# Supplementary material for: Crystal structure of {μ-6,6′-dimeth­oxy-2,2′-[ethane-1,2-diylbis(nitrilo­methanylyl­idene)]diphenolato}(meth­anol)(nitrato)nickel(II)sodium
Source: Acta Crystallogr Sect E Struct Rep Online. 2014 Oct 8;70(Pt 11):305–8. doi: 10.1107/S160053681402159X (PMC4257329; doi:10.1107/S160053681402159X)
Supplement: Supplementary file 1 [file e-70-00305-sup1.cif]

##############################################################################
#                                                                            #
# This CIF contains the data in a paper accepted for publication in          #
# Acta Crystallographica Section E. It conforms to the requirements of       #
# Notes for Authors for Acta Crystallographica Section E, and has been       #
# peer reviewed under the auspices of the IUCr Commission on Journals.       #
#                                                                            #
# Full details of the Crystallographic Information File format               #
# are given in the paper "The Crystallographic Information File (CIF):       #
# a New Standard Archive File for Crystallography" by S. R. Hall, F. H.      #
# Allen and I. D. Brown [Acta Cryst. (1991), A47, 655-685].                  #
#                                                                            #
# The current version of the core CIF dictionary is obtainable from          #
# ftp://ftp.iucr.org/pub/cif_core.dic.                                       #
#                                                                            #
# Software is freely available for graphical display of the structure(s)     #
# in this CIF. For information consult the CIF software page                 #
# http://www.iucr.org/resources/cif/software.                                #
#                                                                            #
# This file may be used for bona fide research purposes within the           #
# scientific community so long as proper attribution is given to the journal # 
# article from which it was obtained.                                        #
#                                                                            #
##############################################################################
data_I
_database_code_depnum_ccdc_archive 'CCDC 1026857'
_audit_creation_method     SHELXL-2014/6
_journal_date_recd_electronic     2014-08-06
_journal_date_accepted     2014-09-30
_journal_name_full     'Acta Crystallographica, Section E'
_journal_year     2014
_journal_volume     70
_journal_issue     11
_journal_page_first     305
_journal_page_last     308
_journal_paper_category     GM
_journal_paper_doi     10.1107/S160053681402159X
_journal_coeditor_code     ZL2599
_publ_contact_author_name     'Olesia V. Moroz'
_publ_contact_author_address
;
Taras Shevchenko National University of Kyiv, Department of Chemistry,
64/13 Volodymyrska Street, Kyiv 01601,
Ukraine
;
_publ_contact_author_email     'ovmoroz@yahoo.com'
_publ_contact_author_fax     ?
_publ_contact_author_phone     '+380442393392'
_publ_section_title
;\
Crystal structure of
{\m-6,6'-dimethoxy-2,2'-[ethane-1,2-diylbis(nitrilomethanylylidene)]\
diphenolato}(methanol)(nitrato)nickel(II)sodium
;
_publ_section_title_footnote     .
loop_
    _publ_author_name
    _publ_author_footnote
    _publ_author_address
    'Moroz, Olesia V.' .
;
Taras Shevchenko National University of Kyiv, Department of Chemistry,
64/13 Volodymyrska Street, Kyiv 01601,
Ukraine
;
    'Trush, Viktor A.' .
;
Taras Shevchenko National University of Kyiv, Department of Chemistry,
64/13 Volodymyrska Street, Kyiv 01601,
Ukraine
;
    'Sliva, Tatiana Yu.' .
;
Taras Shevchenko National University of Kyiv, Department of Chemistry,
64/13 Volodymyrska Street, Kyiv 01601,
Ukraine
;
    'Konovalova, Irina S.' .
;
STC "Institute for Single Crystals", National Academy of Science of Ukraine,
60 Lenina Avenue, Kharkiv 61001,
Ukraine
;
    'Amirkhanov, Vladimir M.' .
;
Taras Shevchenko National University of Kyiv, Department of Chemistry,
64/13 Volodymyrska Street, Kyiv 01601,
Ukraine
;
_publ_section_synopsis
;
Two phenolate O atoms provided by a Schiff base ligand create a double bridge
between Ni^2+^ and Na^+^ ions. The coordination environment of the Ni^2+^ ion
is square-planar and it has an unusual seven-coordinated geometry: four atoms
from the Schiff base ligand, two from a nitrate anion, which coordinates in a
bidentate chelating mode, and one O atom from the coordinated methanol
molecule. C---H...O weak hydrogen-bond interactions result in the formation of
chains along the <i>b</i>-axis direction which are further assembled by
bifurcated O---H...O hydrogen bonds and \p-stacking interactions.
;
_chemical_name_systematic
;\
{\m-6,6'-Dimethoxy-2,2'-[ethane-1,2-\
diylbis(nitrilomethanylylidene)]diphenolato}(methanol)(nitrato)nickel(II)sodium
;
_chemical_name_common     ?
_chemical_formula_moiety     'C19 H22 N3 Na Ni O8'
_chemical_formula_sum     'C19 H22 N3 Na Ni O8'
_chemical_formula_iupac     '[Na Ni (C18 H18 N2 O4) (N O3) (C H4 O)]'
_chemical_formula_weight     502.09
_chemical_melting_point     ?
_shelx_space_group_comment
;
The symmetry employed for this shelxl refinement is uniquely defined
by the following loop, which should always be used as a source of
symmetry information in preference to the above space-group names.
They are only intended as comments.
;
_space_group_crystal_system     triclinic
_space_group_name_H-M_alt     'P -1'
_space_group_name_Hall     '-P 1'
loop_
    _space_group_symop_operation_xyz
    'x, y, z'
    '-x, -y, -z'
_cell_length_a     7.2070(10)
_cell_length_b     11.0470(10)
_cell_length_c     13.6190(10)
_cell_angle_alpha     95.300(10)
_cell_angle_beta     99.810(10)
_cell_angle_gamma     99.050(10)
_cell_volume     1047.2(2)
_cell_formula_units_Z     2
_cell_measurement_reflns_used     12718
_cell_measurement_theta_min     2.914
_cell_measurement_theta_max     31.915
_cell_measurement_temperature     293(2)
_exptl_crystal_description     block
_exptl_crystal_colour     white
_exptl_crystal_size_max     0.4
_exptl_crystal_size_mid     0.2
_exptl_crystal_size_min     0.2
_exptl_crystal_density_diffrn     1.592
_exptl_crystal_density_meas     ?
_exptl_crystal_density_method     ?
_exptl_crystal_F_000     520
_exptl_absorpt_coefficient_mu     1.000
_exptl_absorpt_correction_type     multi-scan
_exptl_absorpt_process_details
;
(SADABS; Sheldrick, 2003)
;
_shelx_estimated_absorpt_T_min     ?
_shelx_estimated_absorpt_T_max     ?
_exptl_absorpt_correction_T_min     0.6904
_exptl_absorpt_correction_T_max     0.8250
_diffrn_ambient_temperature     293(2)
_diffrn_radiation_type     MoK\a
_diffrn_radiation_wavelength     0.71073
_diffrn_radiation_source     'sealed X-ray tube'
_diffrn_measurement_device_type     'Nonius KappaCCD'
_diffrn_measurement_method     '\f scans and \w scans with \k offset'
_diffrn_detector_area_resol_mean     ?
_diffrn_reflns_number     12718
_diffrn_reflns_av_R_equivalents     0.0198
_diffrn_reflns_theta_min     2.914
_diffrn_reflns_theta_max     31.915
_diffrn_reflns_theta_full     25.000
_diffrn_measured_fraction_theta_max     0.901
_diffrn_measured_fraction_theta_full     0.998
_diffrn_reflns_limit_h_min     -8
_diffrn_reflns_limit_h_max     10
_diffrn_reflns_limit_k_min     -15
_diffrn_reflns_limit_k_max     15
_diffrn_reflns_limit_l_min     -19
_diffrn_reflns_limit_l_max     20
_refine_special_details
;
Refinement of <i>F</i>^2^ against ALL reflections. The weighted <i>R</i>-factor
<i>wR</i> and goodness of fit <i>S</i> are based on <i>F</i>^2^, conventional
<i>R</i>-factors <i>R</i> are based on <i>F</i>, with <i>F</i> set to zero for
negative <i>F</i>^2^. The threshold expression of <i>F</i>^2^ >
\s(<i>F</i>^2^) is used only for calculating <i>R</i>-factors(gt) <i>etc</i>.
and is not relevant to the choice of reflections for refinement.
<i>R</i>-factors based on <i>F</i>^2^ are statistically about twice as large
as those based on <i>F</i>, and <i>R</i>- factors based on ALL data will be
even larger.
;
_reflns_number_total     6501
_reflns_number_gt     4324
_reflns_threshold_expression     I>2\s(I)
_refine_ls_structure_factor_coef     Fsqd
_refine_ls_matrix_type     full
_refine_ls_R_factor_all     0.0615
_refine_ls_R_factor_gt     0.0354
_refine_ls_wR_factor_gt     0.0761
_refine_ls_wR_factor_ref     0.0809
_refine_ls_goodness_of_fit_ref     0.903
_refine_ls_restrained_S_all     0.903
_refine_ls_number_reflns     6501
_refine_ls_number_parameters     292
_refine_ls_number_restraints     0
_refine_ls_hydrogen_treatment     constr
_refine_ls_weighting_scheme     calc
_refine_ls_weighting_details
                      'w=1/[\s^2^(Fo^2^)+(0.0431P)^2^] where P=(Fo^2^+2Fc^2^)/3'
_atom_sites_solution_hydrogens     mixed
_atom_sites_solution_primary     ?
_atom_sites_solution_secondary     ?
_refine_ls_shift/su_max     0.000
_refine_ls_shift/su_mean     0.000
_refine_diff_density_max     0.499
_refine_diff_density_min     -0.320
_refine_ls_extinction_method     none
_refine_ls_extinction_coef     .
loop_
    _atom_type_symbol
    _atom_type_description
    _atom_type_scat_dispersion_real
    _atom_type_scat_dispersion_imag
    _atom_type_scat_source
    'H' 'H' 0.0000 0.0000
                         'International Tables Vol C Tables 4.2.6.8 and 6.1.1.4'
    'N' 'N' 0.0061 0.0033
                         'International Tables Vol C Tables 4.2.6.8 and 6.1.1.4'
    'O' 'O' 0.0106 0.0060
                         'International Tables Vol C Tables 4.2.6.8 and 6.1.1.4'
    'P' 'P' 0.1023 0.0942
                         'International Tables Vol C Tables 4.2.6.8 and 6.1.1.4'
    'C' 'C' 0.0033 0.0016
                         'International Tables Vol C Tables 4.2.6.8 and 6.1.1.4'
    'Ni' 'Ni' 0.3393 1.1124
                         'International Tables Vol C Tables 4.2.6.8 and 6.1.1.4'
    'Na' 'Na' 0.0362 0.0249
                         'International Tables Vol C Tables 4.2.6.8 and 6.1.1.4'
_computing_data_collection
;
COLLECT (Nonius, 1999)
;
_computing_cell_refinement
;
DENZO/SCALEPACK (Otwinowski & Minor, 1997)
;
_computing_data_reduction
;
DENZO/SCALEPACK (Otwinowski & Minor, 1997)
;
_computing_structure_solution
;
SHELXS97 (Sheldrick, 2008)
;
_computing_structure_refinement
;
SHELXL2014 (Sheldrick, 2008)
;
_computing_molecular_graphics
;
ORTEP-3 for Windows (Farrugia, 2012)
;
_computing_publication_material
;
WinGX (Farrugia, 2012)
;
loop_
    _atom_site_type_symbol
    _atom_site_label
    _atom_site_fract_x
    _atom_site_fract_y
    _atom_site_fract_z
    _atom_site_U_iso_or_equiv
    _atom_site_adp_type
    _atom_site_calc_flag
    _atom_site_occupancy
    _atom_site_disorder_assembly
    _atom_site_disorder_group
    N N1 1.3085(3) 0.47914(14) 0.20473(11) 0.0500(4) Uani d 1 . .
    N N2 1.0634(2) -0.10231(12) 0.31510(10) 0.0414(3) Uani d 1 . .
    N N3 0.87587(19) -0.13606(11) 0.13663(10) 0.0384(3) Uani d 1 . .
    O O1 1.3115(2) 0.36716(13) 0.19219(14) 0.0823(5) Uani d 1 . .
    O O2 1.1514(2) 0.51204(13) 0.20629(12) 0.0692(4) Uani d 1 . .
    O O3 1.4575(2) 0.55470(16) 0.21536(12) 0.0840(5) Uani d 1 . .
    O O4 0.7094(2) 0.36010(15) 0.29641(10) 0.0708(4) Uani d 1 . .
    H H4O 0.6210 0.3784 0.2582 0.106 Uiso d 1 . .
    O O5 1.04924(18) 0.14171(10) 0.31975(8) 0.0439(3) Uani d 1 . .
    O O6 0.87634(17) 0.10986(10) 0.14652(8) 0.0401(3) Uani d 1 . .
    O O7 0.7790(2) 0.29628(11) 0.06339(9) 0.0531(3) Uani d 1 . .
    O O8 1.1398(2) 0.36213(11) 0.41444(9) 0.0539(3) Uani d 1 . .
    C C1 1.2043(2) 0.27108(16) 0.46557(12) 0.0417(4) Uani d 1 . .
    C C2 1.3145(3) 0.28976(19) 0.56084(13) 0.0504(4) Uani d 1 . .
    H H2 1.3492 0.3688 0.5958 0.060 Uiso calc 1 . .
    C C3 1.3734(3) 0.1895(2) 0.60439(14) 0.0592(5) Uani d 1 . .
    H H3 1.4487 0.2022 0.6683 0.071 Uiso calc 1 . .
    C C4 1.3227(3) 0.0743(2) 0.55493(13) 0.0554(5) Uani d 1 . .
    H H4 1.3625 0.0085 0.5856 0.067 Uiso calc 1 . .
    C C5 1.2091(2) 0.05142(16) 0.45629(12) 0.0419(4) Uani d 1 . .
    C C6 1.1504(2) 0.15157(15) 0.41092(11) 0.0380(4) Uani d 1 . .
    C C7 1.1604(3) -0.07053(17) 0.40535(13) 0.0457(4) Uani d 1 . .
    H H7 1.2019 -0.1330 0.4399 0.055 Uiso calc 1 . .
    C C8 1.0406(3) -0.23159(17) 0.27149(14) 0.0585(5) Uani d 1 . .
    H H8A 1.0011 -0.2860 0.3189 0.070 Uiso calc 1 . .
    H H8B 1.1616 -0.2488 0.2568 0.070 Uiso calc 1 . .
    C C9 0.8924(3) -0.25411(15) 0.17663(15) 0.0578(5) Uani d 1 . .
    H H9A 0.9287 -0.3105 0.1274 0.069 Uiso calc 1 . .
    H H9B 0.7699 -0.2914 0.1905 0.069 Uiso calc 1 . .
    C C10 0.7997(2) -0.13762(15) 0.04360(13) 0.0411(4) Uani d 1 . .
    H H10 0.7711 -0.2136 0.0037 0.049 Uiso calc 1 . .
    C C11 0.7552(2) -0.03232(15) -0.00347(11) 0.0366(3) Uani d 1 . .
    C C12 0.6631(3) -0.04768(17) -0.10544(12) 0.0455(4) Uani d 1 . .
    H H12 0.6384 -0.1255 -0.1424 0.055 Uiso calc 1 . .
    C C13 0.6106(3) 0.04949(18) -0.14969(12) 0.0489(4) Uani d 1 . .
    H H13 0.5500 0.0374 -0.2167 0.059 Uiso calc 1 . .
    C C14 0.6459(2) 0.16813(16) -0.09638(12) 0.0419(4) Uani d 1 . .
    H H14 0.6087 0.2342 -0.1276 0.050 Uiso calc 1 . .
    C C15 0.7366(2) 0.18574(15) 0.00292(11) 0.0372(4) Uani d 1 . .
    C C16 0.7923(2) 0.08597(14) 0.05155(11) 0.0340(3) Uani d 1 . .
    C C17 0.7114(4) 0.39946(18) 0.02595(15) 0.0719(7) Uani d 1 . .
    H H17A 0.7727 0.4218 -0.0287 0.108 Uiso calc 1 . .
    H H17B 0.7399 0.4676 0.0784 0.108 Uiso calc 1 . .
    H H17C 0.5755 0.3791 0.0027 0.108 Uiso calc 1 . .
    C C18 1.2117(4) 0.48674(18) 0.45544(16) 0.0714(7) Uani d 1 . .
    H H18A 1.1842 0.5002 0.5217 0.107 Uiso calc 1 . .
    H H18B 1.1519 0.5405 0.4136 0.107 Uiso calc 1 . .
    H H18C 1.3475 0.5039 0.4587 0.107 Uiso calc 1 . .
    C C19 0.6357(4) 0.2606(2) 0.34481(17) 0.0756(7) Uani d 1 . .
    H H19A 0.6104 0.1856 0.2994 0.113 Uiso calc 1 . .
    H H19B 0.5192 0.2755 0.3650 0.113 Uiso calc 1 . .
    H H19C 0.7275 0.2531 0.4029 0.113 Uiso calc 1 . .
    Ni Ni1 0.96567(3) 0.00143(2) 0.22924(2) 0.03524(7) Uani d 1 . .
    Na Na1 0.97774(10) 0.30835(6) 0.23162(5) 0.04288(16) Uani d 1 . .
loop_
    _atom_site_aniso_label
    _atom_site_aniso_U_11
    _atom_site_aniso_U_22
    _atom_site_aniso_U_33
    _atom_site_aniso_U_12
    _atom_site_aniso_U_13
    _atom_site_aniso_U_23
    N1 0.0603(11) 0.0439(9) 0.0431(8) 0.0079(8) 0.0013(7) 0.0085(7)
    N2 0.0517(9) 0.0324(7) 0.0464(8) 0.0153(6) 0.0169(7) 0.0103(6)
    N3 0.0379(8) 0.0283(7) 0.0493(8) 0.0060(5) 0.0091(6) 0.0051(6)
    O1 0.0755(12) 0.0449(9) 0.1300(14) 0.0208(8) 0.0217(10) 0.0081(9)
    O2 0.0728(11) 0.0523(9) 0.0915(11) 0.0276(8) 0.0203(8) 0.0175(7)
    O3 0.0702(12) 0.0779(11) 0.0851(11) -0.0239(9) -0.0063(8) 0.0156(9)
    O4 0.0659(10) 0.0912(11) 0.0610(9) 0.0337(9) 0.0065(7) 0.0143(8)
    O5 0.0570(8) 0.0342(6) 0.0367(6) 0.0132(5) -0.0063(5) 0.0041(5)
    O6 0.0512(7) 0.0295(6) 0.0350(6) 0.0094(5) -0.0055(5) 0.0019(4)
    O7 0.0809(10) 0.0335(6) 0.0400(6) 0.0180(6) -0.0087(6) 0.0025(5)
    O8 0.0715(9) 0.0379(7) 0.0434(7) 0.0095(6) -0.0106(6) -0.0001(5)
    C1 0.0384(10) 0.0475(10) 0.0373(8) 0.0068(7) 0.0027(7) 0.0043(7)
    C2 0.0466(11) 0.0605(12) 0.0384(9) 0.0031(9) 0.0000(8) 0.0025(8)
    C3 0.0523(13) 0.0792(15) 0.0418(10) 0.0118(10) -0.0052(8) 0.0112(10)
    C4 0.0549(13) 0.0717(14) 0.0440(10) 0.0226(10) 0.0022(8) 0.0227(9)
    C5 0.0403(10) 0.0495(10) 0.0397(9) 0.0145(8) 0.0076(7) 0.0131(7)
    C6 0.0339(9) 0.0467(10) 0.0344(8) 0.0092(7) 0.0049(6) 0.0089(7)
    C7 0.0502(11) 0.0501(11) 0.0467(10) 0.0230(8) 0.0145(8) 0.0231(8)
    C8 0.0886(16) 0.0380(10) 0.0563(11) 0.0250(10) 0.0168(10) 0.0146(8)
    C9 0.0685(14) 0.0264(9) 0.0742(13) 0.0049(8) 0.0038(10) 0.0070(8)
    C10 0.0410(10) 0.0290(8) 0.0507(10) 0.0018(7) 0.0107(7) -0.0052(7)
    C11 0.0338(9) 0.0360(8) 0.0386(8) 0.0031(6) 0.0076(6) 0.0006(6)
    C12 0.0492(11) 0.0443(10) 0.0379(9) 0.0016(8) 0.0075(7) -0.0079(7)
    C13 0.0497(11) 0.0615(12) 0.0309(8) 0.0046(9) 0.0022(7) 0.0003(8)
    C14 0.0421(10) 0.0480(10) 0.0357(8) 0.0098(7) 0.0044(7) 0.0083(7)
    C15 0.0378(9) 0.0377(9) 0.0352(8) 0.0079(7) 0.0036(6) 0.0043(6)
    C16 0.0326(9) 0.0327(8) 0.0346(8) 0.0039(6) 0.0041(6) 0.0009(6)
    C17 0.111(2) 0.0414(11) 0.0596(12) 0.0280(11) -0.0082(12) 0.0091(9)
    C18 0.0865(18) 0.0455(12) 0.0671(13) 0.0025(11) -0.0136(12) -0.0035(10)
    C19 0.0713(17) 0.0801(17) 0.0719(15) 0.0061(13) 0.0154(12) 0.0002(13)
    Ni1 0.03972(13) 0.02768(11) 0.03891(12) 0.00921(8) 0.00475(8) 0.00648(8)
    Na1 0.0529(4) 0.0312(3) 0.0421(3) 0.0085(3) 0.0013(3) 0.0039(3)
_geom_special_details
;
All e.s.d.'s (except the e.s.d. in the dihedral angle between two l.s. planes)
are estimated using the full covariance matrix. The cell e.s.d.'s are taken
into account individually in the estimation of e.s.d.'s in distances, angles
and torsion angles; correlations between e.s.d.'s in cell parameters are only
used when they are defined by crystal symmetry. An approximate (isotropic)
treatment of cell e.s.d.'s is used for estimating e.s.d.'s involving l.s.
planes.
;
loop_
    _geom_bond_atom_site_label_1
    _geom_bond_atom_site_label_2
    _geom_bond_site_symmetry_2
    _geom_bond_distance
    _geom_bond_publ_flag
    N1 O3 . 1.230(2) ?
    N1 O1 . 1.2372(19) ?
    N1 O2 . 1.246(2) ?
    N1 Na1 . 2.8961(19) ?
    N2 C7 . 1.293(2) ?
    N2 C8 . 1.468(2) ?
    N2 Ni1 . 1.8433(13) ?
    N3 C10 . 1.290(2) ?
    N3 C9 . 1.473(2) ?
    N3 Ni1 . 1.8371(13) ?
    O1 Na1 . 2.5512(19) ?
    O2 Na1 . 2.4806(16) ?
    O4 C19 . 1.412(3) ?
    O4 Na1 . 2.3837(17) ?
    O4 H4O . 0.8151 ?
    O5 C6 . 1.3139(18) ?
    O5 Ni1 . 1.8396(11) ?
    O5 Na1 . 2.3644(12) ?
    O6 C16 . 1.3148(17) ?
    O6 Ni1 . 1.8339(10) ?
    O6 Na1 . 2.3288(12) ?
    O7 C15 . 1.3689(19) ?
    O7 C17 . 1.412(2) ?
    O7 Na1 . 2.4666(13) ?
    O8 C1 . 1.371(2) ?
    O8 C18 . 1.418(2) ?
    O8 Na1 . 2.5364(13) ?
    C1 C2 . 1.380(2) ?
    C1 C6 . 1.416(2) ?
    C2 C3 . 1.394(3) ?
    C2 H2 . 0.9300 ?
    C3 C4 . 1.349(3) ?
    C3 H3 . 0.9300 ?
    C4 C5 . 1.427(2) ?
    C4 H4 . 0.9300 ?
    C5 C6 . 1.403(2) ?
    C5 C7 . 1.420(2) ?
    C7 H7 . 0.9300 ?
    C8 C9 . 1.503(3) ?
    C8 H8A . 0.9700 ?
    C8 H8B . 0.9700 ?
    C9 H9A . 0.9700 ?
    C9 H9B . 0.9700 ?
    C10 C11 . 1.432(2) ?
    C10 H10 . 0.9300 ?
    C11 C16 . 1.408(2) ?
    C11 C12 . 1.416(2) ?
    C12 C13 . 1.352(3) ?
    C12 H12 . 0.9300 ?
    C13 C14 . 1.402(2) ?
    C13 H13 . 0.9300 ?
    C14 C15 . 1.380(2) ?
    C14 H14 . 0.9300 ?
    C15 C16 . 1.413(2) ?
    C17 H17A . 0.9600 ?
    C17 H17B . 0.9600 ?
    C17 H17C . 0.9600 ?
    C18 H18A . 0.9600 ?
    C18 H18B . 0.9600 ?
    C18 H18C . 0.9600 ?
    C19 Na1 . 3.125(3) ?
    C19 H19A . 0.9600 ?
    C19 H19B . 0.9600 ?
    C19 H19C . 0.9600 ?
    Ni1 Na1 . 3.3749(7) ?
loop_
    _geom_angle_atom_site_label_1
    _geom_angle_atom_site_label_2
    _geom_angle_atom_site_label_3
    _geom_angle_site_symmetry_1
    _geom_angle_site_symmetry_3
    _geom_angle
    _geom_angle_publ_flag
    O3 N1 O1 . . 120.31(19) ?
    O3 N1 O2 . . 121.67(18) ?
    O1 N1 O2 . . 118.02(17) ?
    O3 N1 Na1 . . 166.28(12) ?
    O1 N1 Na1 . . 61.59(11) ?
    O2 N1 Na1 . . 58.35(10) ?
    C7 N2 C8 . . 118.06(14) ?
    C7 N2 Ni1 . . 126.55(12) ?
    C8 N2 Ni1 . . 115.16(11) ?
    C10 N3 C9 . . 118.99(14) ?
    C10 N3 Ni1 . . 126.49(11) ?
    C9 N3 Ni1 . . 114.51(11) ?
    N1 O1 Na1 . . 93.16(12) ?
    N1 O2 Na1 . . 96.34(11) ?
    C19 O4 Na1 . . 108.10(13) ?
    C19 O4 H4O . . 108.2 ?
    Na1 O4 H4O . . 119.0 ?
    C6 O5 Ni1 . . 127.75(10) ?
    C6 O5 Na1 . . 125.60(10) ?
    Ni1 O5 Na1 . . 106.12(5) ?
    C16 O6 Ni1 . . 127.73(10) ?
    C16 O6 Na1 . . 123.96(9) ?
    Ni1 O6 Na1 . . 107.75(5) ?
    C15 O7 C17 . . 118.69(13) ?
    C15 O7 Na1 . . 118.60(9) ?
    C17 O7 Na1 . . 122.69(10) ?
    C1 O8 C18 . . 118.12(13) ?
    C1 O8 Na1 . . 118.85(9) ?
    C18 O8 Na1 . . 120.66(11) ?
    O8 C1 C2 . . 125.03(16) ?
    O8 C1 C6 . . 113.83(13) ?
    C2 C1 C6 . . 121.13(16) ?
    C1 C2 C3 . . 119.59(18) ?
    C1 C2 H2 . . 120.2 ?
    C3 C2 H2 . . 120.2 ?
    C4 C3 C2 . . 120.82(16) ?
    C4 C3 H3 . . 119.6 ?
    C2 C3 H3 . . 119.6 ?
    C3 C4 C5 . . 121.15(18) ?
    C3 C4 H4 . . 119.4 ?
    C5 C4 H4 . . 119.4 ?
    C6 C5 C7 . . 121.30(15) ?
    C6 C5 C4 . . 118.75(17) ?
    C7 C5 C4 . . 119.95(16) ?
    O5 C6 C5 . . 123.93(15) ?
    O5 C6 C1 . . 117.52(14) ?
    C5 C6 C1 . . 118.55(14) ?
    N2 C7 C5 . . 125.72(15) ?
    N2 C7 H7 . . 117.1 ?
    C5 C7 H7 . . 117.1 ?
    N2 C8 C9 . . 109.13(14) ?
    N2 C8 H8A . . 109.9 ?
    C9 C8 H8A . . 109.9 ?
    N2 C8 H8B . . 109.9 ?
    C9 C8 H8B . . 109.9 ?
    H8A C8 H8B . . 108.3 ?
    N3 C9 C8 . . 109.49(14) ?
    N3 C9 H9A . . 109.8 ?
    C8 C9 H9A . . 109.8 ?
    N3 C9 H9B . . 109.8 ?
    C8 C9 H9B . . 109.8 ?
    H9A C9 H9B . . 108.2 ?
    N3 C10 C11 . . 125.54(14) ?
    N3 C10 H10 . . 117.2 ?
    C11 C10 H10 . . 117.2 ?
    C16 C11 C12 . . 119.08(15) ?
    C16 C11 C10 . . 120.98(14) ?
    C12 C11 C10 . . 119.84(14) ?
    C13 C12 C11 . . 120.74(15) ?
    C13 C12 H12 . . 119.6 ?
    C11 C12 H12 . . 119.6 ?
    C12 C13 C14 . . 121.20(15) ?
    C12 C13 H13 . . 119.4 ?
    C14 C13 H13 . . 119.4 ?
    C15 C14 C13 . . 119.21(16) ?
    C15 C14 H14 . . 120.4 ?
    C13 C14 H14 . . 120.4 ?
    O7 C15 C14 . . 125.11(15) ?
    O7 C15 C16 . . 113.90(12) ?
    C14 C15 C16 . . 120.99(15) ?
    O6 C16 C11 . . 123.80(14) ?
    O6 C16 C15 . . 117.42(13) ?
    C11 C16 C15 . . 118.78(13) ?
    O7 C17 H17A . . 109.5 ?
    O7 C17 H17B . . 109.5 ?
    H17A C17 H17B . . 109.5 ?
    O7 C17 H17C . . 109.5 ?
    H17A C17 H17C . . 109.5 ?
    H17B C17 H17C . . 109.5 ?
    O8 C18 H18A . . 109.5 ?
    O8 C18 H18B . . 109.5 ?
    H18A C18 H18B . . 109.5 ?
    O8 C18 H18C . . 109.5 ?
    H18A C18 H18C . . 109.5 ?
    H18B C18 H18C . . 109.5 ?
    O4 C19 Na1 . . 46.47(10) ?
    O4 C19 H19A . . 109.5 ?
    Na1 C19 H19A . . 79.9 ?
    O4 C19 H19B . . 109.5 ?
    Na1 C19 H19B . . 155.4 ?
    H19A C19 H19B . . 109.5 ?
    O4 C19 H19C . . 109.5 ?
    Na1 C19 H19C . . 87.4 ?
    H19A C19 H19C . . 109.5 ?
    H19B C19 H19C . . 109.5 ?
    O6 Ni1 N3 . . 95.02(5) ?
    O6 Ni1 O5 . . 83.21(5) ?
    N3 Ni1 O5 . . 178.04(5) ?
    O6 Ni1 N2 . . 177.63(6) ?
    N3 Ni1 N2 . . 87.08(6) ?
    O5 Ni1 N2 . . 94.71(6) ?
    O6 Ni1 Na1 . . 41.09(3) ?
    N3 Ni1 Na1 . . 135.99(4) ?
    O5 Ni1 Na1 . . 42.30(3) ?
    N2 Ni1 Na1 . . 136.74(5) ?
    O6 Na1 O5 . . 62.62(4) ?
    O6 Na1 O4 . . 105.64(6) ?
    O5 Na1 O4 . . 102.21(5) ?
    O6 Na1 O7 . . 64.88(4) ?
    O5 Na1 O7 . . 127.21(5) ?
    O4 Na1 O7 . . 86.56(5) ?
    O6 Na1 O2 . . 139.36(6) ?
    O5 Na1 O2 . . 136.66(5) ?
    O4 Na1 O2 . . 103.03(6) ?
    O7 Na1 O2 . . 88.99(5) ?
    O6 Na1 O8 . . 125.89(5) ?
    O5 Na1 O8 . . 63.39(4) ?
    O4 Na1 O8 . . 82.22(5) ?
    O7 Na1 O8 . . 166.29(5) ?
    O2 Na1 O8 . . 85.91(5) ?
    O6 Na1 O1 . . 102.51(5) ?
    O5 Na1 O1 . . 95.38(5) ?
    O4 Na1 O1 . . 151.34(6) ?
    O7 Na1 O1 . . 100.68(6) ?
    O2 Na1 O1 . . 50.02(5) ?
    O8 Na1 O1 . . 85.75(6) ?
    O6 Na1 N1 . . 124.94(5) ?
    O5 Na1 N1 . . 114.82(5) ?
    O4 Na1 N1 . . 126.53(6) ?
    O7 Na1 N1 . . 98.99(5) ?
    O2 Na1 N1 . . 25.31(4) ?
    O8 Na1 N1 . . 81.61(5) ?
    O1 Na1 N1 . . 25.25(4) ?
    O6 Na1 C19 . . 88.26(6) ?
    O5 Na1 C19 . . 77.74(6) ?
    O4 Na1 C19 . . 25.43(6) ?
    O7 Na1 C19 . . 95.80(6) ?
    O2 Na1 C19 . . 126.74(6) ?
    O8 Na1 C19 . . 77.25(6) ?
    O1 Na1 C19 . . 162.98(6) ?
    N1 Na1 C19 . . 146.80(6) ?
    O6 Na1 Ni1 . . 31.17(3) ?
    O5 Na1 Ni1 . . 31.58(3) ?
    O4 Na1 Ni1 . . 108.42(5) ?
    O7 Na1 Ni1 . . 96.03(3) ?
    O2 Na1 Ni1 . . 148.38(4) ?
    O8 Na1 Ni1 . . 94.97(3) ?
    O1 Na1 Ni1 . . 98.44(4) ?
    N1 Na1 Ni1 . . 123.52(4) ?
    C19 Na1 Ni1 . . 83.90(5) ?
loop_
    _geom_torsion_atom_site_label_1
    _geom_torsion_atom_site_label_2
    _geom_torsion_atom_site_label_3
    _geom_torsion_atom_site_label_4
    _geom_torsion_site_symmetry_1
    _geom_torsion_site_symmetry_2
    _geom_torsion_site_symmetry_3
    _geom_torsion_site_symmetry_4
    _geom_torsion
    _geom_torsion_publ_flag
    O3 N1 O1 Na1 . . . . 164.40(14) ?
    O2 N1 O1 Na1 . . . . -15.51(17) ?
    O3 N1 O2 Na1 . . . . -163.87(15) ?
    O1 N1 O2 Na1 . . . . 16.04(18) ?
    C18 O8 C1 C2 . . . . 9.2(3) ?
    Na1 O8 C1 C2 . . . . 171.84(14) ?
    C18 O8 C1 C6 . . . . -169.82(18) ?
    Na1 O8 C1 C6 . . . . -7.19(19) ?
    O8 C1 C2 C3 . . . . -179.16(17) ?
    C6 C1 C2 C3 . . . . -0.2(3) ?
    C1 C2 C3 C4 . . . . -0.6(3) ?
    C2 C3 C4 C5 . . . . 0.6(3) ?
    C3 C4 C5 C6 . . . . 0.1(3) ?
    C3 C4 C5 C7 . . . . 178.98(19) ?
    Ni1 O5 C6 C5 . . . . -1.7(2) ?
    Na1 O5 C6 C5 . . . . -172.10(12) ?
    Ni1 O5 C6 C1 . . . . 177.62(12) ?
    Na1 O5 C6 C1 . . . . 7.2(2) ?
    C7 C5 C6 O5 . . . . -0.5(3) ?
    C4 C5 C6 O5 . . . . 178.43(16) ?
    C7 C5 C6 C1 . . . . -179.72(16) ?
    C4 C5 C6 C1 . . . . -0.8(3) ?
    O8 C1 C6 O5 . . . . 0.7(2) ?
    C2 C1 C6 O5 . . . . -178.41(16) ?
    O8 C1 C6 C5 . . . . 179.98(15) ?
    C2 C1 C6 C5 . . . . 0.9(3) ?
    C8 N2 C7 C5 . . . . 174.90(17) ?
    Ni1 N2 C7 C5 . . . . 0.6(3) ?
    C6 C5 C7 N2 . . . . 1.0(3) ?
    C4 C5 C7 N2 . . . . -177.89(17) ?
    C7 N2 C8 C9 . . . . 168.53(17) ?
    Ni1 N2 C8 C9 . . . . -16.6(2) ?
    C10 N3 C9 C8 . . . . 160.57(16) ?
    Ni1 N3 C9 C8 . . . . -20.5(2) ?
    N2 C8 C9 N3 . . . . 22.7(2) ?
    C9 N3 C10 C11 . . . . 173.00(16) ?
    Ni1 N3 C10 C11 . . . . -5.7(3) ?
    N3 C10 C11 C16 . . . . -0.5(3) ?
    N3 C10 C11 C12 . . . . -177.00(17) ?
    C16 C11 C12 C13 . . . . -0.2(3) ?
    C10 C11 C12 C13 . . . . 176.39(16) ?
    C11 C12 C13 C14 . . . . 0.1(3) ?
    C12 C13 C14 C15 . . . . 0.3(3) ?
    C17 O7 C15 C14 . . . . 6.0(3) ?
    Na1 O7 C15 C14 . . . . -172.37(14) ?
    C17 O7 C15 C16 . . . . -173.20(18) ?
    Na1 O7 C15 C16 . . . . 8.43(19) ?
    C13 C14 C15 O7 . . . . -179.79(16) ?
    C13 C14 C15 C16 . . . . -0.6(3) ?
    Ni1 O6 C16 C11 . . . . 0.5(2) ?
    Na1 O6 C16 C11 . . . . 170.80(12) ?
    Ni1 O6 C16 C15 . . . . -179.59(11) ?
    Na1 O6 C16 C15 . . . . -9.3(2) ?
    C12 C11 C16 O6 . . . . 179.76(15) ?
    C10 C11 C16 O6 . . . . 3.2(3) ?
    C12 C11 C16 C15 . . . . -0.2(2) ?
    C10 C11 C16 C15 . . . . -176.70(15) ?
    O7 C15 C16 O6 . . . . -0.1(2) ?
    C14 C15 C16 O6 . . . . -179.34(15) ?
    O7 C15 C16 C11 . . . . 179.82(15) ?
    C14 C15 C16 C11 . . . . 0.6(2) ?
    C16 O6 Ni1 N3 . . . . -4.68(14) ?
    Na1 O6 Ni1 N3 . . . . -176.25(6) ?
    C16 O6 Ni1 O5 . . . . 176.15(14) ?
    Na1 O6 Ni1 O5 . . . . 4.58(6) ?
    C16 O6 Ni1 Na1 . . . . 171.57(17) ?
    C10 N3 Ni1 O6 . . . . 7.18(15) ?
    C9 N3 Ni1 O6 . . . . -171.60(13) ?
    C10 N3 Ni1 N2 . . . . -171.71(15) ?
    C9 N3 Ni1 N2 . . . . 9.50(13) ?
    C10 N3 Ni1 Na1 . . . . 3.64(18) ?
    C9 N3 Ni1 Na1 . . . . -175.15(10) ?
    C6 O5 Ni1 O6 . . . . -176.40(15) ?
    Na1 O5 Ni1 O6 . . . . -4.48(6) ?
    C6 O5 Ni1 N2 . . . . 2.46(15) ?
    Na1 O5 Ni1 N2 . . . . 174.39(6) ?
    C6 O5 Ni1 Na1 . . . . -171.92(17) ?
    C7 N2 Ni1 N3 . . . . 178.85(16) ?
    C8 N2 Ni1 N3 . . . . 4.44(14) ?
    C7 N2 Ni1 O5 . . . . -1.95(16) ?
    C8 N2 Ni1 O5 . . . . -176.35(13) ?
    C7 N2 Ni1 Na1 . . . . 3.57(19) ?
    C8 N2 Ni1 Na1 . . . . -170.84(11) ?
loop_
    _geom_hbond_atom_site_label_D
    _geom_hbond_atom_site_label_H
    _geom_hbond_atom_site_label_A
    _geom_hbond_site_symmetry_A
    _geom_hbond_distance_DH
    _geom_hbond_distance_HA
    _geom_hbond_distance_DA
    _geom_hbond_angle_DHA
    O4 H4O O1 1_455 0.82 2.24 2.991(2) 153.9
    O4 H4O O3 1_455 0.82 2.49 3.181(2) 142.7
    C8 H8B O2 1_545 0.97 2.65 3.152(2) 112.2
_shelx_hkl_file
;
   0   0   2 143335. 2327.34   1
   0   0   2 85301.7 528.569   4
   0   0   3 89634.1 585.339   1
   0   0   3 89510.7 670.704   2
   0   0   3 88686.1 683.418   4
   0   0   4 154870. 1027.85   2
   0   0   4 154693. 887.313   1
   0   0   4 154658. 1031.68   4
   0   0   5 256739. 1485.30   4
   0   0  -5 258313. 1294.15   5
   0   0   5 255007. 1261.69   1
   0   0  -6 60040.2 718.820   5
   0   0   6 59670.3 814.840   4
   0   0   6 60469.0 696.020   1
   0   0   7 694.187 234.517   1
   0   0  -7 630.157 266.993   5
   0   0   7 878.585 312.183   4
   0   0   8 4515.99 321.477   1
   0   0  -8 4276.18 355.662   5
   0   0   8 4353.60 389.727   4
   0   0   9 111857. 1378.42   4
   0   0  -9 115200. 1226.80   5
   0   0   9 115922. 1174.07   1
   0   0 -10 532.106 392.983   5
   0   0  10 821.656 432.256   4
   0   0  10 857.389 331.736   1
   0   0 -11 65018.6 1072.92   5
   0   0  11 62121.6 1200.33   4
   0   0  12 29.0139 500.081   4
   0   0 -12 638.390 442.013   5
   0   0  13 31327.0 1003.84   4
   0   0 -13 32512.1 887.658   5
   0   0  14 762.819 493.462   4
   0   0 -14 700.753 425.638   5
   0   0  15 1194.77 576.464   4
   0   0 -15 1167.98 458.396   5
   0   0  16 2322.08 609.133   4
   0   0 -16 2042.46 521.838   5
   0   0  17 2375.61 580.525   4
   0   0 -18 1122.81 627.287   3
   0   0  18 1989.02 673.715   4
   0   1 -18 4201.98 643.022   3
   0   1 -17 1467.57 573.790   3
   0  -1  17 1877.22 653.147   4
   0   1 -16 1755.14 575.120   3
   0  -1  16 2126.63 538.233   4
   0   1 -15 824.316 440.745   5
   0  -1  15 448.481 506.896   4
   0  -1  14 370.659 526.708   4
   0   1 -14 314.484 397.966   5
   0  -1  13 23309.9 882.537   4
   0   1 -13 24781.7 760.530   5
   0   1 -12 1259.61 396.093   5
   0  -1  12 1420.19 501.495   4
   0  -1  11 37933.4 952.909   4
   0   1 -11 39219.1 822.270   5
   0  -1  10 3016.00 394.833   1
   0  -1  10 3009.80 463.291   4
   0   1 -10 2564.19 376.809   5
   0  -1   9 30628.5 698.054   1
   0  -1   9 28362.0 739.477   4
   0   1  -9 29925.2 637.612   5
   0  -1   8 14296.3 534.899   4
   0   1  -8 14004.3 434.912   5
   0  -1   8 13700.6 477.345   1
   0  -1   7 34293.0 667.917   4
   0  -1   7 33898.6 626.767   1
   0  -1   6 858.619 241.323   1
   0   1  -6 928.419 75.3022   0
   0  -1   6 832.559 255.078   4
   0   1  -5 2071.75 102.694   0
   0  -1   5 1999.59 266.772   4
   0  -1   5 1928.88 269.174   1
   0  -1   4 235.532 222.547   4
   0   1  -4 242.778 95.3016   0
   0  -1   4 261.317 236.166   1
   0   1  -3 2040.00 107.657   0
   0  -1   3 2147.32 166.645   4
   0  -1   3 2378.67 219.846   1
   0  -1   2 4555.21 165.732   1
   0   1  -2 4787.62 159.211   3
   0   1   2 27490.6 348.366   4
   0  -1  -2 26847.1 251.351   0
   0  -1  -2 25761.7 339.687   5
   0   1   2 27160.1 337.534   2
   0   1   2 26591.7 270.320   6
   0   1   3 11858.9 318.413   2
   0  -1  -3 10915.2 303.207   5
   0   1   3 11286.0 216.153   6
   0  -1  -3 11204.2 192.674   0
   0   1   3 11538.0 322.727   4
   0   1   3 11063.4 205.636   1
   0   1   4 40620.5 589.168   4
   0   1   4 39197.8 385.691   6
   0  -1  -4 40693.0 335.253   0
   0  -1  -4 40284.9 572.691   5
   0   1   4 39766.5 417.737   1
   0   1   4 40461.9 575.920   2
   0   1   5 44975.5 431.506   6
   0   1   5 42474.5 662.735   4
   0   1   5 42506.0 486.114   1
   0  -1  -5 42649.8 625.177   5
   0   1   5 41733.1 644.252   2
   0  -1  -6 32230.9 606.497   5
   0   1   6 31503.5 390.784   6
   0   1   6 30367.6 619.562   4
   0   1   6 30659.9 473.227   1
   0   1   6 31127.4 619.859   2
   0   1   7 77.1534 280.714   4
   0   1   7 228.173 189.087   1
   0  -1  -7 279.406 305.055   5
   0   1   8 66015.2 1035.19   4
   0  -1  -8 66384.8 946.202   5
   0   1   8 64668.4 787.087   1
   0  -1  -9 19777.5 638.017   5
   0   1   9 18831.0 674.426   4
   0   1   9 20279.1 513.758   1
   0   1  10 22931.0 773.391   4
   0  -1 -10 24792.8 730.545   5
   0   1  11 18995.7 780.887   4
   0  -1 -11 18291.1 717.819   5
   0  -1 -12 18281.0 733.584   5
   0   1  12 18427.7 786.649   4
   0   1  13 15600.9 787.634   4
   0  -1 -13 17076.8 737.589   5
   0  -1 -14 97.4733 442.245   5
   0   1  14 27.6033 533.733   4
   0   1  15 5529.35 655.629   4
   0  -1 -15 5301.45 585.978   5
   0  -1 -16-98.7116 528.790   5
   0   1  16 188.928 509.278   4
   0  -1 -17-17.6426 593.088   5
   0   1  17 995.961 642.532   4
   0   1  18 180.454 679.781   4
   0   2 -18-81.5802 625.151   3
   0  -2  17 370.588 598.076   4
   0   2 -17 109.113 538.701   3
   0   2 -16 252.697 501.085   3
   0  -2  16 736.257 469.321   4
   0  -2  15 4860.21 625.433   4
   0   2 -15 4450.44 613.384   3
   0   2 -14-142.173 487.899   3
   0   2 -14 125.603 370.269   5
   0  -2  14 297.888 472.292   4
   0  -2  13 8197.90 630.115   4
   0   2 -13 7397.64 489.600   5
   0   2 -13 6781.70 607.216   3
   0  -2  12 1900.42 454.678   4
   0   2 -12 1865.10 481.726   3
   0   2 -12 2137.76 381.448   5
   0  -2  11 27187.1 817.522   4
   0   2 -11 27642.6 664.656   5
   0  -2  10 207.048 365.697   1
   0   2 -10 84.1374 295.828   5
   0  -2  10 89.2828 358.068   4
   0  -2   9 82714.4 1127.16   1
   0  -2   9 83657.2 1145.00   4
   0  -2   8 238.204 302.089   4
   0  -2   8 210.228 316.821   1
   0   2  -8 113.954 95.9660   0
   0   2  -7 23880.1 599.101   3
   0  -2   7 24379.4 585.390   1
   0  -2   7 23600.2 561.103   4
   0   2  -7 24813.7 304.207   0
   0  -2   6 23786.5 547.242   1
   0   2  -6 23767.0 544.698   3
   0  -2   6 25678.4 523.243   4
   0   2  -6 24208.4 314.557   0
   0  -2   5 27132.6 481.911   4
   0   2  -5 27191.2 339.151   0
   0   2  -5 26921.1 538.343   3
   0  -2   5 26531.7 526.967   1
   0  -2   4 119017. 819.222   4
   0   2  -4 117080. 951.638   3
   0  -2   4 118042. 940.645   1
   0   2  -3 269143. 5024.41   3
   0  -2   3 263639. 1241.38   1
   0  -2   3 262044. 3995.77   4
   0  -2   2 70077.2 401.801   4
   0   2  -2 69560.4 616.266   3
   0  -2   2 69762.1 581.021   1
   0   2  -1 59114.9 519.532   3
   0  -2   1 58935.6 456.815   1
   0  -2   1 58533.2 391.299   5
   0   2   0 122599. 736.764   3
   0  -2   0 124113. 2523.87   5
   0   2   1 263490. 3347.99   4
   0   2   1 268932. 3403.11   2
   0   2   1 265749. 4358.60   3
   0  -2  -1 264624. 4227.32   5
   0   2   2 99371.9 676.748   4
   0   2   2 103335. 669.893   2
   0  -2  -2 99947.4 752.076   5
   0   2   3 114600. 826.784   2
   0  -2  -3 115589. 903.398   5
   0   2   3 117027. 860.487   4
   0   2   4 109061. 553.664   1
   0  -2  -4 110357. 969.263   5
   0   2   4 109827. 944.561   4
   0   2   4 110799. 926.128   2
   0   2   4 110505. 755.419   6
   0   2   5 205277. 1376.44   2
   0   2   5 210066. 1425.32   4
   0   2   5 206625. 1069.60   6
   0  -2  -5 210641. 1415.21   5
   0   2   5 204519. 908.844   1
   0   2   6 2177.67 203.445   6
   0   2   6 1927.36 288.161   2
   0   2   6 2294.09 182.130   1
   0  -2  -6 2372.21 356.946   5
   0   2   6 2004.21 292.413   4
   0  -2  -7 40728.8 773.560   5
   0   2   7 42219.6 801.742   4
   0   2   7 42232.7 788.504   2
   0   2   7 42440.1 544.401   6
   0   2   7 42521.3 543.417   1
   0   2   8 15474.7 363.040   6
   0   2   8 15688.1 589.620   2
   0  -2  -8 16325.8 601.252   5
   0   2   8 15969.4 617.087   4
   0   2   8 16064.9 392.968   1
   0   2   9 35667.8 606.972   1
   0  -2  -9 35354.5 840.078   5
   0   2   9 34575.5 862.877   4
   0  -2 -10 240.582 441.044   5
   0   2  10 360.661 431.438   4
   0   2  11 9539.05 645.460   4
   0  -2 -11 8378.39 625.768   5
   0   2  12 4048.34 526.650   4
   0  -2 -12 4791.41 565.750   5
   0  -2 -13 9058.07 671.085   5
   0   2  13 7745.64 655.939   4
   0  -2 -14 1921.94 530.022   5
   0   2  14 1395.57 570.377   4
   0  -2 -15 1821.19 620.121   5
   0   2  15 1641.52 565.175   4
   0   2  16 1348.53 543.050   4
   0  -2 -16 826.199 675.353   5
   0   2  17 563.720 658.309   4
   0   2  18 1116.19 724.089   4
   0   3 -19 817.119 678.916   3
   0   3 -18 513.446 640.265   3
   0   3 -17 5121.59 675.898   3
   0  -3  16 508.538 546.856   4
   0   3 -16 608.079 499.006   3
   0  -3  15 14392.7 773.221   4
   0   3 -15 13829.8 790.377   3
   0   3 -14 912.074 528.722   3
   0  -3  14 801.678 482.181   4
   0   3 -13 18218.3 787.450   3
   0  -3  13 18421.1 767.725   4
   0   3 -12 7331.16 430.918   5
   0   3 -12 6118.67 586.429   3
   0  -3  12 7523.11 562.026   4
   0   3 -11 8959.11 593.482   3
   0  -3  11 9580.62 567.451   4
   0   3 -11 9419.41 424.904   5
   0   3 -10 21458.1 747.701   3
   0  -3  10 22136.3 683.646   4
   0   3  -9 19210.8 333.078   0
   0  -3   9 19955.4 672.556   1
   0   3  -9 20117.5 676.573   3
   0  -3   9 18542.2 593.432   4
   0   3  -8 60839.9 573.390   0
   0   3  -8 58298.1 959.774   3
   0  -3   8 59702.2 889.089   4
   0  -3   8 59259.7 962.436   1
   0   3  -7 20845.9 607.731   3
   0  -3   7 23100.7 622.045   1
   0   3  -7 21365.0 372.123   0
   0  -3   7 21482.6 523.365   4
   0  -3   6 173992. 1392.97   1
   0  -3   6 174721. 1221.94   4
   0   3  -6 172296. 1400.52   3
   0   3  -6 170807. 984.096   0
   0  -3   5 29881.8 474.966   4
   0  -3   5 30237.8 592.566   1
   0   3  -5 30130.2 601.696   3
   0  -3   4 157972. 1155.59   1
   0  -3   4 157966. 897.192   4
   0   3  -4 153999. 1162.89   3
   0   3  -3 8505.66 398.075   3
   0  -3   3 8135.41 203.132   4
   0  -3   3 8882.90 351.740   1
   0  -3   2 24282.3 329.079   5
   0   3  -2 24359.1 507.906   3
   0  -3   2 23325.7 421.148   1
   0   3  -1 3913.35 329.467   3
   0  -3   1 4393.03 238.837   5
   0  -3   0 65344.5 605.932   5
   0   3   0 65874.2 325.909   4
   0   3   0 65136.5 715.814   3
   0   3   1 8276.50 215.307   2
   0   3   1 8325.82 206.321   4
   0   3   1 8561.11 376.547   3
   0  -3  -1 8424.49 358.354   5
   0   3   2 162652. 1115.38   3
   0   3   2 163285. 895.324   2
   0  -3  -2 159615. 1087.53   5
   0   3   2 162251. 907.523   4
   0   3   3 27215.6 459.441   4
   0   3   3 25939.1 445.617   2
   0  -3  -3 27508.8 559.718   5
   0   3   4 145056. 1089.78   2
   0   3   4 148212. 1125.69   4
   0  -3  -4 147738. 1214.69   5
   0  -3  -5 40210.8 741.780   5
   0   3   5 38306.7 662.330   4
   0   3   5 38751.5 564.815   6
   0   3   5 38347.0 334.408   1
   0   3   5 38492.5 649.096   2
   0   3   6 47541.8 781.673   2
   0   3   6 50243.3 817.636   4
   0  -3  -6 49575.0 852.707   5
   0   3   6 50035.3 451.144   1
   0   3   6 48883.5 645.769   6
   0   3   7 35650.2 749.946   2
   0  -3  -7 34459.8 787.510   5
   0   3   7 35742.7 568.534   6
   0   3   7 36367.6 777.632   4
   0   3   7 35457.2 442.719   1
   0   3   8 108.755 357.165   4
   0  -3  -8 297.550 473.415   5
   0   3   8 238.901 221.626   6
   0   3   8 271.528 348.175   2
   0   3   9 29733.9 837.531   4
   0  -3  -9 30007.3 853.023   5
   0   3   9 30013.7 553.030   6
   0  -3 -10 5380.19 571.108   5
   0   3  10 4980.97 294.842   6
   0   3  10 5401.28 518.926   4
   0  -3 -11 16541.9 764.856   5
   0   3  11 15601.5 725.407   4
   0  -3 -12 1217.89 544.355   5
   0   3  12 1226.86 512.266   4
   0  -3 -13 9259.29 709.719   5
   0   3  13 8785.99 670.403   4
   0  -3 -14 880.800 607.242   5
   0   3  14 1884.58 567.157   4
   0  -3 -15 5658.49 740.802   5
   0   3  15 7659.27 780.925   4
   0  -3 -16-162.673 724.470   5
   0   3  16 276.150 594.533   4
   0   3  17 5880.38 703.213   4
   0  -3 -17 4870.50 806.677   5
   0  -3 -18 1529.51 707.863   5
   0   4 -19 999.370 680.061   3
   0   4 -18 4714.46 716.452   3
   0   4 -17 386.387 584.233   3
   0   4 -16 3282.84 654.107   3
   0  -4  15 2341.18 502.980   4
   0   4 -15 1932.97 566.912   3
   0   4 -14 1663.29 542.331   3
   0  -4  14 1576.83 485.534   4
   0   4 -13 5410.90 585.089   3
   0  -4  13 6182.62 543.998   4
   0  -4  12 6363.71 499.959   4
   0   4 -12 6909.30 600.478   3
   0   4 -11 2773.72 510.905   3
   0  -4  11 2382.15 395.047   4
   0   4 -11 1828.41 278.575   5
   0  -4  10 7711.27 478.390   4
   0   4 -10 7358.80 287.504   0
   0   4 -10 7328.37 571.988   3
   0   4  -9 83752.5 788.936   0
   0   4  -9 84040.4 1257.04   3
   0  -4   9 85938.8 1110.41   4
   0   4  -8 393.669 413.806   3
   0  -4   8 413.067 409.362   1
   0   4  -8 271.880 209.060   0
   0  -4   8 342.666 273.617   4
   0   4  -7 249003. 1376.03   0
   0  -4   7 249333. 1861.18   1
   0  -4   7 249704. 1555.19   4
   0   4  -7 247069. 1865.23   3
   0   4  -6 5941.96 423.890   3
   0  -4   6 5579.76 276.662   4
   0  -4   6 5997.51 405.364   1
   0   4  -5 231853. 1636.06   3
   0  -4   5 230994. 1598.92   1
   0  -4   5 232031. 1191.59   4
   0   4  -4 320231. 1820.37   3
   0  -4   4 310903. 1720.77   1
   0   4  -3 137746. 1162.85   3
   0  -4   3 134150. 790.751   5
   0  -4   3 134691. 1063.41   1
   0   4  -2 4249.64 389.215   3
   0  -4   2 4012.26 257.529   5
   0   4  -1 44519.9 734.973   3
   0  -4   1 43014.9 539.051   5
   0   4   0 40166.6 699.025   3
   0  -4   0 39783.0 569.008   5
   0   4   0 39150.5 286.673   4
   0   4   1 87020.0 946.538   3
   0   4   1 85760.5 573.731   4
   0   4   1 87312.5 614.869   2
   0  -4  -1 86929.5 859.669   5
   0   4   2 310862. 5146.89   4
   0  -4  -2 314239. 1664.61   5
   0   4   2 311995. 1714.96   3
   0  -4  -3 86920.8 986.247   5
   0   4   3 84451.4 786.126   2
   0   4   3 88380.5 993.479   3
   0   4   3 86712.5 807.529   4
   0   4   4 144403. 1146.37   4
   0   4   4 144059. 1119.24   2
   0  -4  -4 142946. 1297.52   5
   0  -4  -5 2371.39 383.429   5
   0   4   5 2459.85 287.995   6
   0   4   5 2593.81 302.841   4
   0   4   5 2395.04 282.645   2
   0   4   6 88743.9 952.648   6
   0   4   6 90179.8 1096.44   4
   0   4   6 88798.0 1065.19   2
   0  -4  -6 89998.7 1185.60   5
   0  -4  -7 41794.1 922.237   5
   0   4   7 40761.4 813.171   2
   0   4   7 40539.6 835.373   4
   0   4   7 41354.5 694.709   6
   0   4   8 47612.6 958.971   4
   0   4   8 48344.4 934.390   2
   0  -4  -8 48388.1 1032.53   5
   0   4   8 49422.3 759.685   6
   0   4   9 24074.2 760.832   2
   0  -4  -9 24785.2 856.461   5
   0   4   9 25057.9 794.579   4
   0   4   9 23663.5 562.585   6
   0   4  10 1329.89 272.190   6
   0   4  10 772.364 411.746   4
   0  -4 -10 1707.73 533.432   5
   0  -4 -11 662.896 537.874   5
   0   4  11 75.6867 455.414   4
   0   4  12 624.657 468.467   4
   0  -4 -12 411.556 572.827   5
   0   4  13 8536.33 687.058   4
   0  -4 -13 8196.34 770.044   5
   0   4  14 943.208 587.110   4
   0  -4 -14 40.5542 694.958   5
   0   4  15 585.026 536.069   4
   0  -4 -15 374.957 631.565   5
   0   4  16 281.014 568.376   4
   0  -4 -16-246.377 764.326   5
   0  -4 -17 4840.12 793.489   5
   0   4  17 5372.26 819.647   4
   0  -4 -18 868.393 839.183   5
   0   5 -19 1367.01 602.843   3
   0   5 -18 462.401 554.739   3
   0   5 -17 762.069 640.418   3
   0   5 -16 1554.74 604.898   3
   0   5 -15 8979.30 757.207   3
   0   5 -14 191.972 481.198   3
   0   5 -13 1315.61 514.962   3
   0   5 -12 9238.47 683.848   3
   0  -5  12 8722.94 531.784   4
   0  -5  11 365.013 347.293   4
   0   5 -11 145.443 464.897   3
   0  -5  10 2183.70 355.157   4
   0   5 -10 1658.30 270.163   0
   0   5 -10 2387.56 517.377   3
   0   5  -9 51924.2 1074.98   3
   0   5  -9 50838.3 730.403   0
   0  -5   9 51807.6 849.672   4
   0   5  -8 8704.96 581.213   3
   0   5  -8 8540.30 386.646   0
   0  -5   8 8409.56 379.565   4
   0  -5   7 1998.05 236.616   4
   0   5  -7 1403.45 461.962   3
   0   5  -6 18028.3 645.007   3
   0   5  -5 63277.9 993.600   3
   0   5  -4 180003. 1522.07   3
   0  -5   3 122605. 872.927   5
   0   5  -3 122648. 1223.00   3
   0  -5   2 494.914 243.574   5
   0   5  -2 40.8383 417.972   3
   0  -5   1 40951.4 601.446   5
   0   5  -1 40396.4 784.183   3
   0  -5   0 9969.50 393.591   5
   0   5   0 9904.36 516.638   3
   0   5   0 9663.72 162.939   4
   0   5   1 136251. 823.382   2
   0  -5  -1 134302. 1158.01   5
   0   5   1 133108. 748.140   4
   0   5   1 129790. 1268.41   3
   0   5   2 86926.5 751.315   2
   0   5   2 83602.7 714.418   4
   0   5   2 83093.4 1044.99   3
   0  -5  -2 85004.7 1001.27   5
   0   5   3 6303.91 474.127   3
   0  -5  -3 6204.84 471.434   5
   0   5   3 5503.29 278.775   2
   0   5   3 6193.05 285.999   4
   0   5   4 1756.88 244.626   4
   0  -5  -4 1510.76 432.499   5
   0   5   4 1852.34 245.808   2
   0  -5  -5 18927.0 683.267   5
   0   5   5 19372.5 530.348   4
   0   5   5 19388.1 521.275   2
   0  -5  -6 4632.73 587.044   5
   0   5   6 4932.35 376.728   2
   0   5   6 5126.02 386.345   4
   0   5   6 5333.06 381.851   6
   0   5   7 1375.06 341.508   6
   0  -5  -7 607.372 602.284   5
   0   5   7 1027.42 345.878   4
   0   5   7 1448.91 348.129   2
   0   5   8 89252.4 1255.29   2
   0  -5  -8 90693.6 1446.26   5
   0   5   8 91433.8 1308.12   4
   0   5   8 91698.3 1107.80   6
   0   5   9-10.1574 380.700   4
   0   5   9 286.974 295.497   6
   0   5   9 239.793 373.390   2
   0   5  10 14841.5 515.189   6
   0   5  10 14684.4 693.181   4
   0  -5 -10 14725.7 814.555   5
   0  -5 -11 2986.53 668.155   5
   0   5  11 3334.79 514.792   4
   0   5  12 328.127 491.193   4
   0  -5 -12-211.304 679.768   5
   0   5  13 3839.23 583.868   4
   0  -5 -13 3364.88 752.126   5
   0   5  14-102.166 565.001   4
   0  -5 -14-92.2262 682.207   5
   0   5  15 234.447 498.564   4
   0  -5 -15-2.05674 654.067   5
   0   5  16 440.345 599.294   4
   0  -5 -16 334.037 818.353   5
   0  -5 -17 2322.86 774.373   5
   0   5  17 3331.58 767.619   4
   0   6 -18 630.479 608.772   3
   0   6 -17 3378.49 729.665   3
   0   6 -16 3020.55 612.612   3
   0   6 -15 6142.20 697.559   3
   0   6 -14 3222.54 593.844   3
   0   6 -13 8762.67 686.230   3
   0   6 -12 12200.0 758.986   3
   0   6 -11 6662.60 644.439   3
   0   6 -10 11483.3 729.052   3
   0   6 -10 11466.3 464.511   0
   0   6  -9 28752.5 954.517   3
   0   6  -9 30167.6 659.064   0
   0   6  -8 13571.1 762.212   3
   0   6  -7 21417.1 810.940   3
   0   6  -6 62809.9 1130.05   3
   0   6  -5 53891.6 1009.51   3
   0  -6   4 45692.7 603.511   5
   0   6  -4 46121.1 916.975   3
   0   6  -3 8495.35 582.409   3
   0  -6   3 7177.90 338.494   5
   0  -6   2 81538.0 862.043   5
   0   6  -2 82245.3 1156.62   3
   0   6  -1 1756.46 506.841   3
   0  -6   1 1929.48 328.292   5
   0   6   0 107500. 715.856   2
   0  -6   0 106048. 1065.85   5
   0   6   0 104358. 1271.52   3
   0   6   1 3489.23 165.188   4
   0   6   1 3492.66 204.490   2
   0   6   1 3917.19 500.298   3
   0  -6  -1 3843.73 385.251   5
   0   6   2 72798.3 725.977   2
   0   6   2 74871.3 1103.50   3
   0  -6  -2 70395.1 993.411   5
   0   6   2 71590.3 682.232   4
   0  -6  -3 12636.9 579.463   5
   0   6   3 13190.2 371.255   4
   0   6   3 14038.7 384.108   2
   0   6   3 13668.7 644.053   3
   0   6   4 56132.9 778.024   2
   0  -6  -4 54297.0 1016.19   5
   0   6   4 58026.1 785.224   4
   0   6   5 27345.7 625.886   2
   0  -6  -5 28519.1 869.648   5
   0   6   5 27626.8 627.173   4
   0   6   6 25294.8 677.161   6
   0   6   6 25621.8 647.753   2
   0  -6  -6 25546.2 896.572   5
   0   6   6 24780.2 651.782   4
   0   6   7 28964.1 721.270   6
   0  -6  -7 28585.2 953.093   5
   0   6   7 30120.0 762.920   4
   0   6   7 30066.7 739.802   2
   0  -6  -8 3679.03 685.485   5
   0   6   8 3794.31 416.319   6
   0   6   8 3585.32 423.048   2
   0   6   8 4259.81 455.890   4
   0   6   9 39579.3 942.336   2
   0   6   9 41031.1 983.872   4
   0   6   9 39895.8 834.197   6
   0  -6  -9 40272.8 1149.14   5
   0   6  10 48.5309 397.248   4
   0  -6 -10-248.339 609.045   5
   0   6  10-43.0560 312.446   6
   0  -6 -11 22822.5 1041.94   5
   0   6  11 21695.6 861.393   4
   0  -6 -12 2260.05 737.730   5
   0   6  12 2352.52 541.824   4
   0  -6 -13 6086.44 782.001   5
   0   6  13 5690.24 641.800   4
   0  -6 -14-24.8163 694.803   5
   0   6  14 128.230 558.926   4
   0   6  15 1192.24 611.186   4
   0  -6 -15 718.883 825.766   5
   0  -6 -16-145.380 858.499   5
   0   6  16 13.5504 527.514   4
   0   7 -18 579.607 764.262   3
   0   7 -17 845.004 794.030   3
   0   7 -16 368.528 706.475   3
   0   7 -15 8242.36 855.480   3
   0   7 -14 326.580 681.032   3
   0   7 -13 11075.4 805.510   3
   0   7 -12 204.629 626.317   3
   0   7 -11 28879.8 1048.83   3
   0   7 -10 4676.81 410.779   0
   0   7 -10 4063.84 640.312   3
   0   7  -9 19513.3 878.846   3
   0   7  -9 20939.4 633.170   0
   0   7  -8 1468.46 601.167   3
   0   7  -7 41318.3 1064.68   3
   0   7  -6 14687.6 778.542   3
   0   7  -5 21300.4 817.104   3
   0  -7   4 32547.0 587.055   5
   0   7  -4 33294.5 926.196   3
   0  -7   3 18592.3 512.101   5
   0   7  -3 18844.1 802.613   3
   0   7  -2 48362.3 1062.89   3
   0  -7   2 48576.5 776.247   5
   0  -7   1 32917.1 694.168   5
   0   7  -1 35482.7 961.101   3
   0  -7   0 44232.8 816.996   5
   0   7   0 45022.9 511.068   2
   0   7   0 43070.0 1007.64   3
   0   7   1 3948.25 228.840   2
   0   7   1 4761.06 608.333   3
   0  -7  -1 4621.46 461.152   5
   0   7   1 4244.19 180.432   4
   0   7   2 25088.1 437.331   4
   0   7   2 26874.3 854.946   3
   0  -7  -2 26605.6 763.590   5
   0   7   2 27685.6 486.213   2
   0   7   3 3316.13 604.245   3
   0  -7  -3 4182.19 561.745   5
   0   7   3 3986.44 263.809   4
   0   7   3 3774.02 273.097   2
   0   7   4 19387.4 497.151   4
   0  -7  -4 20333.0 794.794   5
   0   7   4 19727.2 502.571   2
   0  -7  -5 2811.79 581.304   5
   0   7   5 2424.68 302.682   4
   0   7   5 2558.54 308.298   2
   0   7   6 9685.90 466.120   4
   0   7   6 10224.4 552.184   6
   0   7   6 9866.07 467.585   2
   0  -7  -6 10076.2 724.327   5
   0  -7  -7 16569.0 841.015   5
   0   7   7 17890.8 646.819   6
   0   7   7 17819.3 622.356   4
   0   7   7 16069.9 591.839   2
   0   7   8 17876.7 654.369   2
   0  -7  -8 17494.1 872.085   5
   0   7   8 17769.6 675.622   4
   0   7   8 18435.8 674.224   6
   0  -7  -9 19266.2 947.261   5
   0   7   9 19478.2 740.870   4
   0   7   9 18988.7 676.309   6
   0   7  10 8550.96 590.000   4
   0   7  10 8040.78 520.021   6
   0  -7 -10 7461.04 770.085   5
   0   7  11 16015.9 761.390   4
   0  -7 -11 15047.3 978.357   5
   0   7  12 107.419 504.624   4
   0  -7 -12-157.381 641.852   5
   0   7  13 3881.23 589.335   4
   0  -7 -13 3867.16 855.400   5
   0   7  14 104.183 552.062   4
   0  -7 -14 79.5457 843.567   5
   0  -7 -15 218.677 865.571   5
   0   7  15 740.627 556.237   4
   0  -7 -16 48.9145 824.783   5
   0   8 -16-244.858 759.501   3
   0   8 -15 1710.84 806.059   3
   0   8 -14 100.708 648.121   3
   0   8 -13 5588.48 801.276   3
   0   8 -12 1436.44 712.103   3
   0   8 -11 9261.04 828.018   3
   0   8 -10-63.9918 600.987   3
   0   8 -10 87.0922 334.722   0
   0   8  -9 3774.68 661.076   3
   0   8  -8 1745.81 649.811   3
   0   8  -7 3879.79 666.979   3
   0   8  -6 1492.87 648.166   3
   0  -8   5 17761.3 483.992   5
   0   8  -5 17903.5 862.908   3
   0  -8   4 25017.1 578.316   5
   0   8  -4 25677.4 1009.02   3
   0  -8   3 20009.1 592.677   5
   0   8  -3 20642.7 939.478   3
   0  -8   2 134434. 1323.34   5
   0   8  -2 137900. 1761.62   3
   0   8  -1 901.032 165.920   2
   0   8  -1 1714.68 688.928   3
   0  -8   1 993.542 442.903   5
   0   8   0 64023.1 630.259   2
   0  -8   0 63164.7 1033.04   5
   0   8   0 63457.1 1250.76   3
   0   8   1 2371.37 630.697   3
   0   8   1 1529.47 201.355   2
   0  -8  -1 1722.06 472.595   5
   0   8   2 19791.2 435.826   2
   0  -8  -2 19633.4 749.600   5
   0   8   2 18920.4 819.159   3
   0   8   2 18842.6 390.609   4
   0   8   3 1675.44 218.218   4
   0   8   3 1760.26 240.216   2
   0   8   3 2143.30 601.413   3
   0  -8  -3 2093.42 530.413   5
   0  -8  -4 963.841 541.542   5
   0   8   4 577.115 236.085   2
   0   8   4-111.566 571.868   3
   0   8   4 475.512 219.312   4
   0  -8  -5 832.445 583.900   5
   0   8   5 687.550 260.996   4
   0   8   5 900.092 258.386   2
   0   8   6 496.052 415.516   6
   0   8   6 168.876 271.720   2
   0   8   6 82.6176 268.779   4
   0  -8  -6 92.4793 565.160   5
   0  -8  -7 1379.48 656.469   5
   0   8   7 1171.43 422.754   6
   0   8   7 1131.72 320.670   2
   0   8   7 1151.53 334.841   4
   0   8   8 1856.31 369.522   2
   0   8   8 1780.61 388.244   4
   0   8   8 1818.84 445.364   6
   0  -8  -8 1759.40 637.687   5
   0  -8  -9 2417.52 709.643   5
   0   8   9 2324.25 420.928   4
   0   8   9 2439.88 446.683   6
   0   8  10 1991.77 456.489   4
   0   8  10 1660.41 425.449   6
   0  -8 -10 2196.03 703.513   5
   0  -8 -11 8682.48 863.783   5
   0   8  11 9459.14 677.939   4
   0   8  12-191.745 512.559   4
   0  -8 -13-2.89097 801.085   5
   0   8  13 160.960 500.947   4
   0  -8 -14 292.501 715.661   5
   0   8  14 133.415 520.070   4
   0  -8 -15 683.751 713.083   5
   0   9 -16 319.068 814.198   3
   0   9 -15 2562.79 863.481   3
   0   9 -14 1454.32 732.565   3
   0   9 -13 10125.4 863.844   3
   0   9 -12 205.704 607.529   3
   0   9 -11 11015.8 873.127   3
   0   9 -10 720.513 621.749   3
   0   9 -10 355.818 379.467   0
   0   9  -9 1058.52 626.446   3
   0   9  -8 6425.42 734.639   3
   0   9  -7 6619.38 724.941   3
   0   9  -6 20847.4 989.791   3
   0  -9   5 53.7433 281.359   5
   0   9  -4 5448.52 846.836   3
   0  -9   4 6219.97 413.860   5
   0  -9   3-106.308 418.662   5
   0   9  -3 445.977 750.159   3
   0   9  -2 212039. 2279.47   3
   0  -9   2 209753. 1765.81   5
   0  -9   1 3110.26 530.669   5
   0   9  -1 3165.77 794.328   3
   0  -9   0 2102.70 525.277   5
   0   9   0 3222.78 709.148   3
   0   9   1 1480.95 688.025   3
   0  -9  -1 533.230 513.683   5
   0  -9  -2 6813.71 615.196   5
   0   9   2 6772.06 709.896   3
   0  -9  -3 5062.96 599.680   5
   0   9   3 4261.68 686.725   3
   0  -9  -4 22893.9 864.912   5
   0   9   4 22051.7 903.474   3
   0  -9  -5 7448.75 731.562   5
   0   9   6 7.13966 419.427   6
   0  -9  -6 40.1334 618.858   5
   0   9   7 5025.47 417.125   2
   0  -9  -7 5079.08 767.043   5
   0   9   7 5295.05 431.076   4
   0   9   7 5180.32 559.712   6
   0   9   8 7112.35 584.950   6
   0   9   8 7175.83 512.630   4
   0  -9  -8 8003.20 775.984   5
   0  -9  -9 10787.4 906.503   5
   0   9   9 9995.32 644.770   6
   0   9   9 9480.39 577.112   4
   0   9  10 2571.09 463.059   4
   0   9  10 2890.60 519.317   6
   0  -9 -10 3776.95 824.708   5
   0   9  11 12266.1 709.432   4
   0  -9 -11 13121.5 955.783   5
   0   9  12 487.769 446.716   4
   0  -9 -12 467.610 837.878   5
   0  -9 -13-31.2143 752.910   5
   0  10 -15 2006.21 865.841   3
   0  10 -14 6675.28 947.720   3
   0  10 -13 14233.2 1011.49   3
   0  10 -12 989.371 759.586   3
   0  10 -11 14999.0 997.959   3
   0  10 -10 318.209 701.679   3
   0  10 -10 293.054 405.209   0
   0  10  -9 9317.85 852.342   3
   0  10  -8 2790.45 768.480   3
   0  10  -7 36460.9 1260.63   3
   0  10  -6 8692.93 896.482   3
   0  10  -5 5847.68 870.907   3
   0  10  -4 28866.6 1150.59   3
   0 -10   3 1968.33 449.328   5
   0  10  -3 2567.93 809.535   3
   0  10  -2 21067.6 1052.04   3
   0 -10   2 20420.2 725.762   5
   0  10  -1 3096.83 775.934   3
   0 -10   1 2836.63 501.902   5
   0  10   0 17392.1 921.227   3
   0 -10   0 15544.0 727.913   5
   0 -10  -1 3310.84 556.438   5
   0  10   1 4005.26 706.366   3
   0  10   2 12967.7 820.309   3
   0 -10  -2 13679.5 744.390   5
   0  10   3 161.416 602.793   3
   0 -10  -3 578.957 526.086   5
   0  10   4 28159.6 1035.21   3
   0 -10  -4 27201.0 963.449   5
   0 -10  -5 9729.90 797.702   5
   0  10   6 7914.37 656.509   6
   0 -10  -6 7533.61 803.660   5
   0 -10  -7 3999.65 775.576   5
   0  10   7 3092.02 544.466   6
   0 -10  -8 3288.21 697.268   5
   0  10   8 3245.03 552.823   6
   0 -10  -9 5757.95 874.701   5
   0  10   9 4364.83 569.715   6
   0 -10 -10 5125.28 923.538   5
   0 -10 -11 2827.77 896.434   5
   0 -10 -12 508.126 702.455   5
   0  11 -14 1113.89 870.609   3
   0  11 -13 3678.97 892.936   3
   0  11 -12 1398.52 862.604   3
   0  11 -11 4825.24 829.678   3
   0  11 -10 1596.50 814.834   3
   0  11 -10 46.6009 449.731   0
   0  11  -9 5631.55 941.628   3
   0  11  -8-137.363 833.586   3
   0  11  -7 8375.17 969.705   3
   0  11  -6 1352.17 821.234   3
   0  11  -5 14771.4 1050.89   3
   0  11  -4 1004.34 759.161   3
   0  11  -3 3061.06 856.615   3
   0  11  -2 361.359 806.326   3
   0 -11   2-252.099 454.217   5
   0  11  -1 2127.44 747.380   3
   0 -11   1 1558.39 497.404   5
   0 -11   0 5749.60 594.409   5
   0  11   0 6661.52 809.540   3
   0 -11  -1 6446.60 652.297   5
   0  11   1 7344.79 813.130   3
   0  11   2 22019.6 1043.00   3
   0 -11  -2 23839.0 933.063   5
   0 -11  -3 194.974 577.019   5
   0  11   3 249.103 631.008   3
   0 -11  -4 8476.15 747.445   5
   0  11   4 7942.73 802.131   3
   0 -11  -5 1304.08 665.919   5
   0  11   6 5655.52 645.179   6
   0 -11  -6 6004.42 802.308   5
   0 -11  -7 2940.50 790.032   5
   0  11   7 2946.81 598.233   6
   0  11   8 184.821 518.667   6
   0 -11  -8 255.691 656.653   5
   0  11   9 298.195 503.328   6
   0 -11  -9 533.532 819.312   5
   0 -11 -10 143.462 853.153   5
   0 -11 -11 813.337 917.326   5
   0  12 -13 579.268 823.382   3
   0  12 -12 384.016 931.222   3
   0  12 -11 2840.84 954.065   3
   0  12 -10 439.111 463.184   0
   0  12  -9 7962.75 1093.04   3
   0  12  -8 6406.14 1022.49   3
   0  12  -7 10174.9 1003.79   3
   0  12  -6 9447.92 951.875   3
   0  12  -5 3606.35 826.698   3
   0  12  -4 4842.54 859.880   3
   0  12  -3 20.0361 831.182   3
   0  12  -2 6211.79 882.037   3
   0  12  -1 697.454 755.574   3
   0 -12   1 79.3503 482.306   5
   0 -12   0 3053.52 570.001   5
   0  12   0 4193.72 827.066   3
   0  12   1 487.399 757.061   3
   0 -12  -1 455.811 583.621   5
   0 -12  -2 14300.9 842.112   5
   0  12   2 13784.5 919.042   3
   0 -12  -3 2679.08 688.900   5
   0  12   3 1532.15 723.135   3
   0 -12  -4 6680.36 798.128   5
   0 -12  -5 3267.86 734.527   5
   0  12   5 3877.86 680.842   6
   0  12   6 930.660 606.995   6
   0 -12  -6 1176.96 762.639   5
   0  12   7 2760.66 628.787   6
   0 -12  -7 4264.45 864.558   5
   0 -12  -8 1020.28 673.551   5
   0  12   8 852.195 608.266   6
   0  12   9 112.951 557.574   6
   0 -12  -9 339.412 849.748   5
   0  13 -11 6064.60 1155.84   3
   0  13 -10-205.040 1024.20   3
   0  13 -10-28.1708 554.295   0
   0  13  -9 10239.6 1180.40   3
   0  13  -8 2256.33 1056.89   3
   0  13  -7 9795.19 1098.18   3
   0  13  -6 10786.9 1157.89   3
   0  13  -5 5103.19 1004.52   3
   0  13  -4 6158.61 995.502   3
   0  13  -3 215.223 876.323   3
   0  13  -2 6457.10 854.248   3
   0  13  -1 245.480 781.149   3
   0 -13   0 8094.48 733.021   5
   0  13   0 10140.6 982.477   3
   0  13   1 817.113 815.398   3
   0 -13  -1 503.248 631.416   5
   0  13   2 14032.3 1052.62   3
   0 -13  -2 14045.4 899.259   5
   0 -13  -3 863.898 708.450   5
   0  13   3-212.709 819.760   3
   0 -13  -4 6283.50 865.452   5
   0  13   5 859.040 562.213   6
   0 -13  -5 659.082 664.918   5
   0 -13  -6 9550.22 999.041   5
   0  13   6 9299.60 856.532   6
   0 -13  -7 4710.01 917.222   5
   0  13   7 5254.77 784.809   6
   0  13   8 253.975 647.511   6
   0 -13  -8-127.699 701.618   5
   0  13   9 124.713 635.436   6
   0  14 -10-1.20123 611.326   0
   0  14  -9 1243.52 530.251   0
   0  14  -9 1709.55 930.719   3
   0  14  -8-55.5060 872.012   3
   0  14  -7 5754.62 1127.61   3
   0  14  -6 1979.02 1029.84   3
   0  14  -5 2746.85 1081.30   3
   0  14  -4 2466.71 1008.84   3
   0  14  -3 1449.54 958.096   3
   0  14  -2 1314.77 880.492   3
   0  14  -1-16.9100 821.098   3
   0  14   0 6199.98 949.320   3
   0  14   1 2184.97 917.318   3
   0  14   2 3909.38 900.290   3
   0 -14  -2 3944.34 761.323   5
   0 -14  -3 353.167 747.666   5
   0 -14  -4 1101.58 793.748   5
   0  14   4 1175.94 696.436   6
   0 -14  -5 740.242 679.061   5
   0  14   5-130.506 722.889   6
   0 -14  -6 10824.5 1011.68   5
   0  14   6 8973.73 843.814   6
   0  15  -9 436.601 619.387   0
   0  15  -8 575.221 630.311   0
   0  15  -6-77.5986 862.811   3
   0  15  -5 2247.48 1073.64   3
   0  15  -4 1528.78 1037.82   3
   0  15  -3 953.538 975.768   3
   0  15  -2 2133.57 993.305   3
   0  15  -1 564.287 901.733   3
   0  15   0 1066.40 783.376   3
   0  15   2-59.4359 786.098   3
   0 -15  -4 956.968 796.266   5
   1 -15  -5 548.998 889.604   5
   1 -15  -4 382.912 737.134   5
  -1  15   3 328.537 643.788   6
   1 -15  -3 321.037 675.776   5
  -1  15   2 285.247 879.640   3
   1 -15  -2 70.6850 761.100   5
  -1  15   2 795.116 757.042   6
  -1  15   1 197.506 670.162   6
  -1  15   1 24.2837 952.288   3
  -1  15   0 2584.71 840.203   3
  -1  15   0 3560.22 815.977   6
  -1  15  -1 1134.46 882.990   3
  -1  15  -2 1778.55 968.666   3
  -1  15  -3 2709.68 990.651   3
  -1  15  -4 2010.97 893.504   3
  -1  15  -5 2520.70 1058.69   3
  -1  15  -6 720.738 967.701   3
   1 -14  -7 312.891 824.477   5
  -1  14   7 283.080 771.828   6
  -1  14   6 3255.59 683.116   6
   1 -14  -6 4189.19 923.688   5
  -1  14   5 350.414 671.081   6
   1 -14  -5 225.988 801.434   5
   1 -14  -4 1028.64 821.942   5
  -1  14   4 342.341 695.891   6
   1 -14  -3 635.353 781.918   5
  -1  14   3 65.5361 718.179   6
   1 -14  -2 6981.02 812.904   5
  -1  14   2 7594.84 916.440   3
  -1  14   2 6920.31 824.605   6
  -1  14   1 820.886 643.411   6
   1 -14  -1 885.608 719.104   5
  -1  14   1 465.348 911.370   3
  -1  14   0 2342.64 811.213   3
  -1  14  -1 958.538 933.594   3
  -1  14  -2 1152.89 875.672   3
  -1  14  -3 552.254 812.406   3
  -1  14  -4 4033.29 909.150   3
  -1  14  -5 14475.3 1269.37   3
  -1  14  -6 696.923 1021.15   3
  -1  14  -7 3104.82 1105.95   3
  -1  14  -8 240.885 963.981   3
  -1  14  -9 3509.62 1058.60   3
  -1  13  10-46.0142 566.722   6
  -1  13   9 254.442 569.849   6
  -1  13   8 3615.11 740.989   6
   1 -13  -8 4587.26 1009.99   5
   1 -13  -7 2354.18 936.736   5
  -1  13   7 1980.37 750.474   6
  -1  13   6 4435.87 670.288   6
   1 -13  -6 5399.81 924.146   5
   1 -13  -5 815.186 679.897   5
  -1  13   5-36.9429 669.079   6
   1 -13  -4 6481.02 838.972   5
  -1  13   4 5587.70 764.538   6
  -1  13   3-187.614 833.929   3
  -1  13   3 572.799 631.492   6
   1 -13  -3 737.073 631.673   5
   1 -13  -2 25994.8 1090.10   5
  -1  13   2 26250.8 1110.54   6
  -1  13   2 26790.7 1267.94   3
  -1  13   1 78.2895 831.468   3
   1 -13  -1-130.397 595.689   5
   1 -13   0 4263.12 701.261   5
  -1  13   0 4205.22 851.957   3
  -1  13  -1 444.472 775.921   3
  -1  13  -2 5645.27 943.571   3
  -1  13  -3 1255.09 881.014   3
  -1  13  -4 10141.2 1082.40   3
  -1  13  -5 16359.6 1219.46   3
  -1  13  -6 7246.30 1113.04   3
  -1  13  -7 9396.60 1023.73   3
  -1  13  -8 201.131 958.632   3
  -1  13  -9 7638.84 1140.54   3
  -1  13 -10 126.025 890.398   3
  -1  13 -11 2995.82 1091.18   3
   1 -12 -10 170.570 790.057   5
  -1  12  10-111.137 528.483   6
  -1  12   9 355.988 582.723   6
   1 -12  -9 216.181 883.633   5
   1 -12  -8 501.271 726.718   5
  -1  12   8 56.2846 600.453   6
   1 -12  -7 1158.62 764.491   5
  -1  12   7 1888.67 606.922   6
   1 -12  -6 4317.41 756.702   5
  -1  12   6 4544.60 644.316   6
   1 -12  -5 4462.54 820.439   5
  -1  12   5 5078.40 713.521   6
   1 -12  -4 13653.2 900.765   5
  -1  12   4 13622.5 838.174   6
  -1  12   3 553.714 678.530   3
   1 -12  -3 1210.95 686.171   5
  -1  12   3 976.176 560.668   6
  -1  12   2 15227.9 963.620   3
   1 -12  -2 14705.1 832.443   5
   1 -12  -1 383.758 571.557   5
  -1  12   1 138.359 698.236   3
  -1  12   0 6099.65 840.579   3
   1 -12   0 5087.13 679.408   5
   1 -12   1 236.986 544.075   5
  -1  12  -1 1116.82 740.370   3
   1 -12   2 5110.08 554.671   5
  -1  12  -2 5755.18 869.008   3
  -1  12  -3 3146.03 922.732   3
  -1  12  -4 3259.66 919.347   3
  -1  12  -5 14930.6 1085.69   3
  -1  12  -6 3708.30 946.531   3
  -1  12  -7 10527.7 1080.61   3
  -1  12  -8 2611.36 951.571   3
  -1  12  -9 4160.32 913.895   3
  -1  12 -10-267.089 925.773   3
  -1  12 -11 754.384 1003.29   3
  -1  12 -12 116.572 933.876   3
   1 -11 -11 424.097 792.433   5
   1 -11 -10 458.728 836.687   5
  -1  11   9 964.135 574.312   6
   1 -11  -9 1439.65 809.704   5
  -1  11   8 2873.28 611.963   6
   1 -11  -8 2890.29 825.257   5
   1 -11  -7 160.339 713.166   5
  -1  11   7 141.325 541.970   6
   1 -11  -6 3187.63 772.379   5
  -1  11   6 3149.13 624.782   6
  -1  11   5 1573.53 550.139   6
   1 -11  -5 977.935 639.964   5
   1 -11  -4 7991.93 793.636   5
  -1  11   4 8484.21 709.897   6
  -1  11   4 7082.40 849.978   3
  -1  11   3-235.940 662.164   3
   1 -11  -3 179.447 579.876   5
  -1  11   2 5287.20 817.298   3
   1 -11  -2 4861.55 687.529   5
   1 -11  -1 5725.90 647.749   5
  -1  11   1 5696.01 804.593   3
   1 -11   0 1323.38 566.946   5
  -1  11   0 2105.05 728.040   3
  -1  11  -1 3024.02 820.035   3
   1 -11   1 2127.65 540.441   5
  -1  11  -2 2046.06 847.780   3
   1 -11   2 2451.31 489.621   5
   1 -11   3 6511.49 546.855   5
  -1  11  -3 6389.99 888.898   3
   1 -11   4 543.004 402.810   5
  -1  11  -4 1294.66 840.201   3
  -1  11  -5 11312.8 963.943   3
  -1  11  -6 2745.70 825.683   3
  -1  11  -7 9296.40 928.551   3
  -1  11  -8 158.425 875.785   3
  -1  11  -9 9143.19 1004.21   3
  -1  11 -10-227.367 886.576   3
  -1  11 -11 7189.06 913.997   3
  -1  11 -12 1269.72 838.974   3
  -1  11 -13 1398.45 836.787   3
  -1  11 -14 1865.06 892.373   3
   1 -10 -13 3002.61 821.347   5
   1 -10 -12 2503.74 819.562   5
   1 -10 -11 3186.78 869.860   5
   1 -10 -10 3586.07 788.643   5
  -1  10  10 2899.52 546.413   6
  -1  10   9 5858.16 622.697   6
   1 -10  -9 5651.34 826.743   5
  -1  10   8 10335.1 727.947   6
   1 -10  -8 10492.4 883.451   5
  -1  10   7 5070.12 600.054   6
   1 -10  -7 5985.76 795.171   5
  -1  10   6 13900.3 746.283   6
   1 -10  -6 15062.8 886.498   5
  -1  10   5 125.978 519.677   6
   1 -10  -5 345.407 674.059   5
   1 -10  -4 25114.8 985.715   5
  -1  10   4 23935.8 1006.62   3
  -1  10   4 24940.2 917.269   6
   1 -10  -3 551.420 625.371   5
  -1  10   2 29017.7 1105.02   3
   1 -10  -2 29077.7 980.611   5
  -1  10   1 1982.09 743.500   3
   1 -10  -1 1490.94 558.181   5
   1 -10   0 30772.1 929.602   5
  -1  10   0 32471.9 1128.59   3
  -1  10  -1 59754.0 1421.86   3
   1 -10   1 60956.7 1175.52   5
  -1  10  -2 15540.6 990.899   3
   1 -10   2 15504.6 686.154   5
   1 -10   3 24.7963 402.211   5
  -1  10  -3 143.876 774.507   3
  -1  10  -4 8309.64 884.070   3
   1 -10   4 8295.05 528.115   5
  -1  10  -5 14392.6 1013.82   3
  -1  10  -6 276.549 770.933   3
  -1  10  -7 24801.1 1141.95   3
  -1  10  -8 3807.90 863.638   3
  -1  10  -9 15595.2 981.313   3
  -1  10 -10 3398.42 780.648   3
  -1  10 -11 16071.8 965.253   3
  -1  10 -12 3061.38 827.696   3
  -1  10 -13 11225.7 1013.26   3
  -1  10 -14 3323.81 878.051   3
  -1  10 -15 1250.97 715.774   3
  -1   9  15 507.665 593.630   4
  -1   9  14 79.5281 475.843   4
   1  -9 -14 947.053 879.333   5
  -1   9  13 394.026 516.235   4
   1  -9 -13 1292.96 859.440   5
   1  -9 -12 2679.52 905.357   5
  -1   9  12 1609.41 557.465   4
  -1   9  11 7849.45 619.032   4
  -1   9  11 7786.47 622.472   6
   1  -9 -11 9153.21 950.939   5
  -1   9  10 1926.42 465.555   4
   1  -9 -10 2560.84 789.224   5
  -1   9  10 1820.66 477.665   6
   1  -9  -9 6428.25 823.107   5
  -1   9   9 6280.19 522.146   4
  -1   9   9 7115.90 608.191   6
  -1   9   8 4540.63 532.416   6
  -1   9   8 4363.79 438.351   4
   1  -9  -8 4646.44 751.185   5
   1  -9  -7 2607.72 653.166   5
  -1   9   7 1656.15 345.721   4
  -1   9   7 1403.86 504.363   6
  -1   9   6 298.488 274.760   4
  -1   9   6 313.870 453.461   6
   1  -9  -6 391.751 632.012   5
  -1   9   5 12713.5 484.115   4
  -1   9   5 12847.9 682.695   6
   1  -9  -5 13388.3 781.382   5
   1  -9  -4 22819.6 901.120   5
  -1   9   4 24386.0 839.095   6
  -1   9   4 23211.5 563.491   4
  -1   9   4 23349.8 968.190   3
   1  -9  -3 6883.01 712.668   5
  -1   9   3 7144.74 770.713   3
  -1   9   2 2432.78 734.400   3
   1  -9  -2 2134.63 624.391   5
  -1   9   1 19127.7 949.702   3
   1  -9  -1 16160.7 770.373   5
   1  -9   0 170611. 1783.42   5
  -1   9   0 171554. 2043.15   3
   1  -9   1 34166.0 910.284   5
  -1   9  -1 34675.7 1144.63   3
   1  -9   2 23140.5 749.009   5
  -1   9  -2 23613.8 1072.52   3
  -1   9  -3 118.108 749.650   3
   1  -9   3 410.192 397.466   5
   1  -9   4 6583.84 470.664   5
  -1   9  -4 6174.98 870.689   3
  -1   9  -5 6465.37 836.585   3
  -1   9  -6 17645.6 990.330   3
  -1   9  -7 5763.61 765.382   3
  -1   9  -8 1867.15 693.449   3
  -1   9  -9 4865.29 738.260   3
  -1   9 -10 625.923 673.201   3
  -1   9 -11 9675.91 863.999   3
  -1   9 -12 951.701 712.820   3
  -1   9 -13 13459.4 982.967   3
  -1   9 -14 768.395 789.749   3
  -1   9 -15-236.503 656.228   3
  -1   9 -16-21.4636 756.600   3
   1  -8 -15 999.801 824.300   5
  -1   8  15 503.402 620.212   4
  -1   8  14 413.438 560.041   4
   1  -8 -14 756.968 737.187   5
  -1   8  13 628.723 473.580   4
   1  -8 -13 1254.49 857.481   5
  -1   8  12 184.879 441.922   4
   1  -8 -12 608.734 717.527   5
  -1   8  11 8229.67 592.803   6
  -1   8  11 7129.63 619.750   4
   1  -8 -11 7195.48 791.785   5
   1  -8 -10 2421.23 685.191   5
  -1   8  10 2358.80 481.974   4
  -1   8  10 2102.36 455.767   6
   1  -8  -9 2963.10 728.797   5
  -1   8   9 2234.73 429.473   4
  -1   8   9 2296.79 471.802   6
  -1   8   8 3282.72 469.824   6
  -1   8   8 3326.35 421.534   4
   1  -8  -8 3494.93 711.047   5
   1  -8  -7 1765.29 677.002   5
  -1   8   7 1840.17 443.158   6
  -1   8   7 1368.67 340.563   4
  -1   8   6 265.452 289.618   4
   1  -8  -6 413.235 597.435   5
  -1   8   6 254.470 422.133   6
  -1   8   5 2258.93 487.936   6
  -1   8   5 2388.40 307.765   4
   1  -8  -5 2922.96 662.071   5
  -1   8   4 203.078 241.991   4
  -1   8   4 28.5576 452.005   6
   1  -8  -4 619.791 592.859   5
  -1   8   3-244.252 657.201   3
  -1   8   3 5.78609 208.680   4
  -1   8   2 25274.0 944.763   3
  -1   8   2 24969.2 472.395   4
   1  -8  -2 25728.4 861.014   5
  -1   8   1 7630.53 263.520   4
   1  -8  -1 8026.69 644.036   5
  -1   8   1 8176.05 746.234   3
  -1   8   0 126020. 760.598   4
  -1   8   0 129776. 1715.21   3
   1  -8   0 126856. 1455.60   5
   1  -8   1 11376.0 616.055   5
  -1   8  -1 11210.3 208.203   4
  -1   8  -1 12006.4 858.453   3
   1  -8   2 29393.1 751.671   5
  -1   8  -2 29448.3 1054.42   3
   1  -8   3 31299.5 734.664   5
  -1   8  -3 30605.9 1066.80   3
   1  -8   4 16117.4 592.503   1
   1  -8   4 15655.3 550.669   5
  -1   8  -4 16388.2 915.137   3
  -1   8  -5 84.3249 702.466   3
   1  -8   5 567.521 391.654   1
   1  -8   6 4415.81 498.049   1
  -1   8  -6 4584.40 678.637   3
  -1   8  -7 933.671 619.402   3
   1  -8   7 554.015 453.455   1
   1  -8   8 306.540 434.816   1
  -1   8  -8 932.440 610.711   3
  -1   8  -9 10238.4 763.521   3
   1  -8   9 11382.8 687.152   1
  -1   8 -10 843.300 597.353   3
  -1   8 -11 9209.83 811.612   3
  -1   8 -12 1399.54 602.338   3
  -1   8 -13 12883.4 876.110   3
  -1   8 -14 1034.23 748.078   3
  -1   8 -16 651.408 649.912   3
  -1   8 -17-135.006 671.581   3
   1  -7 -16 272.747 854.629   5
  -1   7  16-201.825 629.465   4
   1  -7 -15 2232.43 833.406   5
  -1   7  15 1401.81 614.074   4
   1  -7 -14 626.707 687.292   5
  -1   7  14 223.173 545.034   4
  -1   7  13 6767.08 639.953   4
   1  -7 -13 6979.01 890.025   5
   1  -7 -12 480.734 665.539   5
  -1   7  12 303.407 444.444   4
  -1   7  11 7684.43 541.088   6
  -1   7  11 7088.43 592.382   4
   1  -7 -11 8482.07 863.605   5
  -1   7  10 9074.00 603.510   4
  -1   7  10 9702.83 576.497   6
   1  -7 -10 9367.57 847.553   5
  -1   7   9 13619.5 655.891   4
  -1   7   9 14508.0 642.593   6
   1  -7  -9 13716.6 853.325   5
  -1   7   8 14746.6 632.232   4
  -1   7   8 15300.3 650.730   6
   1  -7  -8 15585.0 871.058   5
   1  -7  -7 3038.72 644.528   5
  -1   7   7 3397.85 477.227   6
  -1   7   7 2730.27 382.962   4
   1  -7  -6 24958.7 927.862   5
  -1   7   6 24186.7 748.385   6
  -1   7   6 24682.2 676.842   4
  -1   7   5 2076.08 324.513   4
  -1   7   5 2404.44 447.905   6
   1  -7  -5 2632.52 600.347   5
   1  -7  -4 60996.6 1139.98   5
  -1   7   4 58955.2 1038.41   6
  -1   7   4 60714.3 841.729   4
   1  -7  -3 1112.80 503.495   5
  -1   7   3 784.743 588.318   3
  -1   7   3 747.631 217.396   4
  -1   7   2 86677.9 1335.51   3
   1  -7  -2 86840.7 1232.42   5
  -1   7   2 89196.5 830.498   4
   1  -7  -1 76938.6 1116.03   5
  -1   7   1 77451.6 692.563   4
  -1   7   1 76533.7 1256.72   3
   1  -7   0 120934. 1325.16   5
  -1   7   0 120570. 1516.53   3
   1  -7   1 140482. 1150.42   1
   1  -7   1 140673. 1377.06   5
  -1   7  -1 143434. 1657.40   3
  -1   7  -2 17996.4 844.052   3
   1  -7   2 16701.7 563.872   5
   1  -7   2 16076.0 491.052   1
  -1   7  -3 9829.79 753.230   3
   1  -7   3 10095.4 459.357   1
   1  -7   3 10377.0 480.203   5
  -1   7  -4 70.7531 625.143   3
   1  -7   4 671.812 354.014   1
   1  -7   4 251.827 305.197   5
  -1   7  -5 39705.2 1004.70   3
   1  -7   5 39587.1 846.859   1
  -1   7  -6 9595.60 711.286   3
   1  -7   6 9513.85 558.349   1
   1  -7   7 15024.2 668.600   1
  -1   7  -7 14587.4 771.422   3
  -1   7  -8 896.435 593.302   3
   1  -7   8 954.532 462.785   1
   1  -7   9 28116.8 900.291   1
  -1   7  -9 28421.7 969.990   3
   1  -7  10 472.237 473.713   1
  -1   7 -10 235.251 547.962   3
  -1   7 -11 32447.3 1087.85   3
   1  -7  11 35864.1 1075.07   1
  -1   7 -12 4624.86 715.583   3
  -1   7 -13 11056.0 826.606   3
  -1   7 -15 1392.37 627.607   3
  -1   7 -16 548.167 643.459   3
  -1   7 -18 480.140 813.711   3
   1  -6 -17 1109.07 732.633   5
  -1   6  16-14.7206 526.058   4
   1  -6 -16 738.116 743.993   5
   1  -6 -15 2884.32 789.004   5
  -1   6  15 2731.80 607.809   4
  -1   6  14 261.191 511.777   4
   1  -6 -14 266.322 649.305   5
   1  -6 -13 6465.48 812.753   5
  -1   6  13 6230.04 631.422   4
   1  -6 -12 4982.23 769.800   5
  -1   6  12 5315.12 573.234   4
  -1   6  11 15789.6 624.909   6
  -1   6  11 16015.5 750.949   4
   1  -6 -11 16671.6 934.801   5
  -1   6  10 632.828 417.357   4
   1  -6 -10 809.159 643.110   5
  -1   6  10 515.965 363.506   6
  -1   6   9 18372.0 644.249   6
  -1   6   9 19493.2 731.765   4
   1  -6  -9 18679.8 911.094   5
  -1   6   8 2115.88 425.659   4
  -1   6   8 2553.33 418.632   6
   1  -6  -8 2587.81 647.401   5
   1  -6  -7 26614.5 928.301   5
  -1   6   7 26775.2 730.572   6
  -1   6   7 26049.9 727.241   4
   1  -6  -6 22592.2 852.301   5
  -1   6   6 23610.7 681.044   6
  -1   6   6 22399.4 637.971   4
   1  -6  -5 60753.2 1121.45   5
  -1   6   5 60066.7 894.274   4
  -1   6   5 59257.6 976.111   6
   1  -6  -4 16171.9 674.285   5
  -1   6   4 15816.3 573.931   6
  -1   6   4 16634.2 473.719   4
   1  -6  -3 20573.2 673.989   5
  -1   6   3 20078.5 458.826   4
  -1   6   3 20297.5 726.640   3
  -1   6   2 25482.3 764.571   3
  -1   6   2 25291.2 452.180   4
   1  -6  -2 25164.4 686.998   5
   1  -6  -1 32150.5 432.337   1
   1  -6  -1 32813.3 723.324   5
  -1   6   1 32552.9 826.421   3
   1  -6   0 117328. 893.585   1
   1  -6   0 116619. 1188.33   5
  -1   6   0 118017. 1380.48   3
   1  -6   1 5941.55 299.998   1
   1  -6   1 6313.67 429.845   5
  -1   6  -1 6583.55 579.837   3
   1  -6   2 109258. 1035.03   1
   1  -6   2 103992. 1054.80   5
  -1   6  -2 106820. 1320.36   3
  -1   6  -3 14006.0 658.165   3
   1  -6   3 15099.0 469.784   5
   1  -6   3 15093.9 483.779   1
  -1   6  -4 58348.9 1014.38   3
   1  -6   4 57014.4 887.535   1
   1  -6   5 28547.0 714.398   1
  -1   6  -5 28958.2 813.156   3
  -1   6  -6 81184.3 1242.12   3
   1  -6   6 81743.9 1168.96   1
  -1   6  -7 104489. 1435.42   3
   1  -6   7 102310. 1373.30   1
   1  -6   8 12796.6 650.309   1
  -1   6  -8 13293.4 729.513   3
  -1   6  -9 57820.7 1198.13   3
   1  -6   9 59014.6 1174.83   1
  -1   6 -10 5334.70 627.112   3
   1  -6  10 5976.33 587.245   1
   1  -6  11 16305.7 780.502   1
  -1   6 -11 15007.5 807.786   3
  -1   6 -12 593.451 566.676   3
   1  -6  12 1638.05 540.913   1
  -1   6 -13 11171.3 782.291   3
  -1   6 -14 1319.96 562.179   3
  -1   6 -15 3342.46 666.975   3
  -1   6 -16-116.471 592.917   3
  -1   6 -17 2254.12 757.342   3
  -1   6 -18 2682.31 733.227   3
   1  -5 -18 148.538 820.771   5
   1  -5 -17 1317.98 845.765   5
  -1   5  17 941.264 580.000   4
   1  -5 -16 332.887 670.949   5
  -1   5  16 224.187 540.765   4
  -1   5  15 3440.82 613.329   4
   1  -5 -15 3973.15 734.897   5
   1  -5 -14 439.870 623.115   5
  -1   5  14 597.945 519.762   4
   1  -5 -13 6099.19 755.527   5
  -1   5  13 5978.22 653.037   4
  -1   5  12-30.8380 495.472   4
   1  -5 -12 309.632 658.169   5
  -1   5  11 129.401 470.732   4
   1  -5 -11 206.879 583.983   5
  -1   5  11-102.484 304.225   6
  -1   5  10 31.4818 412.462   4
   1  -5 -10-112.783 578.344   5
  -1   5  10 372.167 322.415   6
   1  -5  -9 15224.7 798.523   5
  -1   5   9 14631.7 665.048   4
  -1   5   9 13521.0 555.033   6
   1  -5  -8 22207.8 876.522   5
  -1   5   8 20774.7 707.868   4
  -1   5   8 21343.6 625.287   6
  -1   5   7 11127.0 489.613   6
   1  -5  -7 10667.5 697.800   5
  -1   5   7 11149.6 540.526   4
  -1   5   6 15448.2 543.607   4
   1  -5  -6 14480.4 710.597   5
  -1   5   6 13623.8 524.959   6
  -1   5   5 633.316 324.084   6
   1  -5  -5 767.043 485.634   5
  -1   5   5 567.312 272.677   4
   1  -5  -4 232125. 1773.95   5
  -1   5   4 239950. 1656.02   6
   1  -5  -4 235111. 1604.39   0
  -1   5   4 237367. 1524.40   4
  -1   5   3 13288.5 381.232   4
  -1   5   3 12445.2 478.930   6
  -1   5   3 12863.2 582.729   3
   1  -5  -3 12508.6 469.603   0
   1  -5  -3 12987.3 560.088   5
   1  -5  -2 559.007 102.014   1
   1  -5  -2 540.770 354.071   5
  -1   5   2 318.131 424.897   3
   1  -5  -2 766.181 318.047   0
   1  -5  -1 308.621 135.384   1
   1  -5  -1 103.034 360.264   5
  -1   5   1 236.063 403.086   3
   1  -5   0 11203.0 300.361   1
   1  -5   0 11718.0 452.678   5
  -1   5   0 11666.3 549.365   3
   1  -5   1 15222.9 376.866   1
   1  -5   1 14971.2 471.830   5
  -1   5  -1 15532.5 601.923   3
  -1   5  -2 2353.46 476.117   3
   1  -5   2 2702.51 271.009   1
   1  -5   2 2833.98 311.579   5
   1  -5   3 131348. 1061.15   5
   1  -5   3 134337. 1160.03   1
  -1   5  -3 132869. 1289.07   3
  -1   5  -4 42607.7 804.634   3
   1  -5   4 45233.2 762.627   1
  -1   5  -5 892.488 409.108   3
   1  -5   5 1076.73 345.725   1
   1  -5   6 3791.71 433.116   1
  -1   5  -6 3261.44 472.656   3
   1  -5   7 1301.77 421.901   1
  -1   5  -7 1186.52 460.751   3
   1  -5   8 313.697 451.346   1
  -1   5  -8-211.015 481.632   3
   1  -5   9 81114.3 1315.27   1
  -1   5  -9 79491.3 1269.30   3
   1  -5  10 140.186 481.856   1
  -1   5 -10 662.756 467.740   3
  -1   5 -11 46542.4 1091.00   3
   1  -5  11 47460.0 1115.37   1
   1  -5  12 2979.76 510.369   1
  -1   5 -12 3475.37 538.761   3
   1  -5  13 3475.65 530.019   1
  -1   5 -13 3588.38 577.980   3
  -1   5 -14 5281.92 627.554   3
  -1   5 -15 3248.06 633.317   3
  -1   5 -16 561.715 529.933   3
  -1   5 -17 515.502 634.869   3
  -1   5 -18 3244.02 659.666   3
  -1   5 -19 865.728 574.236   3
   1  -4 -18 773.508 809.615   5
   1  -4 -17 1575.25 745.216   5
  -1   4  17 835.622 552.285   4
   1  -4 -16 406.866 732.227   5
  -1   4  16 373.857 519.466   4
  -1   4  15 10290.3 767.659   4
   1  -4 -15 10508.0 850.579   5
   1  -4 -14 979.950 615.432   5
  -1   4  14 740.816 522.501   4
   1  -4 -13 4768.14 689.220   5
  -1   4  13 4867.70 620.392   4
  -1   4  12 508.930 503.910   4
   1  -4 -12 344.517 606.905   5
  -1   4  11 46198.2 1112.56   4
   1  -4 -11 45818.4 1133.62   5
  -1   4  10 530.457 297.847   6
   1  -4 -10 592.365 581.901   5
  -1   4  10 691.310 428.979   4
  -1   4   9 68294.0 1198.20   4
  -1   4   9 69524.1 961.815   6
   1  -4  -9 66155.2 1216.38   5
  -1   4   8 44336.6 933.795   4
  -1   4   8 43754.3 777.050   6
   1  -4  -8 40913.8 970.382   5
   1  -4  -8 41124.8 680.959   0
   1  -4  -7 836.406 281.228   0
  -1   4   7 1044.33 303.655   6
   1  -4  -7 772.145 481.252   5
  -1   4   7 860.955 367.763   4
   1  -4  -6 80758.3 893.772   0
  -1   4   6 80525.2 947.751   6
   1  -4  -6 79692.1 1118.22   5
  -1   4   6 81105.9 1048.45   4
   1  -4  -5 18151.3 612.286   5
  -1   4   5 17727.5 499.471   6
  -1   4   5 18049.9 510.825   4
   1  -4  -5 18472.5 485.152   0
  -1   4   4 545859. 8850.33   4
  -1   4   4 542122. 8940.16   6
   1  -4  -4 535549. 9682.50   5
   1  -4  -4 535609. 8568.96   0
  -1   4   3 26844.5 542.676   6
   1  -4  -3 27345.8 614.960   5
   1  -4  -3 27167.9 539.378   0
  -1   4   3 26873.3 489.377   4
   1  -4  -2 10441.8 174.697   1
  -1   4   2 10321.9 477.472   3
  -1   4   2 9789.27 377.234   6
   1  -4  -2 10048.7 418.974   5
   1  -4  -2 10675.4 388.819   0
   1  -4  -1 5459.44 363.600   5
   1  -4  -1 5536.33 333.602   0
   1  -4  -1 5366.36 183.929   1
  -1   4   1 5530.13 434.009   3
   1  -4   0 38227.3 455.192   1
   1  -4   0 37002.1 598.011   0
  -1   4   0 37156.6 717.208   3
   1  -4   0 38631.3 626.399   5
   1  -4   1 16281.8 453.350   5
   1  -4   1 16171.0 427.088   0
   1  -4   1 16013.0 365.101   1
  -1   4  -1 16352.0 548.189   3
  -1   4  -2 38950.8 685.617   3
   1  -4   2 39111.2 576.781   1
   1  -4   2 38813.5 573.964   5
   1  -4   3 145262. 1145.69   1
  -1   4  -3 148001. 1210.01   3
  -1   4  -4 200470. 1457.10   3
   1  -4   4 199684. 1429.46   1
  -1   4  -5 115911. 1171.03   3
   1  -4   5 114156. 1164.08   1
  -1   4  -6 3468.23 419.059   3
   1  -4   6 3982.23 391.305   1
  -1   4  -7 83008.9 1102.40   3
   1  -4   7 83200.3 1148.19   1
  -1   4  -8 14946.5 601.419   3
   1  -4   8 15034.2 629.764   1
   1  -4   9 91521.9 1319.33   1
  -1   4  -9 89250.5 1265.17   3
  -1   4 -10 2389.87 478.769   3
   1  -4  10 2331.16 488.275   1
   1  -4  11 278.384 456.902   1
  -1   4 -11 277.698 432.051   3
   1  -4  12 3289.42 533.572   1
  -1   4 -12 3482.37 534.663   3
  -1   4 -13 8967.70 649.730   3
   1  -4  13 8194.68 644.632   1
  -1   4 -14 1319.83 522.121   3
   1  -4  14 1511.93 521.685   1
  -1   4 -15 6436.42 623.872   3
  -1   4 -16 4036.04 634.446   3
  -1   4 -17 2145.03 659.253   3
  -1   4 -18 4698.03 735.018   3
  -1   4 -19 350.862 668.454   3
  -1   3  18 2606.92 782.620   4
   1  -3 -17 3717.11 813.911   5
  -1   3  17 4710.15 789.377   4
   1  -3 -16 275.699 600.552   5
  -1   3  16 629.279 639.906   4
  -1   3  15 7298.63 718.698   4
   1  -3 -15 6459.76 767.046   5
   1  -3 -14 279.629 607.189   5
  -1   3  14 320.444 481.348   4
   1  -3 -13 16368.1 842.673   5
  -1   3  13 15207.5 783.074   4
  -1   3  12 433.442 496.777   4
   1  -3 -12 792.164 577.949   5
  -1   3  11 967.256 460.718   4
   1  -3 -11 551.065 521.902   5
  -1   3  10 162.685 434.194   4
   1  -3  -9 100260. 915.617   0
   1  -3  -9 103612. 1388.70   5
  -1   3   9 102006. 1408.36   4
  -1   3   9 103861. 1083.00   6
  -1   3   8 64095.9 836.664   6
   1  -3  -8 64052.0 1064.09   5
  -1   3   8 64062.0 1070.19   4
   1  -3  -8 62281.6 736.657   0
  -1   3   7 150376. 1219.35   6
   1  -3  -7 151329. 1461.88   5
  -1   3   7 147092. 1458.46   4
   1  -3  -7 148659. 1090.49   0
   1  -3  -6 187862. 1195.85   0
  -1   3   6 186823. 1292.65   6
  -1   3   6 191000. 1516.77   4
   1  -3  -6 188891. 1522.16   5
   1  -3  -5 25036.1 608.171   5
   1  -3  -5 26976.4 497.773   0
  -1   3   5 25745.0 514.212   6
  -1   3   5 26459.3 576.275   4
  -1   3   4 159267. 1175.01   4
  -1   3   4 160589. 1127.38   6
   1  -3  -4 159504. 1242.93   5
   1  -3  -4 159478. 1072.95   0
   1  -3  -3 4175.23 395.683   5
   1  -3  -3 4180.49 302.998   0
  -1   3   3 4009.81 296.241   6
   1  -3  -2 41842.4 618.229   5
  -1   3   2 43054.2 686.492   3
  -1   3   2 42986.0 595.210   6
   1  -3  -2 44625.6 598.710   0
   1  -3  -1 105634. 896.626   5
   1  -3  -1 105277. 562.421   1
  -1   3   1 104696. 832.973   6
  -1   3   1 103750. 933.266   3
   1  -3  -1 104881. 843.149   0
  -1   3   0 68649.6 762.971   3
   1  -3   0 68658.4 543.659   1
   1  -3   0 68848.0 712.256   5
   1  -3   0 69222.5 686.780   0
   1  -3   1 145348. 955.608   5
   1  -3   1 146475. 939.382   0
   1  -3   1 146337. 886.652   1
  -1   3  -1 146398. 1059.10   3
   1  -3   2 82430.0 704.964   0
  -1   3  -2 83118.7 791.602   3
   1  -3   2 83736.3 492.451   2
   1  -3   2 81281.6 747.371   1
   1  -3   3 142175. 887.102   0
   1  -3   3 143134. 1059.86   1
   1  -3   3 144194. 810.107   2
  -1   3  -3 141349. 1057.47   3
  -1   3  -4 100038. 941.869   3
   1  -3   4 99076.4 966.879   1
   1  -3   4 99143.3 799.396   2
  -1   3  -5 193794. 1357.73   3
   1  -3   5 194966. 1426.20   1
  -1   3  -6 157155. 1311.18   3
   1  -3   6 160580. 1389.18   1
  -1   3  -7 87111.0 1065.68   3
   1  -3   7 88379.0 1121.05   1
  -1   3  -8 5597.78 436.907   3
  -1   3  -8 4974.62 168.220   0
   1  -3   8 6117.32 479.015   1
   1  -3   9 40773.2 905.353   1
  -1   3  -9 39990.6 859.509   3
   1  -3  10 103.199 384.469   1
  -1   3 -10 85.7709 396.381   3
  -1   3 -11 13084.0 635.003   3
   1  -3  11 14091.1 652.310   1
  -1   3 -12 739.361 420.216   3
   1  -3  12 1173.42 459.814   1
   1  -3  13 2830.07 513.742   1
  -1   3 -13 2429.46 418.344   5
  -1   3 -13 2065.40 497.676   3
  -1   3 -14 1949.34 413.433   5
  -1   3 -14 2177.24 489.330   3
   1  -3  14 1913.20 468.693   1
  -1   3 -15 1558.43 546.210   3
  -1   3 -16 330.160 552.580   3
  -1   3 -17 4449.38 690.558   3
  -1   3 -18 1226.23 643.745   3
  -1   3 -19 611.370 532.405   3
  -1   2  18 1484.60 665.102   4
   1  -2 -17 1725.55 676.061   5
  -1   2  17 2552.37 615.614   4
  -1   2  16 184.207 498.973   4
   1  -2 -16 42.9572 611.630   5
   1  -2 -15 4053.73 633.605   5
  -1   2  15 4384.83 619.210   4
  -1   2  14 660.894 530.909   4
   1  -2 -14 53.8090 520.179   5
  -1   2  13 2077.35 557.617   4
   1  -2 -13 1859.15 543.363   5
  -1   2  12 634.847 451.652   4
   1  -2 -12 315.119 507.871   5
  -1   2  11 9933.78 650.068   4
   1  -2 -11 9147.33 633.022   5
  -1   2  10 112.863 417.795   4
   1  -2 -10 49.8021 180.146   0
   1  -2  -9 9622.74 313.084   0
   1  -2  -9 9445.43 572.802   5
  -1   2   9 9332.21 584.995   4
   1  -2  -8 213.026 189.619   0
  -1   2   8 242.095 378.032   4
   1  -2  -8-71.5379 429.938   5
   1  -2  -7 29399.1 666.060   5
  -1   2   7 29224.8 679.068   4
   1  -2  -7 30423.0 470.074   0
  -1   2   7 29470.9 529.566   6
  -1   2   6 290.696 213.674   6
  -1   2   6 349.769 287.389   4
   1  -2  -6 543.214 193.351   0
   1  -2  -6 160.539 343.301   5
  -1   2   5 16823.2 392.721   6
   1  -2  -5 16330.8 351.334   0
   1  -2  -5 16746.0 474.305   5
  -1   2   5 17212.5 469.487   4
  -1   2   4 3634.63 271.720   4
   1  -2  -4 3642.64 366.092   5
   1  -2  -4 3895.32 250.156   0
  -1   2   4 3568.39 269.832   6
   1  -2  -3 95729.5 828.123   5
   1  -2  -3 97215.2 734.841   0
  -1   2   3 97651.1 771.658   6
   1  -2  -2 723.878 224.486   0
  -1   2   2 478.144 196.953   6
   1  -2  -2 924.844 242.865   5
   1  -2  -1 69795.6 588.550   0
  -1   2   1 67315.1 578.251   6
   1  -2  -1 68724.3 629.220   5
  -1   2   1 68482.5 632.725   3
  -1   2   0 58072.0 505.467   6
  -1   2   0 58714.8 569.129   3
   1  -2   0 57780.9 553.629   5
   1  -2   0 57829.5 523.922   0
   1  -2   1 150842. 822.008   1
  -1   2  -1 149836. 744.337   6
  -1   2  -1 146674. 840.126   3
   1  -2   1 148208. 779.943   0
   1  -2   1 150660. 2190.31   2
   1  -2   1 147249. 852.008   5
   1  -2   2 3222.37 164.454   2
   1  -2   2 2551.52 222.507   1
  -1   2  -2 2615.95 241.072   3
   1  -2   2 2686.55 197.005   0
  -1   2  -3 58408.8 608.288   3
   1  -2   3 57508.7 658.505   1
   1  -2   3 57607.8 560.547   2
   1  -2   3 58110.4 470.839   0
  -1   2  -4 170029. 1084.70   3
   1  -2   4 169475. 1177.70   1
   1  -2   4 172289. 1077.88   2
  -1   2  -5 11643.3 371.152   3
   1  -2   5 10872.1 393.043   1
   1  -2   5 11823.6 373.451   2
  -1   2  -6 75015.4 872.537   3
   1  -2   6 75452.8 897.478   2
   1  -2   6 74014.0 919.860   1
   1  -2   7 19616.9 558.794   1
  -1   2  -7 19461.2 531.463   3
   1  -2   7 19138.1 538.921   2
  -1   2  -8 11683.3 495.486   3
   1  -2   8 11965.0 522.176   1
   1  -2   8 13278.2 531.971   4
  -1   2  -9 41440.2 833.909   3
   1  -2   9 43679.9 904.097   4
   1  -2   9 43509.1 878.762   1
   1  -2  10 2772.54 452.049   4
   1  -2  10 2677.74 442.998   1
  -1   2 -10 1840.55 394.798   3
  -1   2 -11 16244.9 656.917   3
   1  -2  11 16917.2 672.083   1
  -1   2 -12 3255.65 487.724   3
   1  -2  12 4239.57 499.090   1
  -1   2 -13 14355.7 642.998   5
  -1   2 -13 14624.1 688.050   3
   1  -2  13 13799.7 668.664   1
   1  -2  14 340.862 436.481   1
  -1   2 -14-69.1188 413.492   5
  -1   2 -15 2143.77 488.566   3
  -1   2 -15 2977.25 491.430   5
  -1   2 -16 135.883 500.425   3
  -1   2 -17-63.1497 568.149   3
  -1   2 -18-32.1739 526.427   3
  -1   2 -19 1199.15 654.828   3
  -1   1  18-114.804 609.756   4
  -1   1  17 1322.40 555.766   4
   1  -1 -16-17.8045 564.721   5
  -1   1  16 58.1542 486.225   4
  -1   1  15 1352.08 541.692   4
   1  -1 -15 1722.26 528.177   5
  -1   1  14 2159.19 575.266   4
   1  -1 -14 1367.73 539.855   5
   1  -1 -13 15610.8 710.676   5
  -1   1  13 15060.3 798.498   4
  -1   1  12 5100.19 570.202   4
   1  -1 -12 5267.33 551.736   5
   1  -1 -11 18700.8 695.298   5
  -1   1  11 19816.2 787.784   4
   1  -1 -10 24105.9 717.797   5
   1  -1 -10 22933.3 384.853   0
  -1   1  10 24980.4 805.377   4
   1  -1  -9 27619.3 699.515   5
   1  -1  -9 28316.9 417.062   0
  -1   1   9 28701.0 782.157   4
   1  -1  -8 15057.8 322.252   0
   1  -1  -8 15121.5 517.850   5
  -1   1   8 15653.5 568.756   4
  -1   1   7 2797.46 345.310   4
   1  -1  -7 2592.91 189.345   0
   1  -1  -7 2315.68 323.331   5
   1  -1  -6 143260. 848.942   0
  -1   1   6 142670. 1244.46   4
   1  -1  -6 142019. 1112.42   5
   1  -1  -5 8467.06 353.815   5
  -1   1   5 7933.23 350.670   4
   1  -1  -5 8539.82 252.987   0
   1  -1  -4 554766. 6162.39   0
   1  -1  -4 551502. 7222.35   5
  -1   1   4 559689. 7971.88   4
   1  -1  -3 122897. 805.674   5
  -1   1   3 121933. 769.361   6
   1  -1  -3 121858. 713.013   0
   1  -1  -2 264957. 3901.82   0
   1  -1  -2 266697. 4114.59   5
  -1   1   2 270005. 4108.42   6
   1  -1  -1 400525. 4558.48   0
   1  -1  -1 408209. 4811.44   5
  -1   1   1 408419. 4668.31   6
   1  -1   0 375599. 4579.66   5
   1  -1   0 403267. 4347.02   0
  -1   1  -1 5751.32 137.389   6
   1  -1   1 5822.54 163.850   0
  -1   1  -1 5710.83 142.196   3
   1  -1   2 75171.5 435.735   0
  -1   1  -2 76508.3 360.331   6
  -1   1  -2 73993.8 498.355   3
   1  -1   2 74518.6 566.832   2
   1  -1   2 75338.9 620.144   1
  -1   1  -3 151868. 828.191   3
   1  -1   3 153215. 940.294   2
   1  -1   3 156622. 972.659   1
   1  -1   4 90755.7 827.648   1
   1  -1   4 92110.0 833.191   2
  -1   1  -4 90426.1 741.805   3
   1  -1   4 86281.5 380.390   0
   1  -1   5 329015. 1653.87   1
   1  -1   5 320978. 6725.28   2
   1  -1   6 28277.3 570.238   1
   1  -1   6 27901.9 599.776   4
   1  -1   6 28756.5 607.108   2
   1  -1   7 14197.7 503.984   4
   1  -1   7 14806.8 479.460   1
   1  -1   7 14061.6 501.116   2
   1  -1   8 19711.5 632.321   4
   1  -1   8 18707.6 623.843   2
   1  -1   8 18865.2 570.823   1
   1  -1   9 47697.8 863.982   1
   1  -1   9 45772.8 941.089   2
   1  -1   9 47978.5 960.166   4
   1  -1  10 9219.90 509.616   1
   1  -1  10 9873.22 590.872   4
   1  -1  11 44956.1 1058.64   4
   1  -1  11 44863.7 943.672   1
   1  -1  12 18340.3 687.910   1
  -1   1 -12 18272.0 700.147   5
   1  -1  12 18551.3 813.195   4
  -1   1 -13 382.871 411.498   5
   1  -1  13 639.223 388.565   1
  -1   1 -14-130.728 434.028   3
  -1   1 -14-185.526 410.987   5
   1  -1  14 35.0561 394.962   1
  -1   1 -15 1167.75 458.764   5
  -1   1 -15 814.828 465.345   3
  -1   1 -16 539.366 462.975   3
  -1   1 -16 1153.91 534.085   5
  -1   1 -17-208.367 524.301   3
  -1   1 -18-89.3379 575.530   3
  -1   0  19 2021.21 759.257   4
  -1   0  18 143.767 667.869   4
  -1   0  17 2707.61 671.231   4
  -1   0  16-96.7746 536.668   4
  -1   0  15 817.150 499.507   4
   1   0 -15 553.744 462.720   5
  -1   0  14 764.423 470.897   4
   1   0 -14 271.063 473.244   5
  -1   0  13 50020.8 1203.64   4
   1   0 -13 48057.3 1001.49   5
   1   0 -12 6654.06 532.067   5
  -1   0  12 7355.35 627.162   4
  -1   0  11 30548.6 888.213   4
   1   0 -11 30850.0 752.321   5
   1   0 -10 11043.4 267.039   0
   1   0 -10 12416.9 511.398   5
  -1   0  10 13035.2 630.551   4
  -1   0   9 622.061 389.684   4
   1   0  -9 754.064 319.217   5
   1   0  -9 725.875 162.710   0
   1   0  -8 6146.40 224.263   0
   1   0  -8 6554.34 357.252   5
  -1   0   8 5384.43 433.790   4
   1   0  -7 27643.1 389.182   0
  -1   0   7 28531.0 632.931   4
   1   0  -7 29612.3 529.988   5
   1   0  -6 93466.0 813.022   5
   1   0  -6 89412.4 646.197   0
  -1   0   6 90174.8 969.465   4
   1   0  -5 6885.26 230.047   0
  -1   0   5 7194.38 342.643   4
   1   0  -5 6692.30 293.264   5
  -1   0   4 14144.3 374.165   4
   1   0  -4 13888.7 299.544   0
   1   0  -4 14035.5 317.719   5
   1   0  -3 18196.0 284.506   5
   1   0  -3 17671.1 298.241   0
   1   0  -2 469789. 4335.09   5
   1   0  -2 471945. 4956.08   0
   1   0  -1 381.384 77.8987   5
   1   0  -1 4104.42 157.326   0
   1   0   0 618892. 5113.80   0
   1   0   1 9862.29 182.944   0
   1   0   2 172485. 3609.56   2
   1   0   2 162198. 2334.81   0
   1   0   3 2937.29 236.458   1
   1   0   3 2978.28 118.179   0
   1   0   3 2514.97 257.450   2
   1   0   4 604746. 7676.79   1
   1   0   4 604270. 8601.43   2
   1   0   5 34817.9 617.412   4
   1   0   5 35518.5 548.369   1
   1   0   5 35370.3 627.777   2
   1   0   6 7303.44 395.648   2
   1   0   6 6846.77 387.094   4
   1   0   6 6762.64 323.235   1
   1   0   7 2776.03 287.699   1
   1   0   7 2613.40 350.343   2
   1   0   7 2801.22 350.659   4
   1   0   8 43939.3 886.739   2
   1   0   8 42961.6 746.896   1
   1   0   8 43316.5 875.761   4
   1   0   9 82126.9 1234.49   2
   1   0   9 79227.2 1047.24   1
   1   0   9 82374.3 1249.31   4
   1   0  10 4521.67 519.404   4
  -1   0 -10 3751.46 473.857   5
   1   0  10 3945.24 501.309   2
   1   0  10 4416.60 423.600   1
   1   0  11 106319. 1322.32   1
  -1   0 -11 104661. 1420.87   5
   1   0  11 106872. 1568.54   4
   1   0  12 283.944 348.073   1
   1   0  12 457.459 506.996   4
  -1   0 -12 260.935 469.096   5
  -1   0 -13 1850.29 475.491   5
   1   0  13 2623.32 394.799   1
   1   0  13 2443.85 560.081   4
   1   0  14 1652.51 398.462   1
  -1   0 -14 875.843 496.204   5
  -1   0 -15 3982.50 548.963   5
  -1   0 -16 1463.93 583.143   5
  -1   0 -16 1247.59 458.006   3
  -1   0 -17 3886.66 576.179   3
  -1   0 -17 4830.96 631.344   5
  -1   0 -18-33.9574 494.143   3
   1   1 -19 209.806 585.441   3
  -1  -1  19 234.765 574.990   4
  -1  -1  18 683.363 527.943   4
   1   1 -18 506.997 639.650   3
  -1  -1  17 666.116 514.726   4
  -1  -1  16 72.1900 457.625   4
  -1  -1  15 1632.55 526.455   4
  -1  -1  14 13710.9 773.111   4
   1   1 -14 12451.7 617.026   5
  -1  -1  13 48544.3 1162.53   4
   1   1 -13 45601.1 918.266   5
  -1  -1  12 1556.14 455.624   4
   1   1 -12 1295.56 371.482   5
   1   1 -11 45333.1 804.315   5
  -1  -1  11 44922.0 1005.35   4
   1   1 -10 519.203 306.567   5
  -1  -1  10 168.042 378.430   4
   1   1 -10 314.616 157.093   0
  -1  -1   9 7502.41 497.930   4
   1   1  -9 7357.26 363.582   5
   1   1  -9 7433.43 251.224   0
   1   1  -8 7434.64 323.526   5
  -1  -1   8 6694.67 431.738   4
   1   1  -8 7442.84 248.257   0
  -1  -1   7 146842. 1302.40   4
   1   1  -7 152569. 886.737   0
   1   1  -7 151607. 989.180   5
   1   1  -6 36839.0 443.463   0
  -1  -1   6 37098.9 623.235   4
   1   1  -6 37462.4 457.915   5
  -1  -1   5 193.937 227.867   4
   1   1  -5 146.940 167.372   0
   1   1  -5 77.4580 165.143   5
   1   1  -4 344244. 3732.88   5
   1   1  -4 333514. 4861.35   0
  -1  -1   4 338368. 5684.15   4
   1   1  -3 437848. 5392.07   0
   1   1  -3 434373. 3319.50   5
   1   1  -2 750158. 6823.78   0
   1   1  -1 102768. 2067.94   3
   1   1  -1 102387. 632.201   0
   1   1   0 303851. 4139.11   0
   1   1   0 299845. 2826.63   3
   1   1   1 334307. 4252.30   0
   1   1   1 340918. 3120.74   3
   1   1   2 121544. 644.752   0
   1   1   2 123505. 855.233   2
   1   1   3 3775.23 275.089   2
   1   1   3 3816.55 180.933   0
   1   1   4 33250.9 332.225   0
   1   1   4 33055.0 590.570   2
   1   1   4 33809.2 467.708   1
   1   1   4 34084.0 581.660   4
   1   1   5 7099.00 376.625   4
   1   1   5 6406.78 274.530   1
   1   1   5 6406.05 161.364   6
   1   1   5 6379.36 160.850   0
   1   1   5 6528.19 357.975   2
   1   1   6 12268.4 359.447   1
   1   1   6 11563.5 200.704   6
   1   1   6 11238.5 182.658   0
   1   1   6 11321.5 456.554   2
   1   1   6 12210.9 478.320   4
   1   1   7 10841.9 496.383   4
   1   1   7 10866.9 499.738   2
   1   1   7 9844.20 146.103   0
   1   1   7 10320.6 366.389   1
   1   1   7 9425.84 184.603   6
  -1  -1  -8 9873.26 544.042   5
   1   1   8 8848.60 530.429   4
   1   1   8 8703.98 392.506   1
   1   1   8 8049.80 513.285   2
   1   1   9 23141.4 754.607   4
   1   1   9 22900.6 746.598   2
  -1  -1  -9 22831.2 728.770   5
   1   1   9 23458.7 577.964   1
   1   1  10 6105.97 568.548   4
  -1  -1 -10 5281.62 528.690   5
   1   1  10 5236.06 515.912   2
   1   1  10 5592.54 392.333   1
   1   1  11 23724.5 842.823   4
   1   1  11 23861.2 658.788   1
  -1  -1 -11 23462.5 818.023   5
   1   1  11 24451.7 854.579   2
  -1  -1 -12 1717.57 527.889   5
   1   1  12 2194.09 353.716   1
   1   1  12 2731.17 516.665   4
   1   1  13 1916.39 363.033   1
  -1  -1 -13 1826.35 517.762   5
   1   1  13 1443.88 528.451   4
  -1  -1 -14 37.5219 473.784   5
  -1  -1 -15 2468.30 596.624   5
  -1  -1 -16 11.3300 600.577   5
  -1  -1 -17 1551.72 589.739   5
  -1  -2  19 344.935 508.987   4
   1   2 -19 277.716 699.999   3
   1   2 -18 108.074 564.274   3
  -1  -2  18 226.251 504.849   4
   1   2 -17 1069.09 596.815   3
  -1  -2  17 654.118 507.106   4
   1   2 -16 347.111 552.504   3
  -1  -2  16 1005.35 490.916   4
  -1  -2  15 3480.56 543.047   4
   1   2 -15 2217.73 528.952   3
  -1  -2  14 256.397 461.047   4
  -1  -2  13 4912.53 550.399   4
  -1  -2  12 7564.98 578.708   4
   1   2 -12 8037.24 415.229   5
  -1  -2  11 8848.18 545.533   4
   1   2 -11 9540.40 418.807   5
   1   2 -10 3899.70 306.431   5
   1   2 -10 3465.41 228.562   0
  -1  -2  10 3905.93 437.520   4
   1   2  -9 4237.83 275.050   5
  -1  -2   9 4482.59 402.029   4
   1   2  -9 3533.16 234.432   0
   1   2  -8 11484.1 315.862   0
   1   2  -8 11891.9 324.269   5
  -1  -2   8 11010.6 456.517   4
   1   2  -7 349.614 153.782   5
  -1  -2   7 355.753 239.734   4
   1   2  -7 263.427 177.743   0
  -1  -2   6 8898.99 345.100   4
   1   2  -6 9096.80 285.449   0
   1   2  -6 9431.34 212.721   5
   1   2  -5 8611.47 292.306   0
   1   2  -5 7914.50 367.043   3
  -1  -2   5 8443.24 306.616   4
   1   2  -5 8190.29 157.783   5
   1   2  -4 6061.30 342.060   3
  -1  -2   4 6618.70 263.637   4
   1   2  -4 6290.97 288.019   0
   1   2  -3 1254.95 244.362   0
   1   2  -3 1054.08 247.983   3
   1   2  -2 18984.3 366.031   3
   1   2  -2 18483.2 375.805   0
   1   2  -1 26088.9 414.269   0
   1   2  -1 26831.7 379.579   3
   1   2   0 4964.71 245.819   3
   1   2   1 164833. 3212.80   3
   1   2   2 45734.4 582.589   2
   1   2   3 127951. 1018.55   2
   1   2   4 2549.77 286.927   2
   1   2   4 3413.88 291.438   4
   1   2   5 140467. 1230.58   4
   1   2   5 138149. 910.036   1
   1   2   5 137468. 1230.74   2
  -1  -2  -5 137889. 1243.50   5
   1   2   6 6537.50 227.987   6
   1   2   6 6621.61 393.596   4
  -1  -2  -6 5911.71 439.709   5
   1   2   6 6238.32 276.023   1
   1   2   6 6244.90 397.870   2
   1   2   7 79685.0 1110.34   4
  -1  -2  -7 78245.1 1106.67   5
   1   2   7 81176.1 612.252   0
   1   2   7 78338.8 648.715   6
   1   2   7 80512.0 824.199   1
   1   2   7 78746.7 1111.32   2
   1   2   8 1359.20 245.591   1
   1   2   8 1445.71 173.970   6
   1   2   8 2115.37 416.230   4
  -1  -2  -8 1186.96 443.472   5
   1   2   8 1373.64 420.717   2
   1   2   8 1493.42 142.768   0
   1   2   9 31943.6 862.747   2
   1   2   9 33503.1 888.453   4
   1   2   9 31851.1 421.310   6
  -1  -2  -9 31012.2 855.616   5
   1   2   9 32267.7 623.441   1
   1   2  10 1112.22 456.765   2
   1   2  10 1194.20 450.054   4
   1   2  10 1516.75 277.528   1
  -1  -2 -10 1224.58 484.233   5
   1   2  11 6501.91 566.131   2
   1   2  11 6811.35 577.796   4
  -1  -2 -11 6223.47 608.262   5
   1   2  11 6806.78 390.487   1
  -1  -2 -12 237.181 522.057   5
   1   2  12 283.621 457.764   4
   1   2  13 6347.09 628.084   4
  -1  -2 -13 7150.54 688.406   5
  -1  -2 -14 1267.88 605.446   5
  -1  -2 -15 1163.72 610.648   5
  -1  -2 -16 4475.11 696.365   5
  -1  -2 -17 1289.13 603.746   5
  -1  -3  19 2167.86 655.814   4
   1   3 -19 1627.56 706.625   3
  -1  -3  18 370.883 600.432   4
   1   3 -18 211.748 535.177   3
   1   3 -17 2063.19 634.358   3
  -1  -3  17 2974.40 634.500   4
   1   3 -16 949.349 570.989   3
  -1  -3  16 1070.20 528.175   4
   1   3 -15 6659.25 669.927   3
  -1  -3  15 6161.84 636.436   4
   1   3 -14 773.093 482.904   3
  -1  -3  14 1010.23 471.018   4
   1   3 -13 21066.5 861.752   3
  -1  -3  13 22052.8 807.471   4
  -1  -3  12 618.283 394.956   4
   1   3 -12 525.626 459.899   3
   1   3 -11 54838.4 720.147   5
  -1  -3  11 54464.0 1033.95   4
   1   3 -11 55903.0 1156.93   3
   1   3 -10 9600.42 335.665   5
   1   3 -10 9764.70 618.438   3
  -1  -3  10 9156.79 498.696   4
   1   3 -10 9075.82 331.736   0
   1   3  -9 57276.4 1053.50   3
   1   3  -9 58528.4 696.216   0
   1   3  -9 60052.5 619.870   5
  -1  -3   9 58615.9 937.919   4
   1   3  -8 121680. 1376.42   3
   1   3  -8 122189. 977.953   0
   1   3  -8 120847. 755.440   5
  -1  -3   8 117845. 1203.81   4
   1   3  -7 53772.4 893.837   3
  -1  -3   7 55760.5 772.196   4
   1   3  -7 55991.9 436.719   5
   1   3  -7 53815.3 666.165   0
  -1  -3   6 145368. 1095.89   4
   1   3  -6 138827. 514.066   5
   1   3  -6 138627. 1037.88   0
   1   3  -6 148492. 1335.90   3
   1   3  -5 5261.30 362.165   3
   1   3  -5 5546.55 290.699   0
  -1  -3   5 5035.75 243.945   4
   1   3  -4 71624.3 832.239   3
  -1  -3   4 73626.8 606.668   4
   1   3  -4 75487.5 773.014   0
   1   3  -3 1395.90 253.265   3
   1   3  -3 1168.20 265.415   0
   1   3  -2 77475.0 768.739   3
  -1  -3   2 77956.1 473.519   5
   1   3  -1 4665.27 308.357   3
  -1  -3   1 4581.77 216.186   5
   1   3   0 55668.6 646.871   3
  -1  -3   0 55060.3 576.188   5
   1   3   1 18869.3 439.000   3
  -1  -3  -1 19533.0 421.979   5
  -1  -3  -2 177894. 1200.35   5
   1   3   2 174537. 1143.11   2
   1   3   2 179415. 1101.80   3
  -1  -3  -3 95788.4 977.104   5
   1   3   3 92394.1 914.245   2
  -1  -3  -4 180148. 1402.45   5
   1   3   4 180142. 1303.36   4
   1   3   4 179456. 1349.52   2
   1   3   5 235563. 1627.34   4
   1   3   5 229681. 1643.27   2
  -1  -3  -5 238409. 1723.97   5
   1   3   5 236293. 1131.09   1
   1   3   6 34974.7 731.227   4
  -1  -3  -6 34437.5 783.601   5
   1   3   6 34819.6 487.009   1
   1   3   6 33896.9 733.579   2
  -1  -3  -7 61904.3 1069.42   5
   1   3   7 58595.0 988.295   4
   1   3   7 62360.2 694.309   6
   1   3   7 60966.2 1016.33   2
   1   3   7 61903.9 684.925   1
   1   3   8 770.699 409.645   4
   1   3   8 489.627 390.115   2
   1   3   8 458.580 204.620   6
  -1  -3  -8 501.358 492.332   5
   1   3   8 532.254 200.059   1
   1   3   9 212.690 216.701   1
  -1  -3  -9 34.7043 480.254   5
   1   3   9 170.734 415.658   2
   1   3   9 178.433 185.592   6
   1   3   9 270.259 405.641   4
   1   3  10 26.1034 226.363   1
   1   3  10 269.622 454.471   4
  -1  -3 -10-16.6224 531.369   5
   1   3  10 405.875 438.478   2
   1   3  11 12684.2 700.089   2
  -1  -3 -11 12985.4 733.168   5
   1   3  11 13253.1 717.081   4
   1   3  12 438.707 496.155   4
  -1  -3 -12 799.075 560.419   5
   1   3  13 9153.64 734.171   4
  -1  -3 -13 9507.15 771.357   5
  -1  -3 -14 1678.50 624.437   5
  -1  -3 -15 9379.38 776.275   5
  -1  -3 -16 3629.40 671.890   5
  -1  -3 -17 2220.36 713.501   5
  -1  -3 -18-42.5320 726.196   5
   1   4 -19 1710.49 617.186   3
  -1  -4  19 1691.59 593.810   4
   1   4 -18 532.879 591.003   3
  -1  -4  18 708.788 510.354   4
  -1  -4  17 2468.00 549.609   4
   1   4 -17 2709.18 619.114   3
   1   4 -16 320.093 527.505   3
  -1  -4  16 560.860 489.948   4
   1   4 -15 2040.73 625.304   3
  -1  -4  15 2616.24 517.571   4
  -1  -4  14 1586.87 467.962   4
   1   4 -14 1733.00 532.793   3
  -1  -4  13 1310.40 416.503   4
   1   4 -13 1108.42 546.995   3
   1   4 -12 768.563 525.546   3
  -1  -4  12 885.105 372.559   4
   1   4 -11 22648.1 506.843   0
   1   4 -11 22624.7 847.426   3
  -1  -4  11 24713.7 715.698   4
   1   4 -10 5273.24 568.931   3
  -1  -4  10 5723.07 421.135   4
   1   4 -10 5134.83 335.128   0
   1   4  -9 28616.0 833.163   3
   1   4  -9 27680.1 364.149   5
  -1  -4   9 27816.7 652.482   4
   1   4  -9 27823.0 561.347   0
   1   4  -8 11266.8 203.900   5
   1   4  -8 11022.3 597.048   3
  -1  -4   8 11938.9 439.818   4
   1   4  -8 11939.6 421.115   0
   1   4  -7 44249.8 872.513   3
   1   4  -7 41547.1 665.010   0
  -1  -4   7 43379.4 665.592   4
   1   4  -6 141451. 1375.91   3
   1   4  -6 136775. 1149.21   0
  -1  -4   6 139059. 1033.19   4
   1   4  -5 136713. 1272.66   3
   1   4  -5 135272. 1139.12   0
  -1  -4   5 135452. 886.746   4
  -1  -4   4 50787.6 466.666   4
   1   4  -4 49207.2 782.445   3
  -1  -4   3 41182.8 368.258   5
   1   4  -3 40850.8 685.024   3
  -1  -4   3 40294.6 334.848   4
  -1  -4   2 34990.8 412.043   5
   1   4  -2 33290.8 597.868   3
  -1  -4   1 23652.9 405.774   5
   1   4  -1 23476.2 545.574   3
   1   4   0 12624.9 452.301   3
  -1  -4   0 11030.6 345.229   5
  -1  -4  -1 6450.24 336.487   5
   1   4   1 5671.73 373.925   3
   1   4   2 465265. 7732.08   2
   1   4   2 473478. 7987.37   3
  -1  -4  -2 460436. 2078.37   5
  -1  -4  -3 4733.50 393.018   5
   1   4   3 5198.31 327.981   2
   1   4   4 98032.9 1052.00   2
   1   4   4 99441.2 1000.76   4
  -1  -4  -4 98377.7 1137.69   5
   1   4   5 576.837 271.617   4
  -1  -4  -5 182.375 381.209   5
   1   4   5 397.224 136.070   1
   1   4   5 62.9613 304.782   2
  -1  -4  -6 22467.1 737.202   5
   1   4   6 21479.4 612.400   4
   1   4   6 21338.0 633.037   2
   1   4   6 22554.3 377.538   1
   1   4   7 121815. 1406.35   4
   1   4   7 118798. 1415.63   2
  -1  -4  -7 121636. 1525.70   5
   1   4   7 123893. 1101.00   6
   1   4   7 122924. 882.576   1
   1   4   8 357.192 179.003   1
   1   4   8 239.311 374.519   4
   1   4   8 355.694 394.182   2
   1   4   8 343.032 229.255   6
  -1  -4  -8 431.665 505.288   5
   1   4   9 44215.6 689.634   6
  -1  -4  -9 43491.3 1081.65   5
   1   4   9 41912.7 991.089   2
   1   4   9 42390.3 1004.05   4
   1   4  10 3275.15 472.054   2
  -1  -4 -10 3544.42 579.097   5
   1   4  10 3644.22 495.638   4
  -1  -4 -11 18671.2 893.149   5
   1   4  11 17158.8 761.715   2
   1   4  11 16661.0 754.941   4
   1   4  12-91.3041 441.708   4
  -1  -4 -12 129.565 569.385   5
   1   4  12 317.430 488.066   2
  -1  -4 -13 21119.5 985.751   5
  -1  -4 -14 345.979 545.066   5
  -1  -4 -15 2616.73 755.588   5
  -1  -4 -16 1356.92 805.694   5
  -1  -4 -17 1109.78 774.921   5
   1   5 -18 326.018 595.555   3
   1   5 -17 2228.81 599.773   3
  -1  -5  17 2121.48 569.961   4
   1   5 -16 1621.04 661.667   3
  -1  -5  16 1963.66 531.388   4
   1   5 -15 2836.01 572.075   3
  -1  -5  15 2792.44 470.546   4
   1   5 -14 2582.42 566.080   3
  -1  -5  14 2565.61 452.333   4
   1   5 -13 14314.1 785.432   3
  -1  -5  13 15295.9 665.223   4
  -1  -5  12 954.979 361.440   4
   1   5 -12 1701.22 516.550   3
  -1  -5  11 70532.3 1095.29   4
   1   5 -11 67433.7 891.207   0
   1   5 -11 68759.2 1332.04   3
  -1  -5  10 10815.4 478.122   4
   1   5 -10 10457.1 431.921   0
   1   5 -10 10542.3 684.600   3
   1   5  -9 8251.79 418.011   0
  -1  -5   9 8020.37 401.401   4
   1   5  -9 8439.87 613.394   3
   1   5  -8 13152.7 478.086   0
  -1  -5   8 13412.5 422.133   4
   1   5  -8 13794.2 654.263   3
   1   5  -7 7890.59 534.819   3
   1   5  -7 7848.23 425.570   0
  -1  -5   7 8311.54 327.563   4
   1   5  -6 79758.1 1156.28   3
   1   5  -6 79998.4 992.615   0
  -1  -5   6 79564.7 735.534   4
   1   5  -5 66893.4 1016.35   3
  -1  -5   5 66207.8 577.408   4
  -1  -5   4 7769.94 174.836   4
   1   5  -4 7217.09 466.011   3
  -1  -5   4 7718.57 198.241   5
  -1  -5   3 12766.5 294.199   5
   1   5  -3 13627.5 507.806   3
   1   5  -2 7292.04 435.917   3
  -1  -5   2 6833.94 280.627   5
  -1  -5   1 25335.9 484.458   5
   1   5  -1 23981.4 639.879   3
  -1  -5   0 494.324 270.484   5
   1   5   0 1332.25 397.847   3
  -1  -5  -1 5855.37 369.008   5
   1   5   1 5307.84 432.558   3
   1   5   2 205086. 1526.79   3
  -1  -5  -2 212338. 1552.43   5
   1   5   2 208357. 1384.57   2
   1   5   3 23151.2 629.448   3
  -1  -5  -3 24092.5 644.279   5
   1   5   3 23053.9 549.986   2
  -1  -5  -4 267.842 410.856   5
   1   5   4 288.423 283.747   2
   1   5   5 32756.6 718.940   2
  -1  -5  -5 32235.8 831.275   5
   1   5   5 32255.9 672.607   4
   1   5   6 18281.4 311.775   1
   1   5   6 19037.1 622.293   2
   1   5   6 20098.4 610.117   4
  -1  -5  -6 19428.2 765.287   5
  -1  -5  -7 24845.2 875.869   5
   1   5   7 23880.0 703.838   4
   1   5   7 23989.3 733.421   2
  -1  -5  -8 190.272 536.783   5
   1   5   8 182.016 388.326   2
   1   5   8 257.956 377.357   4
   1   5   8 286.257 291.082   6
   1   5   9 4302.80 501.124   4
  -1  -5  -9 4581.76 642.239   5
   1   5   9 3539.60 470.270   2
   1   5   9 3794.96 329.660   6
   1   5  10 484.445 426.968   4
  -1  -5 -10 578.670 602.028   5
   1   5  10 71.6255 398.481   2
   1   5  11 3541.04 515.984   4
   1   5  11 3354.68 524.409   2
  -1  -5 -11 5042.04 701.205   5
  -1  -5 -12 1571.40 613.235   5
   1   5  12 1470.28 524.912   2
  -1  -5 -13 4154.88 697.746   5
  -1  -5 -14 446.401 733.184   5
  -1  -5 -15 387.119 718.556   5
  -1  -5 -16 116.854 819.517   5
   1   6 -18 854.224 671.257   3
   1   6 -17 1822.80 707.080   3
   1   6 -16 357.529 566.631   3
  -1  -6  15 6548.72 555.368   4
   1   6 -15 7376.26 762.234   3
  -1  -6  14-44.1915 390.396   4
   1   6 -14 300.575 558.889   3
   1   6 -13 3834.38 595.005   3
  -1  -6  13 3616.15 424.402   4
   1   6 -12 2540.88 607.967   3
  -1  -6  12 1850.39 367.465   4
   1   6 -11 29338.5 978.277   3
   1   6 -11 30457.3 696.835   0
  -1  -6  11 31444.3 744.693   4
   1   6 -10 7553.91 438.892   0
   1   6 -10 7672.50 666.089   3
  -1  -6  10 7332.67 402.532   4
  -1  -6   9 21859.7 545.215   4
   1   6  -9 22650.2 632.046   0
   1   6  -9 23868.4 860.756   3
   1   6  -8 24548.8 872.993   3
   1   6  -8 25420.8 664.519   0
  -1  -6   8 23667.7 508.482   4
  -1  -6   7 788.861 185.163   4
   1   6  -7 472.385 525.613   3
   1   6  -7 1076.15 360.383   0
   1   6  -6 9654.45 512.318   0
  -1  -6   6 10920.4 278.462   4
   1   6  -6 10269.3 645.977   3
   1   6  -5 3187.67 528.892   3
  -1  -6   5 2483.95 134.051   4
  -1  -6   4 42967.0 506.349   5
   1   6  -4 45312.6 906.854   3
   1   6  -3 15772.6 617.515   3
  -1  -6   3 15107.8 379.005   5
   1   6  -2 59659.3 989.244   3
  -1  -6   2 61164.1 714.707   5
   1   6  -1 8266.88 563.531   3
  -1  -6   1 7898.79 380.215   5
  -1  -6   0 47110.7 747.106   5
   1   6   0 45718.3 900.270   3
   1   6   1 1052.04 446.524   3
  -1  -6  -1 411.089 350.343   5
   1   6   2 59371.9 974.533   3
   1   6   2 57863.6 792.082   2
  -1  -6  -2 57164.0 929.036   5
   1   6   3 53967.6 964.375   3
   1   6   3 55260.7 825.669   2
  -1  -6  -3 56820.5 978.889   5
  -1  -6  -4 76633.0 1173.78   5
   1   6   4 77646.2 1024.76   2
   1   6   5 37885.1 788.777   2
  -1  -6  -5 38200.7 943.824   5
   1   6   6 11010.0 502.537   4
  -1  -6  -6 10226.0 704.936   5
   1   6   6 10168.5 516.586   2
   1   6   7 26029.4 736.505   4
   1   6   7 24768.7 746.992   2
  -1  -6  -7 26720.4 936.954   5
   1   6   8 336.673 365.477   2
   1   6   8-19.3667 361.149   4
   1   6   8 80.4018 321.946   6
  -1  -6  -8 394.960 565.376   5
   1   6   9 34454.7 770.787   6
   1   6   9 34046.5 941.776   2
  -1  -6  -9 34529.2 1073.99   5
   1   6   9 33011.4 919.238   4
   1   6  10 1709.30 480.471   4
  -1  -6 -10 1593.61 597.598   5
   1   6  10 1511.02 457.412   2
   1   6  11 11716.8 678.943   2
  -1  -6 -11 12344.9 834.706   5
  -1  -6 -12 3044.68 691.092   5
   1   6  12 3455.42 574.711   2
  -1  -6 -13 3061.69 723.851   5
  -1  -6 -14 648.860 801.243   5
  -1  -6 -15 2511.97 887.594   5
  -1  -6 -16 390.625 762.836   5
   1   7 -17 1902.98 776.297   3
   1   7 -16 552.208 676.898   3
   1   7 -15 6728.38 790.676   3
   1   7 -14 2223.04 689.552   3
   1   7 -13 25666.9 1037.62   3
   1   7 -12-185.664 646.131   3
   1   7 -11 14597.0 869.535   3
   1   7 -11 15411.9 585.720   0
   1   7 -10 3381.81 412.164   0
   1   7 -10 3221.27 622.685   3
   1   7  -9 16652.7 619.089   0
   1   7  -9 16165.7 832.666   3
   1   7  -8 3860.29 450.334   0
   1   7  -8 4095.90 647.550   3
   1   7  -7 26471.3 915.920   3
   1   7  -7 26237.3 748.361   0
   1   7  -6 19841.6 820.692   3
   1   7  -5 6866.22 636.496   3
  -1  -7   5 6014.84 253.819   5
   1   7  -4 68172.6 1158.52   3
  -1  -7   4 67696.8 727.239   5
   1   7  -3 53589.3 1106.96   3
  -1  -7   3 55272.0 726.714   5
   1   7  -2 143214. 1617.63   3
  -1  -7   2 147401. 1196.96   5
   1   7  -1 8300.98 674.466   3
  -1  -7   1 8900.24 440.487   5
   1   7   0 51261.3 1046.59   3
  -1  -7   0 49596.6 844.101   5
   1   7   1 8145.47 634.247   3
  -1  -7  -1 7965.99 513.002   5
   1   7   1 8255.10 369.071   2
   1   7   2 23101.3 783.129   3
  -1  -7  -2 21539.2 710.555   5
   1   7   2 22798.7 549.244   2
   1   7   3 3.88111 479.876   3
  -1  -7  -3-77.4426 466.696   5
   1   7   3-29.4862 270.375   2
   1   7   4 3491.33 365.615   2
  -1  -7  -4 3032.50 553.695   5
   1   7   5 5056.22 405.567   2
  -1  -7  -5 4310.75 603.278   5
   1   7   6 3600.01 400.049   2
  -1  -7  -6 3236.59 662.255   5
   1   7   7 12730.5 599.670   2
  -1  -7  -7 12595.4 802.701   5
   1   7   8 4346.87 468.706   2
   1   7   8 4733.68 450.998   6
  -1  -7  -8 4944.74 737.368   5
  -1  -7  -9 7008.49 780.896   5
   1   7   9 7377.02 549.989   2
   1   7   9 6339.01 469.578   6
  -1  -7 -10 45.2489 708.209   5
   1   7  10 789.711 410.453   2
   1   7  11 9534.68 667.020   2
  -1  -7 -11 9394.89 833.419   5
  -1  -7 -12 748.426 681.486   5
  -1  -7 -13 1944.82 731.707   5
  -1  -7 -14-63.2074 696.838   5
  -1  -7 -15 605.094 838.634   5
   1   8 -17-105.309 842.936   3
   1   8 -15 4505.76 880.714   3
   1   8 -14-170.564 625.854   3
   1   8 -13 2899.04 742.594   3
   1   8 -11 4089.31 435.983   0
   1   8 -11 4189.61 707.988   3
   1   8 -10 372.171 647.330   3
   1   8 -10 276.029 370.336   0
   1   8  -9 330.411 368.694   0
   1   8  -9 335.951 626.345   3
   1   8  -8 230.249 399.284   0
   1   8  -8 108.742 597.162   3
   1   8  -7 3098.13 664.756   3
   1   8  -7 3041.85 478.282   0
   1   8  -6 3625.31 623.921   3
   1   8  -5 30070.5 966.153   3
   1   8  -4 3991.03 708.118   3
  -1  -8   4 4186.61 334.388   5
  -1  -8   3 22391.3 568.215   5
   1   8  -3 20185.5 887.226   3
   1   8  -2 83803.5 1414.36   3
  -1  -8   2 81370.1 1007.53   5
   1   8  -1 7196.60 743.150   3
  -1  -8   1 7272.09 470.397   5
   1   8   0 35951.5 1005.89   3
  -1  -8   0 36140.7 805.958   5
   1   8   1 510.693 557.540   3
   1   8   1 314.727 243.055   2
  -1  -8  -1 139.273 415.418   5
   1   8   2 2995.99 604.684   3
   1   8   2 2440.94 292.870   2
  -1  -8  -2 2771.44 529.567   5
   1   8   3 2740.57 568.640   3
   1   8   3 2481.55 315.997   2
  -1  -8  -3 2410.18 563.569   5
   1   8   4 3358.17 348.663   2
  -1  -8  -4 3603.50 577.902   5
  -1  -8  -5-4.57049 532.467   5
   1   8   5 141.075 286.613   2
   1   8   6 5723.44 442.879   2
  -1  -8  -6 5978.99 705.281   5
   1   8   7 8340.69 522.154   2
  -1  -8  -7 8699.88 728.617   5
  -1  -8  -8 2604.84 659.059   5
   1   8   8 2159.40 426.432   6
   1   8   8 1945.26 408.080   2
   1   8   9 13223.7 632.688   6
   1   8   9 14164.4 687.676   2
  -1  -8  -9 14236.1 929.102   5
   1   8  10 1.98251 388.081   2
  -1  -8 -11 976.545 714.975   5
   1   8  11 1958.26 498.002   2
  -1  -8 -13 480.530 831.467   5
  -1  -8 -14 450.006 853.135   5
   1   9 -16-98.1596 857.268   3
   1   9 -15 10686.9 934.452   3
   1   9 -14-241.524 799.939   3
   1   9 -13 9818.22 926.669   3
   1   9 -12 60.5655 694.347   3
   1   9 -11 4483.42 481.918   0
   1   9 -11 5105.54 782.423   3
   1   9 -10 3078.51 469.123   0
   1   9 -10 2958.13 712.427   3
   1   9  -9 2480.95 459.167   0
   1   9  -9 2429.90 699.177   3
   1   9  -8 23339.2 990.078   3
   1   9  -8 22610.4 803.959   0
   1   9  -7 1773.67 670.581   3
   1   9  -6 13505.7 830.813   3
   1   9  -5 5367.76 801.944   3
   1   9  -4 39339.6 1186.56   3
   1   9  -3 1175.05 724.195   3
  -1  -9   3 1023.34 386.222   5
  -1  -9   2 134005. 1377.30   5
   1   9  -2 127639. 1803.42   3
   1   9  -1 32846.5 1087.21   3
  -1  -9   1 32559.5 794.037   5
   1   9   0 951.382 606.748   3
   1   9   0 795.595 247.940   2
  -1  -9   0 931.160 440.439   5
   1   9   1 8898.66 733.391   3
   1   9   1 8596.98 391.647   2
  -1  -9  -1 8707.66 592.545   5
   1   9   2 8892.14 715.148   3
  -1  -9  -2 8428.06 636.274   5
   1   9   2 8337.09 408.592   2
  -1  -9  -3 7040.15 648.617   5
   1   9   3 6815.25 400.430   2
   1   9   3 7015.48 679.711   3
   1   9   4 1112.40 293.655   2
  -1  -9  -4 1389.53 546.925   5
  -1  -9  -5 416.316 557.661   5
   1   9   5 137.095 289.992   2
   1   9   6 2827.96 392.482   2
  -1  -9  -6 3277.71 643.938   5
   1   9   7 6215.91 484.846   2
  -1  -9  -7 5847.91 773.551   5
   1   9   8 665.704 420.250   6
  -1  -9  -8 756.297 724.292   5
   1   9   8 510.094 364.833   2
   1   9   9 11159.1 637.915   2
  -1  -9  -9 10077.3 939.725   5
   1   9   9 10870.9 656.891   6
  -1  -9 -10 2255.49 771.137   5
   1   9  10 1894.59 495.503   2
  -1  -9 -11 332.701 785.129   5
  -1  -9 -12 220.152 744.969   5
  -1  -9 -13 682.803 922.889   5
   1  10 -15 4269.82 848.544   3
   1  10 -14 361.543 783.760   3
   1  10 -13 6287.99 919.970   3
   1  10 -12 712.824 709.985   3
   1  10 -11 4647.59 799.330   3
   1  10 -11 4475.68 528.434   0
   1  10 -10 2994.06 685.346   3
   1  10 -10 2601.40 490.650   0
   1  10  -9 11762.3 674.315   0
   1  10  -9 12353.7 856.863   3
   1  10  -8 99.3661 479.099   0
   1  10  -8 1018.26 710.472   3
   1  10  -7 8797.65 844.883   3
   1  10  -6 4303.01 784.228   3
   1  10  -5-273.136 730.486   3
   1  10  -4 18517.4 1017.22   3
   1  10  -3 67589.5 1485.27   3
   1  10  -2 47361.4 1298.22   3
  -1 -10   2 47135.4 931.368   5
   1  10  -1 2126.14 683.520   3
  -1 -10   1 1881.79 456.813   5
  -1 -10   0 23178.0 770.178   5
   1  10   0 21234.9 922.008   3
   1  10   1 290.661 628.627   3
  -1 -10  -1 17.8132 472.245   5
  -1 -10  -2 30966.6 943.646   5
   1  10   2 34000.8 1071.17   3
   1  10   3 1699.80 592.862   3
  -1 -10  -3 2439.33 595.395   5
  -1 -10  -4 11841.1 771.393   5
  -1 -10  -5 12305.2 839.406   5
  -1 -10  -6 9653.04 816.071   5
  -1 -10  -7 12788.2 889.070   5
   1  10   8 3118.56 548.012   6
  -1 -10  -8 2699.82 700.479   5
  -1 -10  -9 5017.21 823.658   5
  -1 -10 -10 1167.31 691.088   5
  -1 -10 -11 2557.76 909.606   5
   1  11 -14 354.096 702.648   3
   1  11 -13 4803.15 825.765   3
   1  11 -12 520.410 733.131   3
   1  11 -11 7414.19 928.869   3
   1  11 -11 6141.36 587.642   0
   1  11 -10 2381.64 517.748   0
   1  11 -10 3332.49 817.527   3
   1  11  -9 4739.57 572.352   0
   1  11  -9 6172.67 878.293   3
   1  11  -8 2460.84 573.622   0
   1  11  -8 1842.07 831.578   3
   1  11  -7 4986.19 597.599   0
   1  11  -7 5097.15 894.282   3
   1  11  -6 1076.64 822.328   3
   1  11  -5 1695.56 795.910   3
   1  11  -4 2407.61 806.800   3
   1  11  -3 1345.29 760.061   3
   1  11  -2 1814.30 781.640   3
   1  11  -1 1164.83 681.421   3
  -1 -11   1 662.967 449.652   5
   1  11   0 4853.65 761.131   3
  -1 -11   0 5050.06 560.371   5
   1  11   1 1250.20 656.462   3
  -1 -11  -1 1398.64 524.083   5
  -1 -11  -2 6180.94 613.960   5
   1  11   2 6226.60 710.730   3
   1  11   3 1725.36 610.745   3
  -1 -11  -3 2383.34 569.717   5
  -1 -11  -4 3424.17 674.353   5
  -1 -11  -5 1079.75 613.236   5
  -1 -11  -6 2365.61 720.175   5
   1  11   7 704.228 480.810   6
  -1 -11  -7 408.161 746.877   5
   1  11   8 279.112 522.340   6
  -1 -11  -8 214.932 757.922   5
  -1 -11  -9 193.631 714.874   5
  -1 -11 -10 684.200 805.308   5
   1  12 -13 777.908 732.951   3
   1  12 -12 753.276 846.578   3
   1  12 -11 1906.90 934.167   3
   1  12 -11 1885.57 563.259   0
   1  12 -10 1507.88 555.837   0
   1  12 -10 308.849 979.997   3
   1  12  -9 5445.98 641.706   0
   1  12  -9 4565.21 1020.58   3
   1  12  -8 2893.30 573.875   0
   1  12  -8 2940.75 876.858   3
   1  12  -7 7445.66 1009.83   3
   1  12  -7 8220.78 728.414   0
   1  12  -6 3409.90 890.051   3
   1  12  -5 2055.69 869.906   3
   1  12  -4 4769.91 865.172   3
   1  12  -3 565.691 815.254   3
   1  12  -2 5455.06 833.491   3
   1  12  -1 320.417 738.992   3
  -1 -12   0 12263.4 721.541   5
   1  12   0 13556.3 928.790   3
  -1 -12  -1 1936.58 588.949   5
   1  12   1 1365.69 681.825   3
  -1 -12  -2 9838.83 741.752   5
   1  12   2 10192.5 862.526   3
  -1 -12  -3 6886.82 732.772   5
   1  12   3 5924.49 795.390   3
  -1 -12  -4 2405.55 620.307   5
  -1 -12  -5 1258.50 689.573   5
  -1 -12  -6 805.666 709.361   5
   1  12   7 477.984 577.780   6
  -1 -12  -7 275.274 641.048   5
   1  12   8 101.617 562.368   6
  -1 -12  -8 507.050 810.066   5
  -1 -12  -9 1128.15 889.231   5
   1  13 -11 4987.60 1067.89   3
   1  13 -10 706.936 518.698   0
   1  13 -10 803.117 1039.03   3
   1  13  -9 5669.23 728.216   0
   1  13  -9 4117.63 1097.63   3
   1  13  -8 5779.18 756.667   0
   1  13  -8 6824.36 1090.83   3
   1  13  -7 10947.6 1130.25   3
   1  13  -7 9594.43 839.136   0
   1  13  -6 8702.69 998.606   3
   1  13  -5-236.947 780.736   3
   1  13  -4 5927.96 909.991   3
   1  13  -3 831.070 883.420   3
   1  13  -2 4398.13 869.040   3
   1  13  -1 222.391 697.832   3
   1  13   0 18233.7 1019.68   3
   1  13   1 1110.70 739.196   3
  -1 -13  -2 4510.66 724.722   5
   1  13   2 4663.46 867.169   3
  -1 -13  -3 464.097 659.445   5
  -1 -13  -4 2935.02 766.072   5
  -1 -13  -5 4123.48 772.392   5
   1  13   6 1816.87 619.269   6
  -1 -13  -6 2970.49 785.958   5
   1  13   7 320.463 563.882   6
  -1 -13  -7 1008.98 828.338   5
   1  13   8 92.3214 528.279   6
   1  14 -10 206.125 612.898   0
   1  14  -9 1120.44 1076.39   3
   1  14  -9 909.540 655.870   0
   1  14  -8 237.240 652.799   0
   1  14  -8-116.898 1069.27   3
   1  14  -7 4245.39 774.142   0
   1  14  -7 5813.69 1004.27   3
   1  14  -6 1319.47 587.267   0
   1  14  -6 1596.84 1064.36   3
   1  14  -5 447.148 984.602   3
   1  14  -4 89.2984 925.497   3
   1  14  -3 1643.50 920.401   3
   1  14  -2 1620.24 774.269   3
   1  14  -1 672.766 833.792   3
   1  14   0 7779.37 999.220   3
   1  14   1-203.126 809.157   3
   1  14   2 176.853 799.769   3
  -1 -14  -4 4066.77 757.408   5
  -1 -14  -5 277.986 764.401   5
  -1 -14  -6 4345.90 919.494   5
   1  15  -6 2512.81 923.199   3
   1  15  -6 2334.35 763.907   0
   1  15  -5 204.737 624.504   0
   1  15  -5 1353.30 1013.48   3
   1  15  -4 2468.32 1026.84   3
   1  15  -4 1744.05 653.349   0
   1  15  -3 819.046 935.671   3
   1  15  -2 3259.97 861.361   3
   1  15  -1 350.620 874.990   3
   1  15   0 245.677 765.277   3
   1  15   1 704.218 893.272   3
   1  15   2-167.147 820.021   3
   2 -15  -4 465.901 760.271   5
  -2  15   3-138.659 734.228   6
  -2  15   2 587.786 663.360   6
  -2  15   2 320.320 869.744   3
   2 -15  -2 135.482 749.256   5
  -2  15   1 184.564 820.099   3
   2 -15  -1 446.717 614.299   5
  -2  15   1 183.454 710.846   6
  -2  15   0 1715.85 783.378   6
  -2  15   0 1472.88 952.846   3
  -2  15  -1 944.667 719.272   6
  -2  15  -1 1939.25 996.126   3
  -2  15  -2 1356.97 733.313   6
  -2  15  -2 2455.22 1020.03   3
  -2  15  -3 2400.13 770.457   6
  -2  15  -3 2958.50 935.976   3
  -2  15  -4 351.490 907.120   3
  -2  15  -4 181.229 579.845   6
  -2  15  -5 1541.01 1065.65   3
  -2  15  -5 448.598 698.410   6
  -2  15  -6 2007.10 1086.07   3
  -2  15  -6 888.453 693.479   6
  -2  15  -7 552.352 675.951   6
  -2  15  -8 693.410 675.958   6
  -2  14   7 356.704 701.661   6
   2 -14  -7-41.9826 735.252   5
   2 -14  -6 797.765 862.516   5
  -2  14   6 1504.61 749.934   6
   2 -14  -5-5.24572 805.296   5
  -2  14   5 124.632 695.006   6
   2 -14  -4 3049.46 884.736   5
  -2  14   4 2159.37 760.346   6
   2 -14  -3 2639.21 836.659   5
  -2  14   3 1991.45 772.942   6
  -2  14   3 1880.48 798.668   3
  -2  14   2 2808.65 966.630   3
   2 -14  -2 3059.40 760.618   5
  -2  14   2 3413.82 683.132   6
   2 -14  -1 381.086 610.837   5
  -2  14   1-172.184 794.727   3
  -2  14   1 160.943 693.521   6
  -2  14   0 514.557 582.502   6
   2 -14   0 850.101 613.543   5
  -2  14   0 381.969 872.449   3
  -2  14  -1 1546.43 944.610   3
  -2  14  -1 916.190 592.876   6
   2 -14   1 1096.47 622.273   5
  -2  14  -2 2415.26 974.568   3
  -2  14  -2 1820.78 604.954   6
  -2  14  -3 5749.25 1069.02   3
  -2  14  -3 3892.07 683.514   6
  -2  14  -4 2563.01 1033.41   3
  -2  14  -4 1075.69 723.999   6
  -2  14  -5 7944.14 1048.27   3
  -2  14  -6 1375.10 1088.53   3
  -2  14  -7 2755.42 964.531   3
  -2  14  -8 346.082 903.506   3
  -2  14  -9 14112.1 1224.09   3
  -2  13  10 203.567 564.929   6
   2 -13  -9 3581.52 953.379   5
  -2  13   9 2757.75 688.498   6
  -2  13   8 12041.9 952.399   6
   2 -13  -8 11123.0 1146.66   5
  -2  13   7 58.3670 568.128   6
   2 -13  -7 122.683 874.167   5
   2 -13  -6 4483.37 810.813   5
  -2  13   6 4771.69 769.388   6
  -2  13   5 291.031 683.770   6
   2 -13  -5-139.589 844.639   5
  -2  13   4 14498.1 979.504   6
   2 -13  -4 13982.8 1031.47   5
  -2  13   3 212.664 700.416   6
  -2  13   3 235.776 813.112   3
   2 -13  -3 1000.24 774.296   5
   2 -13  -2 8732.29 852.892   5
  -2  13   2 9152.51 931.496   3
  -2  13   2 8739.07 792.624   6
  -2  13   1 169.411 619.021   6
  -2  13   1 77.3162 864.419   3
  -2  13   0 5623.02 684.038   6
  -2  13   0 6607.01 883.645   3
   2 -13   0 6557.81 735.195   5
  -2  13  -1 1466.30 632.872   6
  -2  13  -1 1908.69 897.221   3
   2 -13   1 1211.71 590.460   5
  -2  13  -2 3894.27 847.720   3
  -2  13  -2 3585.00 673.076   6
   2 -13   2 2943.17 614.486   5
  -2  13  -3 8849.65 944.097   3
  -2  13  -4 8536.89 982.019   3
  -2  13  -5 12594.1 1067.47   3
  -2  13  -6 386.682 992.832   3
  -2  13  -7 8439.61 1017.67   3
  -2  13  -8 653.055 883.946   3
  -2  13  -9 8505.99 1073.62   3
  -2  13 -10 156.272 912.283   3
  -2  13 -11 9.77134 1111.91   3
  -2  12  11-106.839 520.085   6
  -2  12  10 484.236 554.995   6
   2 -12 -10 720.779 772.788   5
   2 -12  -9 2653.41 966.040   5
  -2  12   9 1863.51 592.581   6
   2 -12  -8 1825.99 901.288   5
  -2  12   8 1969.82 637.487   6
  -2  12   7 867.007 627.119   6
   2 -12  -7 1706.05 885.751   5
  -2  12   6 7105.33 758.872   6
   2 -12  -6 8270.82 904.655   5
   2 -12  -5 425.038 787.901   5
  -2  12   5 321.253 556.463   6
   2 -12  -4 13250.3 953.240   5
  -2  12   4 13107.1 844.731   6
  -2  12   3 374.542 559.974   6
   2 -12  -3 34.9985 687.279   5
  -2  12   3-69.9052 774.285   3
  -2  12   2 4592.71 831.828   3
   2 -12  -2 5032.38 761.950   5
  -2  12   2 5547.57 656.246   6
  -2  12   1 812.915 722.138   3
   2 -12  -1 83.1550 660.567   5
  -2  12   1 140.914 577.896   6
  -2  12   0 7870.11 682.978   6
  -2  12   0 8474.86 872.677   3
   2 -12   0 7978.40 689.723   5
  -2  12  -1 842.396 833.314   3
  -2  12  -1 7.51494 564.750   6
   2 -12   1 93.7258 494.093   5
  -2  12  -2 7219.15 897.253   3
   2 -12   2 5377.21 627.014   5
  -2  12  -3 4163.39 923.469   3
   2 -12   3 3882.89 570.380   5
  -2  12  -4 8741.58 1003.34   3
   2 -12   4 8127.63 613.048   5
  -2  12  -5 17119.2 1131.41   3
  -2  12  -6 5887.48 1017.30   3
  -2  12  -7 12548.4 1035.38   3
  -2  12  -8 338.930 936.856   3
  -2  12  -9 5575.71 1070.11   3
  -2  12 -10-222.415 960.704   3
  -2  12 -12-65.2046 977.635   3
   2 -11 -12 189.913 924.453   5
  -2  11  11 22.9438 561.164   6
   2 -11 -11-202.994 897.909   5
  -2  11  10 517.980 531.766   6
   2 -11 -10 938.713 840.163   5
  -2  11   9 1262.79 564.443   6
   2 -11  -9 1754.67 902.965   5
  -2  11   8 7598.87 733.992   6
   2 -11  -8 7265.35 908.497   5
  -2  11   7-65.1527 568.127   6
   2 -11  -7 268.717 765.365   5
   2 -11  -6 10715.3 910.529   5
  -2  11   6 10025.3 733.304   6
   2 -11  -5 787.918 745.269   5
  -2  11   5 52.7288 581.825   6
  -2  11   4 15635.6 859.519   6
   2 -11  -4 15750.1 956.767   5
   2 -11  -3 13069.5 835.642   5
  -2  11   3 12943.8 807.733   6
  -2  11   3 12876.4 921.633   3
  -2  11   2 378.159 761.590   3
   2 -11  -2 1044.81 625.430   5
  -2  11   2 1144.09 578.537   6
  -2  11   1 2496.80 815.031   3
   2 -11  -1 2280.93 623.923   5
  -2  11   1 2642.54 600.871   6
   2 -11   0 77.8538 544.656   5
  -2  11   0 953.806 793.147   3
  -2  11   0 558.748 517.734   6
  -2  11  -1 3445.70 831.666   3
   2 -11   1 2743.22 553.476   5
   2 -11   2 637.914 494.137   5
  -2  11  -2 1622.13 835.342   3
   2 -11   3 18621.3 767.997   5
  -2  11  -3 17863.1 1056.09   3
  -2  11  -4 1373.73 894.208   3
   2 -11   4 837.328 451.290   5
  -2  11  -5 13869.1 1059.73   3
  -2  11  -6 590.661 837.788   3
  -2  11  -7 9177.24 1006.65   3
  -2  11  -8 148.240 823.564   3
  -2  11  -9 7960.74 917.578   3
  -2  11 -10-269.539 795.720   3
  -2  11 -11 1308.68 940.180   3
  -2  11 -12 133.834 862.746   3
  -2  11 -13 1217.96 752.179   3
  -2  11 -14 897.989 791.240   3
   2 -10 -13 1861.88 913.495   5
  -2  10  13 1103.20 553.018   4
  -2  10  12 2315.77 610.716   6
   2 -10 -12 2435.91 914.885   5
  -2  10  12 1585.58 549.349   4
   2 -10 -11 3098.15 925.836   5
  -2  10  11 2697.22 550.976   4
  -2  10  11 2523.76 560.082   6
  -2  10  10 1474.63 512.073   6
   2 -10 -10 2191.53 859.664   5
  -2  10   9 3040.50 581.176   6
   2 -10  -9 3497.96 847.627   5
  -2  10   8 7161.69 662.888   6
   2 -10  -8 7240.68 847.762   5
   2 -10  -7 5366.99 829.224   5
  -2  10   7 4894.52 598.947   6
   2 -10  -6 17388.4 970.337   5
  -2  10   6 19013.1 863.499   6
  -2  10   5 123.740 535.459   6
   2 -10  -5 85.8387 703.967   5
  -2  10   4 14265.9 926.808   3
  -2  10   4 16035.3 803.157   6
   2 -10  -4 15067.4 893.822   5
  -2  10   3-24.0089 712.257   3
  -2  10   3 469.610 501.581   6
   2 -10  -3 408.296 671.179   5
  -2  10   2 20014.2 993.232   3
  -2  10   2 18811.2 816.748   6
   2 -10  -2 19961.0 916.740   5
   2 -10  -1 9972.94 739.295   5
  -2  10   1 10304.5 703.279   6
  -2  10   1 10200.5 885.539   3
  -2  10   0 21041.8 1011.65   3
  -2  10   0 20247.8 866.367   6
   2 -10   0 20527.1 863.324   5
  -2  10  -1 9109.62 916.409   3
   2 -10   1 7915.22 646.737   5
  -2  10  -2 37049.8 1256.54   3
   2 -10   2 35864.8 959.258   5
   2 -10   2 35645.8 789.123   1
   2 -10   3 18342.9 642.542   1
  -2  10  -3 19084.7 1066.21   3
   2 -10   3 17119.9 733.639   5
  -2  10  -4 6018.84 897.585   3
   2 -10   4 5498.63 539.420   5
   2 -10   4 6026.69 485.849   1
   2 -10   5 41452.6 990.702   1
  -2  10  -5 44155.0 1336.48   3
   2 -10   6 1695.53 484.423   1
  -2  10  -6 1365.01 766.922   3
   2 -10   7 12285.0 683.626   1
  -2  10  -7 13640.3 967.898   3
   2 -10   8 181.775 501.826   1
   2 -10   9 16383.3 826.007   1
  -2  10  -9 16656.2 1067.77   3
   2 -10  10 2739.05 551.163   1
  -2  10 -10 3446.18 821.452   3
  -2  10 -11 16115.7 981.356   3
  -2  10 -12 14864.9 1030.59   3
  -2  10 -13 3371.23 853.133   3
  -2  10 -14 721.355 800.549   3
  -2  10 -15 547.017 686.609   3
  -2   9  15 130.107 516.328   4
  -2   9  14-47.1637 525.804   4
   2  -9 -14-161.380 923.455   5
  -2   9  13 4807.07 664.639   4
   2  -9 -13 6269.19 973.306   5
  -2   9  12 3412.66 605.521   4
  -2   9  12 3674.58 557.122   6
   2  -9 -12 4027.39 894.514   5
   2  -9 -11 3549.40 859.018   5
  -2   9  11 2877.64 577.080   6
  -2   9  11 3056.76 553.223   4
  -2   9  10 5342.73 529.053   4
   2  -9 -10 6350.65 865.022   5
  -2   9  10 6570.10 600.490   6
  -2   9   9 1330.86 493.782   6
  -2   9   9 1564.35 424.987   4
   2  -9  -9 1880.34 772.825   5
   2  -9  -8-239.303 687.382   5
  -2   9   8-57.2574 378.458   4
  -2   9   8 83.8242 476.843   6
  -2   9   7 3057.21 401.185   4
  -2   9   7 3464.47 546.371   6
   2  -9  -7 3649.27 789.587   5
   2  -9  -6 25698.7 1020.55   5
  -2   9   6 24835.6 710.877   4
  -2   9   6 23706.6 880.229   6
  -2   9   5 1386.69 506.836   6
   2  -9  -5 1134.35 643.344   5
  -2   9   5 1571.33 316.437   4
  -2   9   4 5684.05 603.494   6
   2  -9  -4 5871.85 710.778   5
  -2   9   4 5904.93 374.234   4
  -2   9   4 4804.66 737.264   3
  -2   9   3 3325.98 734.643   3
  -2   9   3 4071.05 313.247   4
  -2   9   3 3840.83 570.198   6
   2  -9  -3 3547.50 661.894   5
  -2   9   2 5842.86 587.367   6
   2  -9  -2 5771.40 706.271   5
  -2   9   2 5968.92 321.000   4
  -2   9   2 5630.12 792.489   3
  -2   9   1 4523.49 796.165   3
   2  -9  -1 4175.88 655.388   5
  -2   9   1 3572.63 584.518   6
  -2   9   0 199634. 2234.25   3
  -2   9   0 198311. 1993.21   6
   2  -9   0 193059. 1449.18   1
   2  -9   0 192511. 1981.07   5
  -2   9  -1 523.600 801.064   3
   2  -9   1 533.918 301.101   1
   2  -9   1 1023.65 518.483   5
   2  -9   2 5267.22 554.344   5
   2  -9   2 5927.58 416.568   1
  -2   9  -2 5424.86 844.527   3
   2  -9   3 138.054 327.998   1
  -2   9  -3 257.649 772.794   3
   2  -9   3-19.4165 440.926   5
   2  -9   4 16067.9 633.446   1
  -2   9  -4 17055.3 1010.42   3
   2  -9   4 15381.0 640.805   5
  -2   9  -5 17344.9 970.263   3
   2  -9   5 17842.5 684.103   1
  -2   9  -6 2841.59 796.618   3
   2  -9   6 2634.09 474.602   1
   2  -9   7 235.274 430.062   1
  -2   9  -7-173.761 754.252   3
   2  -9   8 12.5914 421.903   1
  -2   9  -9 20812.0 991.624   3
   2  -9   9 21408.0 858.724   1
   2  -9  10 682.212 508.633   1
  -2   9 -10 1149.11 686.081   3
  -2   9 -11 16952.3 929.230   3
   2  -9  11 17532.0 898.902   1
   2  -9  12 5221.29 705.529   1
  -2   9 -12 5677.37 799.127   3
  -2   9 -13 5814.18 844.542   3
  -2   9 -14 174.492 671.718   3
  -2   9 -15 661.575 772.595   3
  -2   9 -16 459.107 669.208   3
   2  -8 -16 439.097 734.844   5
   2  -8 -15 958.195 859.172   5
  -2   8  15-18.1917 582.345   4
  -2   8  14 175.697 591.083   4
   2  -8 -14 820.827 795.112   5
   2  -8 -13 8425.86 967.502   5
  -2   8  13 7384.27 705.052   4
   2  -8 -12 4462.63 860.594   5
  -2   8  12 3400.57 514.064   6
  -2   8  12 3269.63 531.943   4
  -2   8  11 1548.51 495.135   6
   2  -8 -11 1957.64 784.113   5
  -2   8  11 2328.88 523.212   4
   2  -8 -10 3649.27 737.780   5
  -2   8  10 3512.55 498.609   4
  -2   8  10 3546.84 525.287   6
  -2   8   9 1164.99 487.472   6
  -2   8   9 1377.48 436.499   4
   2  -8  -9 2214.86 756.735   5
  -2   8   8 529.368 427.694   6
  -2   8   8 965.016 376.519   4
   2  -8  -8 1095.96 692.504   5
  -2   8   7 702.382 448.222   6
   2  -8  -7 1079.94 711.017   5
  -2   8   7 617.633 341.417   4
  -2   8   6 3083.39 376.981   4
   2  -8  -6 2819.23 702.885   5
  -2   8   6 2621.50 494.130   6
  -2   8   5 502.913 293.864   4
  -2   8   5 331.395 459.506   6
   2  -8  -5 538.811 675.266   5
   2  -8  -4 16207.7 845.549   5
  -2   8   4 16515.5 518.014   4
  -2   8   4 16536.4 731.787   6
  -2   8   3 13474.8 852.619   3
  -2   8   3 14422.7 461.615   4
  -2   8   3 12765.0 674.377   6
   2  -8  -3 13730.0 792.103   5
  -2   8   2 18103.6 728.422   6
   2  -8  -2 18424.7 830.697   5
  -2   8   2 17319.7 892.992   3
   2  -8  -2 17338.0 377.585   1
  -2   8   1 7904.71 810.425   3
  -2   8   1 7327.36 601.910   6
   2  -8  -1 7156.13 331.696   1
   2  -8  -1 7670.71 686.724   5
   2  -8   0 86724.3 1320.54   5
  -2   8   0 85860.3 1269.80   6
   2  -8   0 84369.2 942.210   1
  -2   8   0 87873.4 1483.04   3
   2  -8   1 44667.7 760.848   1
  -2   8  -1 45119.7 1173.65   3
   2  -8   1 45322.9 969.104   5
   2  -8   2 1711.95 470.993   5
   2  -8   2 2130.66 341.287   1
  -2   8  -2 2413.58 758.846   3
   2  -8   3 13191.0 613.347   5
   2  -8   3 13489.9 541.269   1
  -2   8  -3 13694.6 883.476   3
   2  -8   4 1518.79 383.881   1
  -2   8  -4 2134.29 756.914   3
  -2   8  -5 787.504 736.856   3
   2  -8   5 1248.69 407.130   1
   2  -8   6 180.498 428.053   1
  -2   8  -6-63.1280 700.939   3
   2  -8   7 2062.22 485.790   1
  -2   8  -7 3402.39 678.974   3
   2  -8   8 66.7423 457.564   1
  -2   8  -8 338.277 575.850   3
   2  -8   9 9130.94 643.969   1
  -2   8  -9 8971.46 770.321   3
   2  -8  10 922.840 525.372   1
  -2   8 -10 902.875 631.420   3
  -2   8 -11 6756.89 706.193   3
   2  -8  11 5923.40 649.224   1
  -2   8 -12 1122.98 669.161   3
   2  -8  12 1210.96 573.359   1
   2  -8  13 2024.18 546.369   1
  -2   8 -13 1859.43 710.325   3
   2  -8  14 973.058 629.538   1
  -2   8 -14 587.601 614.812   3
  -2   8 -15-26.9067 739.510   3
  -2   8 -16 486.096 767.822   3
   2  -7 -17 1356.98 857.561   5
   2  -7 -16 956.028 872.776   5
  -2   7  16-46.5042 530.395   4
  -2   7  15 1863.71 582.999   4
   2  -7 -15 2730.07 867.737   5
   2  -7 -14 513.264 695.388   5
  -2   7  14 208.380 584.084   4
   2  -7 -13 10513.9 896.741   5
  -2   7  13 9857.25 745.960   4
  -2   7  12 5818.37 539.493   6
  -2   7  12 5812.17 622.852   4
   2  -7 -12 5630.78 816.393   5
  -2   7  11 7297.00 632.697   4
  -2   7  11 7127.05 553.107   6
   2  -7 -11 7727.58 822.915   5
  -2   7  10 7862.78 580.678   6
  -2   7  10 8066.46 615.431   4
   2  -7 -10 7265.83 747.468   5
   2  -7  -9 7337.70 769.368   5
  -2   7   9 7620.60 563.493   6
  -2   7   9 7553.66 545.760   4
   2  -7  -8 4124.29 724.019   5
  -2   7   8 3737.56 489.536   6
  -2   7   8 3833.43 443.219   4
   2  -7  -7 2019.69 650.050   5
  -2   7   7 1709.97 433.482   6
  -2   7   7 2049.31 387.750   4
   2  -7  -6 13541.7 617.924   0
  -2   7   6 12420.1 630.003   6
  -2   7   6 13241.2 546.114   4
   2  -7  -6 13506.5 835.033   5
   2  -7  -5 3279.86 458.401   0
   2  -7  -5 2993.79 669.195   5
  -2   7   5 3732.03 505.085   6
  -2   7   5 3787.64 367.534   4
   2  -7  -4 41232.4 903.763   0
  -2   7   4 40032.4 920.989   6
   2  -7  -4 41217.8 1056.90   5
  -2   7   4 41780.0 751.331   4
   2  -7  -3 71.3915 421.876   0
  -2   7   3-183.088 627.900   3
   2  -7  -3 2.75334 128.536   1
   2  -7  -3 175.376 571.055   5
  -2   7   3 268.501 445.698   6
  -2   7   2 96059.6 1440.85   3
  -2   7   2 94890.5 1281.29   6
   2  -7  -2 95586.8 1340.47   5
   2  -7  -2 100048. 1292.69   0
   2  -7  -2 96029.3 782.463   1
   2  -7  -1 63375.5 1068.36   0
  -2   7   1 69037.7 1084.63   6
  -2   7   1 65268.7 1222.40   3
   2  -7  -1 65834.0 1137.17   5
   2  -7  -1 65494.3 731.963   1
  -2   7   0 94336.9 1403.36   3
   2  -7   0 94950.8 1250.17   0
  -2   7   0 95075.0 1223.96   6
   2  -7   0 96516.9 955.722   1
   2  -7   0 93527.9 1273.72   5
   2  -7   1 56641.1 806.642   1
  -2   7  -1 55786.7 1159.95   3
   2  -7   1 55687.7 988.243   5
  -2   7  -2 82175.0 1353.45   3
   2  -7   2 82705.7 1142.90   5
   2  -7   2 79707.6 1003.50   1
  -2   7  -3 61341.2 1217.29   3
   2  -7   3 62592.9 1004.36   5
   2  -7   3 62375.0 954.200   1
  -2   7  -4 8710.14 735.829   3
   2  -7   4 7857.55 476.026   1
  -2   7  -5 42975.4 1093.09   3
   2  -7   5 44741.1 920.632   1
   2  -7   6 51.5434 422.802   1
  -2   7  -6 634.327 568.869   3
   2  -7   7 28787.2 857.692   1
  -2   7  -7 28476.1 932.318   3
   2  -7   8 784.489 501.592   1
  -2   7  -8 1082.22 589.778   3
  -2   7  -9 44889.6 1128.19   3
   2  -7   9 44150.2 1102.92   1
   2  -7  10 3947.15 593.834   1
  -2   7 -10 3787.62 606.055   3
   2  -7  11 15213.5 813.342   1
  -2   7 -11 14565.2 848.806   3
   2  -7  12 5127.75 608.689   1
  -2   7 -12 5518.78 718.375   3
   2  -7  13 14707.5 835.046   1
  -2   7 -13 13146.2 875.781   3
   2  -7  14 4198.62 678.018   1
  -2   7 -14 3817.36 665.014   3
   2  -7  15 2111.00 644.976   1
  -2   7 -15 1578.36 701.199   3
  -2   7 -16 2436.10 770.821   3
  -2   7 -18 590.622 697.251   3
  -2   6  17 340.184 573.177   4
   2  -6 -17 759.228 761.176   5
  -2   6  16 2.33153 652.154   4
   2  -6 -16 382.846 673.457   5
   2  -6 -15 5268.54 801.016   5
  -2   6  15 4898.39 705.907   4
  -2   6  14 400.679 519.728   4
   2  -6 -14 995.584 748.722   5
  -2   6  13 12008.9 798.742   4
   2  -6 -13 11616.8 872.307   5
  -2   6  12 801.005 400.874   6
   2  -6 -12 1653.10 627.818   5
  -2   6  12 1532.97 492.183   4
  -2   6  11 15713.4 772.884   4
   2  -6 -11 15400.3 853.933   5
  -2   6  11 14683.6 645.429   6
  -2   6  10 10503.5 588.589   6
   2  -6 -10 10617.7 803.422   5
  -2   6  10 9810.64 650.970   4
  -2   6   9 8065.64 584.179   4
   2  -6  -9 7577.49 488.330   0
  -2   6   9 7610.93 531.114   6
   2  -6  -9 7517.61 715.673   5
   2  -6  -8 28038.1 735.560   0
   2  -6  -8 27332.9 959.221   5
  -2   6   8 29242.4 804.387   6
  -2   6   8 26964.1 800.697   4
  -2   6   7 4082.24 436.537   4
  -2   6   7 3554.58 460.442   6
   2  -6  -7 4356.27 447.823   0
   2  -6  -7 4070.60 682.363   5
   2  -6  -6 33342.4 780.156   0
  -2   6   6 33695.8 816.804   6
   2  -6  -6 34319.3 976.172   5
  -2   6   6 33804.9 768.298   4
  -2   6   5 2342.12 351.380   4
   2  -6  -5 2307.57 619.113   5
  -2   6   5 2031.95 437.576   6
   2  -6  -5 2392.97 423.192   0
   2  -6  -4 24768.9 676.149   0
   2  -6  -4 23887.9 813.965   5
  -2   6   4 24336.3 711.020   6
   2  -6  -4 22984.6 269.331   1
   2  -6  -3 8407.96 223.909   1
  -2   6   3 7841.19 626.355   3
  -2   6   3 8922.22 518.278   6
   2  -6  -3 8703.06 636.268   5
   2  -6  -3 9172.19 503.958   0
  -2   6   2 37162.4 896.952   3
   2  -6  -2 36544.7 768.031   0
   2  -6  -2 38401.9 856.116   5
   2  -6  -2 36597.2 478.667   1
  -2   6   2 36373.6 779.085   6
  -2   6   1 2292.49 385.048   6
  -2   6   1 2383.22 529.550   3
   2  -6  -1 2144.96 458.325   5
   2  -6  -1 1968.97 397.579   0
   2  -6  -1 2390.50 218.410   1
   2  -6   0 45670.2 827.554   0
   2  -6   0 46833.0 870.174   5
  -2   6   0 45297.7 808.992   6
  -2   6   0 45347.6 938.445   3
   2  -6   0 46278.3 644.319   1
   2  -6   1 1000.88 345.424   0
   2  -6   1 1472.32 257.553   1
  -2   6  -1 1871.85 562.744   3
  -2   6  -1 1279.61 338.121   6
   2  -6   1 1475.74 382.822   5
  -2   6  -2 18028.4 723.089   3
   2  -6   2 17850.9 570.431   0
   2  -6   2 18486.2 603.495   5
   2  -6   2 18135.2 512.935   1
  -2   6  -3 12069.2 664.129   3
   2  -6   3 12794.1 494.462   1
   2  -6   3 12430.1 500.949   0
  -2   6  -4 55623.6 1052.71   3
   2  -6   4 56810.6 931.707   1
  -2   6  -5 49325.3 985.562   3
   2  -6   5 47152.0 908.695   1
  -2   6  -6 9225.76 605.087   3
   2  -6   6 8529.85 566.096   1
  -2   6  -7 30869.7 888.785   3
   2  -6   7 31489.9 869.186   1
  -2   6  -8 9360.41 666.692   3
   2  -6   8 9558.24 624.846   1
   2  -6   9 22376.1 826.210   1
  -2   6  -9 22569.7 847.544   3
   2  -6  10 13702.6 730.098   1
  -2   6 -10 13995.7 774.998   3
   2  -6  11 23377.2 897.585   1
  -2   6 -11 22694.0 880.671   3
  -2   6 -12 1085.10 551.550   3
   2  -6  12 888.749 486.310   1
   2  -6  13 6123.45 637.332   1
  -2   6 -13 5632.23 686.011   3
  -2   6 -14 1081.47 576.310   3
   2  -6  14 1944.87 539.891   1
   2  -6  15 5203.89 652.996   1
  -2   6 -15 4221.37 710.233   3
  -2   6 -16 403.881 640.244   3
  -2   6 -17-252.357 632.521   3
   2  -5 -18 206.383 760.892   5
   2  -5 -17 406.147 802.890   5
  -2   5  17 160.982 661.349   4
   2  -5 -16 916.790 762.509   5
  -2   5  16 111.590 611.124   4
   2  -5 -15 1423.24 679.162   5
  -2   5  15 933.423 523.002   4
  -2   5  14 213.157 575.479   4
   2  -5 -14 873.186 658.595   5
  -2   5  13 2737.74 532.175   4
   2  -5 -13 3033.25 673.480   5
   2  -5 -12 3598.69 696.056   5
  -2   5  12 3167.70 567.354   4
   2  -5 -11 499.953 316.534   0
  -2   5  11 641.165 379.734   6
   2  -5 -11 874.503 628.210   5
  -2   5  11 329.747 493.151   4
  -2   5  10 41800.1 902.707   6
   2  -5 -10 40436.9 807.932   0
   2  -5 -10 42165.2 1109.36   5
  -2   5  10 42528.8 1060.99   4
  -2   5   9 7417.31 573.285   4
  -2   5   9 7601.34 511.494   6
   2  -5  -9 8309.22 719.781   5
   2  -5  -9 7923.97 457.492   0
   2  -5  -8 5028.16 408.422   0
  -2   5   8 4690.60 460.803   6
   2  -5  -8 5329.69 661.246   5
  -2   5   8 4824.90 475.461   4
   2  -5  -7 30941.6 712.222   0
  -2   5   7 30780.9 751.030   6
   2  -5  -7 29897.0 890.428   5
  -2   5   7 31447.1 780.384   4
   2  -5  -6 5885.02 424.548   0
  -2   5   6 5860.83 418.079   4
   2  -5  -6 6596.46 607.387   5
  -2   5   6 5379.48 459.984   6
   2  -5  -5 6956.97 444.154   0
  -2   5   5 6594.77 452.593   6
   2  -5  -5 6620.57 581.601   5
   2  -5  -4 83304.5 1042.12   0
   2  -5  -4 82732.4 1153.54   5
  -2   5   4 79538.1 1047.46   6
   2  -5  -3 21624.9 588.578   0
   2  -5  -3 21420.3 691.189   5
  -2   5   3 21773.8 594.878   6
  -2   5   3 21387.3 698.310   3
   2  -5  -3 21441.1 326.926   1
  -2   5   2 1119.60 460.382   3
   2  -5  -2 994.428 449.645   5
  -2   5   2 1164.77 336.495   6
   2  -5  -2 1147.93 329.231   0
   2  -5  -2 1067.33 157.742   1
   2  -5  -1 307.103 176.466   1
  -2   5   1-50.3340 418.234   3
   2  -5  -1 75.6476 299.336   0
   2  -5  -1 29.5771 417.451   5
  -2   5   1 135.014 293.811   6
   2  -5   0 4767.90 363.179   0
   2  -5   0 4885.79 435.869   5
  -2   5   0 4807.22 364.139   6
  -2   5   0 4706.71 466.335   3
   2  -5   0 4749.82 266.888   1
   2  -5   1 511.950 231.113   1
  -2   5  -1 822.958 289.796   6
  -2   5  -1 1030.13 443.331   3
   2  -5   1 890.549 368.837   5
   2  -5   1 647.436 296.146   0
   2  -5   2 103830. 1101.60   5
  -2   5  -2 101405. 1183.79   3
   2  -5   2 100851. 1041.38   0
  -2   5  -2 100923. 1000.56   6
   2  -5   2 100146. 1024.80   1
   2  -5   2 101032. 542.020   2
   2  -5   3 250811. 4191.99   2
   2  -5   3 244954. 1561.88   0
  -2   5  -3 243861. 1494.32   6
   2  -5   3 247514. 1672.77   1
  -2   5  -3 249786. 1781.33   3
  -2   5  -4 3247.63 277.691   6
   2  -5   4 3141.20 351.224   1
   2  -5   4 3614.29 213.300   2
  -2   5  -4 3650.35 423.144   3
   2  -5   4 3266.28 308.216   0
  -2   5  -5 17200.5 616.504   3
   2  -5   5 17270.0 594.935   1
   2  -5   6 3002.42 453.451   1
  -2   5  -6 2871.70 462.721   3
  -2   5  -7 88976.9 839.923   6
   2  -5   7 89997.7 1289.96   1
  -2   5  -7 90443.7 1253.22   3
  -2   5  -8 9030.46 624.058   3
  -2   5  -8 10061.9 329.033   6
   2  -5   8 10154.1 621.201   1
   2  -5   9 2947.90 528.664   1
  -2   5  -9 2834.19 519.103   3
  -2   5 -10 12165.4 698.325   3
   2  -5  10 13991.7 732.290   1
   2  -5  11 1199.12 481.614   1
  -2   5 -11 649.300 482.600   3
  -2   5 -12 2307.38 561.541   3
   2  -5  12 2499.86 508.288   1
   2  -5  13 6607.27 667.252   1
  -2   5 -13 6207.10 624.849   3
   2  -5  14 5148.26 654.853   1
  -2   5 -14 5891.21 659.410   3
  -2   5 -15-220.388 557.052   3
   2  -5  15 292.534 511.261   1
  -2   5 -16 2640.10 618.139   3
   2  -5  16 2947.82 618.852   1
  -2   5 -17-136.877 719.243   3
  -2   5 -18 1266.14 662.029   3
   2  -4 -17 263.660 758.783   5
  -2   4  17 831.320 631.128   4
   2  -4 -16 650.979 707.137   5
  -2   4  16 272.331 640.221   4
   2  -4 -15 6519.57 769.696   5
  -2   4  15 7027.79 693.133   4
   2  -4 -14 568.813 567.432   5
  -2   4  14 817.160 565.331   4
   2  -4 -13 393.120 610.785   5
  -2   4  13-18.4748 507.144   4
   2  -4 -12 643.164 578.933   5
  -2   4  12 150.078 472.461   4
   2  -4 -11 10662.1 448.200   0
  -2   4  11 10529.7 663.490   4
   2  -4 -11 11174.8 737.710   5
   2  -4 -10 40834.2 1046.52   5
   2  -4 -10 37618.3 734.427   0
  -2   4  10 38159.1 995.217   4
   2  -4  -9 1938.54 348.078   0
  -2   4   9 1918.02 474.085   4
   2  -4  -9 2428.90 600.875   5
  -2   4   9 1716.18 383.805   6
  -2   4   8 32005.2 729.557   6
   2  -4  -8 31642.0 666.546   0
  -2   4   8 31124.0 818.866   4
   2  -4  -8 32203.4 899.006   5
   2  -4  -7 4364.79 364.458   0
   2  -4  -7 5067.86 561.520   5
  -2   4   7 5188.91 406.387   6
  -2   4   7 4757.52 433.603   4
   2  -4  -6 80232.8 968.139   0
  -2   4   6 81807.1 1083.70   4
   2  -4  -6 79494.9 1136.48   5
  -2   4   6 82476.9 1047.05   6
   2  -4  -5 2509.13 336.868   0
   2  -4  -5 2982.64 496.614   5
  -2   4   5 2568.24 366.088   6
   2  -4  -4 199688. 1579.34   5
  -2   4   4 202332. 1490.03   6
   2  -4  -4 204084. 1449.96   0
  -2   4   3 44053.5 722.981   6
   2  -4  -3 43548.8 792.980   5
   2  -4  -3 42681.1 696.611   0
   2  -4  -2 27569.3 645.725   5
  -2   4   2 27448.2 654.298   3
  -2   4   2 27247.9 575.303   6
   2  -4  -2 27910.3 570.732   0
  -2   4   1 11247.0 481.858   3
   2  -4  -1 11533.3 497.696   5
   2  -4  -1 11093.0 419.112   0
  -2   4   1 10950.6 396.452   6
  -2   4   0 3068.75 402.809   3
   2  -4   0 2938.19 240.773   1
   2  -4   0 3094.34 299.942   0
   2  -4   0 2993.31 375.987   5
  -2   4   0 2945.01 303.984   6
  -2   4  -1 50199.2 781.715   3
  -2   4  -1 49026.0 670.584   6
   2  -4   1 48729.7 649.092   1
   2  -4   1 48829.6 688.774   0
   2  -4   1 49189.4 387.540   2
   2  -4   1 49027.9 752.259   5
   2  -4   2 420918. 7411.97   0
  -2   4  -2 412313. 7022.13   6
  -2   4  -2 406942. 2005.91   3
   2  -4   2 414135. 1923.33   1
   2  -4   2 411480. 5110.51   2
   2  -4   3 155175. 1127.90   0
  -2   4  -3 154088. 1060.86   6
  -2   4  -3 151106. 1261.27   3
   2  -4   3 156289. 921.962   2
   2  -4   3 153656. 1275.24   1
  -2   4  -4 146.886 195.566   6
   2  -4   4 189.576 225.420   0
  -2   4  -4 209.053 321.887   3
   2  -4   4 107.574 304.109   1
   2  -4   4 157.007 171.132   2
  -2   4  -5 162613. 1373.36   3
  -2   4  -5 164576. 1021.26   6
   2  -4   5 164503. 1478.03   1
   2  -4   5 166661. 1203.57   2
   2  -4   5 167472. 1128.71   0
  -2   4  -6 1608.79 384.738   3
  -2   4  -6 1874.31 193.067   6
   2  -4   6 1823.36 407.848   1
   2  -4   6 1728.69 268.561   2
   2  -4   7 74746.6 1148.96   1
  -2   4  -7 73138.0 1059.00   3
   2  -4   7 74058.8 979.309   2
  -2   4  -7 74416.9 632.784   6
  -2   4  -8 7202.67 217.354   6
  -2   4  -8 5958.25 528.494   3
   2  -4   8 7166.30 550.217   1
   2  -4   8 7550.82 448.814   2
  -2   4  -9 7973.53 514.312   3
   2  -4   9 7931.18 577.228   1
  -2   4 -10 15799.1 643.293   3
   2  -4  10 17606.8 741.356   1
  -2   4 -11 8600.60 560.304   3
   2  -4  11 8372.68 605.379   1
   2  -4  12 3087.85 535.494   1
  -2   4 -12 2858.04 467.578   3
  -2   4 -13 7940.91 583.390   3
   2  -4  13 8160.10 647.135   1
   2  -4  14 6778.91 652.290   1
  -2   4 -14 6475.66 574.348   3
   2  -4  15 670.200 524.720   1
  -2   4 -15 408.036 494.778   3
   2  -4  16 8329.32 748.899   1
  -2   4 -16 7670.33 657.858   3
  -2   4 -17 2194.66 611.939   3
  -2   3  18 398.978 726.890   4
  -2   3  17 1909.31 626.531   4
   2  -3 -17 2258.53 687.867   5
  -2   3  16 1106.52 619.935   4
   2  -3 -16 772.652 632.517   5
  -2   3  15 4061.15 635.599   4
   2  -3 -15 4306.05 664.730   5
  -2   3  14 1387.52 590.086   4
   2  -3 -14 1276.60 553.775   5
   2  -3 -13 3604.40 633.032   5
  -2   3  13 3267.76 551.163   4
  -2   3  12 3749.45 547.946   4
   2  -3 -12 3706.24 585.413   5
   2  -3 -11 16750.4 493.855   0
   2  -3 -11 17715.1 770.138   5
  -2   3  11 16206.4 751.975   4
   2  -3 -10 3783.11 582.551   5
  -2   3  10 3328.14 514.933   4
   2  -3 -10 3032.83 327.659   0
   2  -3  -9 24225.1 785.548   5
  -2   3   9 23634.0 787.751   4
   2  -3  -9 24691.3 574.518   0
   2  -3  -8 78794.6 925.017   0
  -2   3   8 80016.6 1204.64   4
   2  -3  -8 78100.5 1141.34   5
  -2   3   7 14004.0 559.582   4
   2  -3  -7 14000.0 600.184   5
   2  -3  -7 14351.2 455.819   0
  -2   3   7 12937.2 479.075   6
  -2   3   6 177840. 1408.10   6
   2  -3  -6 179227. 1309.13   0
   2  -3  -6 181586. 1500.16   5
  -2   3   5 75115.3 901.194   6
   2  -3  -5 74533.2 968.721   5
   2  -3  -5 75853.6 861.040   0
   2  -3  -4 164218. 1324.14   5
  -2   3   4 165192. 1271.69   6
   2  -3  -4 169524. 1226.13   0
   2  -3  -3 684.553 278.563   0
  -2   3   3 668.339 253.964   6
   2  -3  -3 787.234 362.887   5
  -2   3   2 24711.0 518.713   6
   2  -3  -2 24270.2 593.473   5
   2  -3  -2 24343.6 517.348   0
  -2   3   1 2711.58 358.187   3
  -2   3   1 2273.66 269.162   6
   2  -3  -1 2829.85 354.322   5
   2  -3  -1 2233.75 287.409   0
  -2   3   0 10475.4 359.264   6
   2  -3   0 10592.4 459.272   5
  -2   3   0 11389.2 431.663   3
   2  -3   0 10414.3 375.402   0
  -2   3  -1 20698.3 511.783   3
   2  -3   1 20399.3 444.993   0
  -2   3  -1 20710.1 420.661   6
  -2   3  -2 111563. 947.331   3
   2  -3   2 110125. 975.095   1
   2  -3   2 110443. 883.185   0
  -2   3  -2 114016. 832.147   6
   2  -3   2 112449. 756.796   2
  -2   3  -3 99981.8 746.423   6
  -2   3  -3 100584. 896.299   3
   2  -3   3 99909.3 803.024   2
   2  -3   3 98681.7 807.093   0
   2  -3   3 99557.9 989.967   1
  -2   3  -4 155867. 1164.45   3
  -2   3  -4 159532. 878.467   6
   2  -3   4 154928. 988.136   0
   2  -3   4 154815. 1304.85   1
   2  -3   4 154246. 1105.16   2
  -2   3  -5 112674. 1052.03   3
   2  -3   5 112632. 814.828   0
  -2   3  -5 110103. 690.689   6
   2  -3   5 111804. 1036.26   2
   2  -3   5 110426. 1177.18   1
   2  -3   6 34456.8 455.881   0
  -2   3  -6 35216.6 668.876   3
  -2   3  -6 36399.4 368.122   6
   2  -3   6 36591.7 766.267   1
   2  -3   6 36428.0 677.740   2
  -2   3  -7 67902.5 930.241   3
   2  -3   7 67530.3 977.704   2
  -2   3  -7 66432.3 420.343   6
   2  -3   7 67461.9 1054.91   1
   2  -3   8 20576.5 633.375   2
  -2   3  -8 19978.7 595.580   3
   2  -3   8 19065.6 677.452   1
  -2   3  -9 27713.4 720.770   3
   2  -3   9 27434.2 757.532   2
   2  -3   9 28635.8 813.897   1
  -2   3 -10 3735.20 433.683   3
   2  -3  10 3878.98 464.348   2
   2  -3  10 3578.56 485.912   1
  -2   3 -11 30568.5 829.760   3
   2  -3  11 32711.1 925.642   1
  -2   3 -12 4798.10 481.757   3
   2  -3  12 5740.05 551.756   1
  -2   3 -13 13980.2 674.386   3
   2  -3  13 13774.5 748.452   1
   2  -3  14 1807.06 501.138   1
  -2   3 -14 1796.50 480.581   3
   2  -3  15 5605.41 594.672   1
  -2   3 -15 6604.76 582.434   3
  -2   3 -15 5653.28 592.609   5
  -2   3 -16 2023.22 512.189   3
   2  -3  16 2606.05 585.143   1
  -2   3 -17 376.238 476.277   3
  -2   2  18 58.9896 614.311   4
  -2   2  17 1844.15 650.742   4
  -2   2  16 55.4673 597.884   4
   2  -2 -16 642.091 550.226   5
  -2   2  15 5511.10 673.561   4
   2  -2 -15 5839.46 628.963   5
   2  -2 -14 552.342 525.544   5
  -2   2  14 224.473 485.497   4
   2  -2 -13 8968.78 643.309   5
  -2   2  13 9137.17 712.486   4
   2  -2 -12 3374.05 552.148   5
  -2   2  12 2541.89 560.228   4
  -2   2  11 13133.1 721.858   4
   2  -2 -11 14046.9 681.758   5
   2  -2 -11 12648.7 412.738   0
  -2   2  10 10740.7 625.610   4
   2  -2 -10 11103.3 609.930   5
   2  -2 -10 11141.2 408.524   0
   2  -2  -9 15245.0 622.689   5
   2  -2  -9 15562.9 457.152   0
  -2   2   9 15493.1 670.119   4
   2  -2  -8 3399.24 444.724   5
   2  -2  -8 3101.21 293.693   0
  -2   2   8 3715.85 449.591   4
   2  -2  -7 69577.7 807.583   0
  -2   2   7 72495.2 1045.97   4
   2  -2  -7 71028.0 949.087   5
   2  -2  -6 18401.8 457.626   0
   2  -2  -6 18020.8 529.871   5
   2  -2  -5 3595.74 357.757   5
   2  -2  -5 3570.10 287.331   0
   2  -2  -4 10730.4 432.650   5
  -2   2   4 10392.5 377.835   6
   2  -2  -4 10802.8 364.112   0
  -2   2   3 12371.0 409.164   6
   2  -2  -3 13106.2 443.645   5
   2  -2  -3 12213.7 397.519   0
   2  -2  -2 26404.7 488.807   0
   2  -2  -2 26613.3 541.561   5
  -2   2   2 26998.3 511.012   6
  -2   2   1 8483.60 322.009   6
  -2   2   1 8158.56 352.713   3
   2  -2  -1 8609.62 333.780   0
   2  -2  -1 8985.74 395.135   5
  -2   2   0 3561.75 298.957   3
  -2   2   0 3395.04 257.027   6
   2  -2   0 3274.06 337.378   5
   2  -2   0 3432.61 284.833   0
   2  -2   1 328721. 1391.69   0
  -2   2  -1 326147. 5131.67   6
  -2   2  -1 322672. 5113.65   3
   2  -2   2 90914.8 731.099   0
  -2   2  -2 92690.1 730.054   3
  -2   2  -2 93910.9 668.051   6
   2  -2   2 91861.7 748.807   2
  -2   2  -3 40815.6 415.051   6
  -2   2  -3 39380.9 514.581   3
   2  -2   3 39430.6 476.263   0
   2  -2   3 39863.4 565.008   2
   2  -2   3 39555.2 630.392   1
  -2   2  -4 45593.7 388.899   6
  -2   2  -4 43272.3 572.013   3
   2  -2   4 42965.2 640.841   2
   2  -2   4 44361.4 710.114   1
   2  -2   4 43123.2 474.421   0
  -2   2  -5 8505.19 318.047   3
   2  -2   5 7775.04 372.418   2
   2  -2   5 7472.94 409.499   1
   2  -2   5 7952.74 222.997   0
  -2   2  -6 3607.97 284.929   3
   2  -2   6 3057.42 156.496   0
   2  -2   6 3338.40 335.014   2
   2  -2   6 3139.08 352.437   1
   2  -2   7 51063.6 881.390   2
  -2   2  -7 51077.8 774.295   3
   2  -2   7 50536.8 887.798   1
   2  -2   8 971.301 391.277   1
   2  -2   8 1174.25 356.918   2
  -2   2  -8 1169.97 310.331   3
  -2   2  -9 12330.2 512.479   3
   2  -2   9 11617.0 572.062   1
   2  -2   9 12132.5 587.877   2
   2  -2  10 585.996 409.312   2
   2  -2  10 426.898 415.656   1
  -2   2 -10 263.521 344.286   3
  -2   2 -11 3824.04 453.439   3
   2  -2  11 4261.46 500.583   1
   2  -2  11 3926.11 495.024   2
   2  -2  12 838.635 436.652   1
  -2   2 -12 848.495 381.243   3
   2  -2  13 4935.56 541.888   1
  -2   2 -13 4902.42 498.781   3
   2  -2  14 1544.49 480.576   1
  -2   2 -14 1162.49 501.732   5
  -2   2 -14 1240.07 427.650   3
   2  -2  15 806.689 482.105   1
  -2   2 -15 417.053 459.128   5
  -2   2 -15 465.987 421.998   3
   2  -2  16 206.990 490.023   1
  -2   2 -16 105.946 477.344   5
  -2   2 -16 220.557 447.850   3
  -2   1  19 602.686 720.654   4
  -2   1  18 233.220 588.213   4
  -2   1  17 1671.69 640.758   4
  -2   1  16 159.154 563.398   4
   2  -1 -15 6406.16 594.560   5
  -2   1  15 6604.11 689.029   4
   2  -1 -14 5073.52 559.248   5
  -2   1  14 4577.34 586.107   4
   2  -1 -13 5730.53 559.838   5
  -2   1  13 4809.01 604.973   4
   2  -1 -12 4014.74 500.934   5
  -2   1  12 4129.81 563.403   4
   2  -1 -11 5674.02 511.339   5
  -2   1  11 6045.84 549.994   4
   2  -1 -11 5181.44 324.231   0
   2  -1 -10 21775.2 664.647   5
  -2   1  10 21898.3 766.061   4
   2  -1 -10 20805.8 488.637   0
   2  -1  -9 153.423 224.760   0
   2  -1  -9 423.506 373.184   5
  -2   1   9 136.671 384.081   4
   2  -1  -8 3876.63 374.294   5
  -2   1   8 3580.61 421.225   4
   2  -1  -8 3407.32 273.116   0
   2  -1  -7 3353.98 342.482   5
   2  -1  -7 2580.85 268.015   0
  -2   1   7 3174.99 350.774   4
   2  -1  -6 1534.90 303.319   5
   2  -1  -6 1026.86 240.145   0
   2  -1  -5 47.4492 221.841   0
   2  -1  -5 43.8576 264.482   5
   2  -1  -4 50925.5 634.141   0
   2  -1  -4 49830.2 643.145   5
   2  -1  -3-163.057 293.868   5
   2  -1  -3 38.7217 268.535   0
   2  -1  -2 756899. 8486.86   5
   2  -1  -2 769464. 8690.89   0
   2  -1  -1 30651.9 518.106   5
   2  -1  -1 30864.8 499.320   0
   2  -1   0 243497. 1177.54   0
  -2   1   0 238117. 3455.08   3
  -2   1  -1 4177.81 206.673   3
   2  -1   1 3871.25 277.022   0
  -2   1  -2 16782.8 272.459   3
   2  -1   2 15939.5 336.717   0
  -2   1  -3 18067.8 310.735   3
   2  -1   3 18334.7 435.855   2
   2  -1   3 18560.8 326.353   0
   2  -1   4 128.171 248.602   1
  -2   1  -4 325.199 156.415   3
   2  -1   4 336.486 241.075   2
   2  -1   4 323.247 132.400   0
  -2   1  -5 1578.04 203.818   3
   2  -1   5 1560.20 313.159   2
   2  -1   5 1698.26 132.866   0
   2  -1   5 1685.45 289.334   1
   2  -1   6 763.082 283.428   1
  -2   1  -6 797.835 218.276   3
   2  -1   6 984.484 303.392   2
   2  -1   6 663.772 91.2602   0
  -2   1  -7 83454.7 919.775   3
   2  -1   7 84261.1 1069.22   1
   2  -1   7 84518.9 1138.94   2
  -2   1  -8 7007.55 390.722   3
   2  -1   8 6759.83 461.581   1
   2  -1   8 6610.66 487.717   2
   2  -1   9 66111.2 1072.94   1
  -2   1  -9 63449.5 942.541   3
   2  -1   9 65078.5 1151.16   2
   2  -1  10 26380.6 760.515   1
  -2   1 -10 25089.2 685.118   3
   2  -1  10 26743.4 853.675   2
   2  -1  11 29862.1 934.625   2
  -2   1 -11 29717.5 775.718   3
   2  -1  11 28664.3 821.665   1
   2  -1  12 1378.43 406.403   1
  -2   1 -12 1201.81 367.975   3
   2  -1  12 1198.65 459.722   2
   2  -1  13 1420.02 415.366   1
  -2   1 -13 935.966 377.314   3
  -2   1 -13 1345.78 478.579   5
   2  -1  14 4828.17 509.890   1
  -2   1 -14 4197.35 493.732   3
  -2   1 -14 4653.37 576.429   5
   2  -1  15 1018.92 451.160   1
  -2   1 -15 146.965 450.520   3
  -2   1 -15 404.689 505.942   5
  -2   1 -16 7157.50 700.059   5
  -2   1 -17-125.118 546.774   5
  -2   0  19 1282.64 650.099   4
  -2   0  18 677.266 657.483   4
  -2   0  17 547.234 512.272   4
  -2   0  16 74.5663 563.624   4
  -2   0  15 15286.4 818.782   4
   2   0 -14 2287.30 473.357   5
  -2   0  14 2404.71 580.123   4
  -2   0  13 25417.9 944.230   4
   2   0 -13 23782.2 727.408   5
  -2   0  12 12845.9 715.874   4
   2   0 -12 13407.8 581.304   5
   2   0 -11 46151.1 847.125   5
  -2   0  11 44410.9 1042.76   4
   2   0 -11 45913.9 658.819   0
  -2   0  10 5913.73 507.990   4
   2   0 -10 6423.99 432.641   5
   2   0 -10 5939.43 307.309   0
   2   0  -9 137.593 229.055   0
   2   0  -9 356.305 311.657   5
  -2   0   9 282.587 372.816   4
  -2   0   8 101893. 1238.07   4
   2   0  -8 101048. 974.952   5
   2   0  -8 104087. 938.721   0
  -2   0   7 34749.3 721.218   4
   2   0  -7 34815.6 567.639   5
   2   0  -7 34694.7 567.735   0
   2   0  -6 87763.7 840.948   0
   2   0  -6 87536.3 794.187   5
   2   0  -5 24055.2 421.924   5
   2   0  -5 23599.2 466.697   0
   2   0  -4 27168.0 444.890   5
   2   0  -4 26726.8 491.039   0
   2   0  -3 16096.9 370.694   5
   2   0  -3 15553.0 426.613   0
   2   0  -1 63014.3 652.562   0
   2   0   0 70570.5 660.083   0
   2   0   1 2927.34 260.010   0
  -2   0  -2 1140.15 80.8519   3
   2   0   2 1019.94 198.494   0
  -2   0  -3 137861. 648.142   3
   2   0   3 135860. 797.304   0
   2   0   4 15804.3 284.949   0
   2   0   4 15762.0 466.753   2
   2   0   5 8299.40 364.902   1
   2   0   5 7729.56 421.831   2
   2   0   5 8273.54 207.808   0
   2   0   6 1226.64 321.248   2
   2   0   6 919.232 107.214   0
   2   0   6 1000.78 279.716   1
   2   0   7 111669. 1328.08   2
   2   0   7 109745. 1174.55   1
   2   0   8 6813.17 529.266   2
   2   0   8 6604.35 421.816   1
   2   0   9 93628.1 1205.01   1
   2   0   9 91066.0 1370.51   2
   2   0  10 10.1473 373.062   1
   2   0  10 269.200 476.141   2
   2   0  11 51601.6 1176.58   2
   2   0  11 51333.6 1011.67   1
   2   0  12 49.2493 340.634   1
   2   0  12 39.6166 455.998   2
   2   0  13 1683.00 403.443   1
  -2   0 -13 1348.95 518.211   5
   2   0  14 2006.95 411.143   1
  -2   0 -14 1371.64 528.576   5
  -2   0 -14 1987.05 436.309   3
  -2   0 -15 3406.02 499.030   3
  -2   0 -15 4259.85 629.340   5
  -2   0 -16 3069.50 695.799   5
  -2   0 -17 190.024 588.010   5
  -2  -1  19 638.403 676.310   4
   2   1 -19-230.288 699.198   3
  -2  -1  18 348.039 499.261   4
  -2  -1  17 287.837 586.433   4
  -2  -1  16 57.2354 491.461   4
  -2  -1  15 13031.8 800.525   4
  -2  -1  14 239.443 461.098   4
  -2  -1  13 19591.1 810.818   4
   2   1 -12 32.8389 330.518   5
  -2  -1  12 285.039 421.713   4
   2   1 -11 27135.5 618.356   5
   2   1 -11 26335.8 532.794   0
  -2  -1  11 24588.1 796.353   4
   2   1 -10 144.608 239.039   0
   2   1 -10 21.4487 294.901   5
  -2  -1  10 37.8825 397.144   4
   2   1  -9 179.241 244.352   0
   2   1  -9 111.971 274.585   5
  -2  -1   9 201.155 360.088   4
   2   1  -8 6384.46 299.716   5
   2   1  -8 5761.33 319.744   0
  -2  -1   8 6085.10 421.483   4
   2   1  -7 47793.8 560.133   5
   2   1  -7 46207.9 655.372   0
  -2  -1   7 46954.3 787.752   4
   2   1  -6 9066.27 278.045   5
   2   1  -6 8780.84 341.830   0
   2   1  -5 6732.47 230.349   5
   2   1  -5 6512.67 317.448   0
   2   1  -4 28898.9 363.441   5
   2   1  -4 29264.8 522.078   0
   2   1  -3 62617.5 706.779   0
   2   1  -2 999999. 10330.5   0
   2   1  -1 172965. 2855.70   3
   2   1  -1 160494. 1039.68   0
   2   1   0 30318.4 236.862   3
   2   1   0 29577.9 496.408   0
   2   1   1 41293.6 544.536   0
   2   1   2 15362.9 348.943   0
   2   1   3 2480.94 206.743   0
   2   1   3 2211.92 307.990   2
   2   1   4 78870.9 649.247   0
   2   1   4 78059.9 951.090   2
   2   1   5 8220.39 448.669   2
   2   1   5 8009.88 236.127   0
   2   1   6 28582.6 717.472   2
   2   1   6 30305.6 384.371   0
   2   1   6 29987.2 602.206   1
   2   1   7 26475.6 333.040   0
   2   1   7 27966.2 761.210   2
   2   1   7 25370.3 248.092   6
   2   1   7 27565.3 612.473   1
   2   1   8 4318.81 134.536   0
   2   1   8 4828.49 375.026   1
   2   1   8 5166.17 507.005   2
   2   1   9 21898.7 789.395   2
   2   1   9 21449.3 620.008   1
   2   1  10 4179.12 529.852   2
   2   1  10 4512.00 410.430   1
   2   1  11 11362.9 539.892   1
   2   1  11 11275.1 674.940   2
  -2  -1 -11 11514.0 701.027   5
   2   1  12 3503.19 517.799   2
  -2  -1 -12 2726.01 525.489   5
   2   1  12 3677.90 412.040   1
  -2  -1 -13 3220.12 626.024   5
   2   1  13 3003.27 411.182   1
   2   1  13 3843.48 577.059   2
  -2  -1 -14 166.447 521.778   5
  -2  -1 -15-63.3802 599.340   5
  -2  -1 -16-144.066 608.306   5
  -2  -1 -17 406.052 680.592   5
  -2  -1 -18 785.869 631.626   5
   2   2 -19 942.667 583.513   3
  -2  -2  19 1385.95 640.466   4
   2   2 -18-178.028 687.118   3
  -2  -2  18 56.9706 498.725   4
  -2  -2  17 4927.05 701.530   4
   2   2 -17 3280.80 631.858   3
  -2  -2  16-89.9481 481.884   4
  -2  -2  15 6710.02 657.915   4
  -2  -2  14 53.9778 431.089   4
  -2  -2  13 10210.1 645.477   4
  -2  -2  12 5611.97 530.480   4
   2   2 -11 10409.4 392.579   5
   2   2 -11 10874.3 410.128   0
  -2  -2  11 9973.02 565.223   4
   2   2 -10 11718.4 416.313   0
   2   2 -10 11359.1 366.210   5
  -2  -2  10 11512.1 565.535   4
  -2  -2   9 4091.33 400.621   4
   2   2  -9 4188.26 323.319   0
   2   2  -9 4239.18 264.759   5
   2   2  -8 19026.6 352.235   5
   2   2  -8 18613.4 485.055   0
  -2  -2   8 19282.5 580.967   4
  -2  -2   7 9009.56 407.126   4
   2   2  -7 9355.72 233.333   5
   2   2  -7 9238.75 375.679   0
   2   2  -6 34691.1 325.189   5
   2   2  -6 35760.8 609.763   0
   2   2  -5 6128.90 332.906   0
   2   2  -4 30765.7 546.055   3
   2   2  -4 31340.7 560.145   0
   2   2  -3 20945.5 425.960   3
   2   2  -3 20422.8 480.774   0
   2   2  -2 5965.32 248.712   3
   2   2  -2 6287.41 356.553   0
   2   2  -1 27823.0 539.967   0
   2   2  -1 26998.4 375.975   3
   2   2   0 37318.7 579.832   0
   2   2   0 39029.7 405.338   3
   2   2   1 145.450 145.542   3
   2   2   1 150.977 240.672   0
   2   2   2 40433.7 568.606   0
   2   2   3 11835.1 448.926   2
   2   2   3 11637.1 343.713   0
   2   2   4 101.294 180.609   0
   2   2   4 85.3058 283.312   2
   2   2   5 21637.8 408.490   0
   2   2   5 21838.1 627.248   2
   2   2   6 13884.2 585.841   2
   2   2   6 13357.1 329.036   0
   2   2   6 14139.9 437.658   1
   2   2   7 48438.2 548.259   0
   2   2   7 48715.9 977.258   2
   2   2   7 47259.1 746.509   1
   2   2   8 604.226 261.798   1
   2   2   8 615.421 436.049   2
   2   2   8 733.514 148.640   0
   2   2   9 14686.6 513.450   1
  -2  -2  -9 14210.8 735.535   5
   2   2   9 15340.0 701.865   2
   2   2  10 1978.23 319.782   1
   2   2  10 2142.88 504.502   2
  -2  -2 -10 1600.68 537.499   5
   2   2  11 18733.3 808.593   2
  -2  -2 -11 18287.7 812.985   5
   2   2  11 18564.9 606.773   1
  -2  -2 -12 1460.36 566.758   5
   2   2  12 1552.23 479.773   2
   2   2  13 3795.59 602.257   2
  -2  -2 -13 3321.93 661.781   5
  -2  -2 -14 1745.02 640.213   5
  -2  -2 -15 683.539 582.665   5
  -2  -2 -16 1105.37 693.831   5
  -2  -2 -17 894.520 749.149   5
  -2  -2 -18 736.697 643.179   5
   2   3 -19 1206.50 710.202   3
  -2  -3  19 1329.66 687.042   4
  -2  -3  18 288.940 579.206   4
   2   3 -18 53.5077 684.676   3
   2   3 -17 3818.96 714.464   3
  -2  -3  17 3826.66 581.437   4
   2   3 -16 72.3644 562.554   3
  -2  -3  16 71.3700 518.683   4
  -2  -3  15 4453.35 542.255   4
   2   3 -15 4037.13 640.878   3
  -2  -3  14 2356.86 509.287   4
   2   3 -14 1947.46 600.371   3
   2   3 -13 4164.52 578.676   3
  -2  -3  13 4729.31 505.662   4
   2   3 -12 8085.62 660.606   3
  -2  -3  12 8736.64 559.008   4
   2   3 -11 22931.3 829.729   3
   2   3 -11 22810.9 553.249   0
  -2  -3  11 23912.6 746.153   4
   2   3 -10 24725.3 809.801   3
   2   3 -10 25020.0 585.119   0
  -2  -3  10 23934.9 705.358   4
   2   3  -9 48262.9 1005.92   3
   2   3  -9 47029.1 420.804   5
   2   3  -9 48654.3 762.467   0
  -2  -3   9 49519.7 884.615   4
   2   3  -8 84698.3 1196.58   3
  -2  -3   8 83741.0 1039.53   4
   2   3  -8 80838.8 960.848   0
   2   3  -7 58029.7 948.102   3
  -2  -3   7 58101.4 814.025   4
   2   3  -7 57934.4 806.930   0
   2   3  -6 128994. 1275.70   3
   2   3  -6 127467. 1145.23   0
   2   3  -5 31987.6 616.618   0
   2   3  -5 32121.9 644.291   3
   2   3  -4 88028.6 928.642   3
   2   3  -4 89591.0 959.187   0
   2   3  -3 2924.20 262.212   3
   2   3  -3 2750.63 326.071   0
   2   3  -2 121210. 928.500   3
   2   3  -2 123797. 1090.84   0
   2   3  -1 29423.8 455.909   3
   2   3  -1 29220.6 571.310   0
   2   3   0 84308.3 726.652   3
   2   3   0 83240.0 899.599   0
   2   3   1 146899. 920.315   3
   2   3   1 151176. 1175.52   0
   2   3   2 56377.6 593.447   3
   2   3   2 55443.0 734.036   0
   2   3   3 262153. 1508.57   0
   2   3   3 262214. 1746.89   2
   2   3   4 8120.87 349.458   0
   2   3   4 7933.58 439.471   2
   2   3   5 93482.8 1199.88   2
   2   3   5 93306.8 904.917   0
   2   3   6 2995.58 263.810   0
   2   3   6 2665.94 430.238   2
   2   3   6 3140.49 291.603   1
   2   3   7 58002.1 700.314   0
   2   3   7 57299.9 788.556   1
   2   3   7 57960.7 1068.36   2
  -2  -3  -7 56351.1 1102.39   5
   2   3   8 1267.96 203.999   0
   2   3   8 1015.12 249.757   1
   2   3   8 1160.95 197.125   6
   2   3   8 1177.67 417.232   2
  -2  -3  -8 848.428 507.889   5
  -2  -3  -9 20090.7 826.393   5
   2   3   9 21407.8 805.730   2
   2   3   9 21107.4 555.279   1
   2   3  10 1317.38 276.755   1
  -2  -3 -10 1401.34 550.551   5
   2   3  10 1550.74 457.226   2
  -2  -3 -11 3839.96 639.410   5
   2   3  11 4322.46 562.975   2
  -2  -3 -12 3436.76 681.739   5
   2   3  12 3829.27 589.039   2
  -2  -3 -13 5427.01 734.643   5
   2   3  13 4908.79 604.048   2
   2   3  14 2031.35 536.646   2
  -2  -3 -14 3021.59 724.483   5
  -2  -3 -15 4509.06 811.941   5
  -2  -3 -16 3014.94 772.083   5
  -2  -3 -17 1078.19 676.350   5
  -2  -4  20 1317.84 678.140   4
  -2  -4  19 473.259 564.823   4
   2   4 -18 904.435 694.382   3
  -2  -4  18 683.443 494.684   4
   2   4 -17 2454.32 727.089   3
  -2  -4  17 2842.95 591.335   4
   2   4 -16-142.779 604.953   3
  -2  -4  16-44.8925 492.181   4
   2   4 -15 6546.13 674.440   3
  -2  -4  15 6575.22 569.830   4
   2   4 -14-87.0027 571.070   3
  -2  -4  14 8.25501 416.931   4
   2   4 -13 162.165 509.494   3
  -2  -4  13 163.791 367.329   4
   2   4 -12 4621.71 585.101   3
  -2  -4  12 5074.79 476.656   4
   2   4 -11 30183.1 954.262   3
   2   4 -11 28125.2 640.503   0
  -2  -4  11 30327.1 799.232   4
   2   4 -10 2237.39 345.968   0
  -2  -4  10 1941.97 358.252   4
   2   4 -10 1706.25 490.787   3
   2   4  -9 47960.3 1028.60   3
  -2  -4   9 49484.7 849.041   4
   2   4  -9 49495.2 817.097   0
   2   4  -8 4131.45 478.523   3
  -2  -4   8 4248.36 341.400   4
   2   4  -8 4541.43 392.644   0
  -2  -4   7 31078.7 593.541   4
   2   4  -7 30425.0 669.076   0
   2   4  -6 84657.1 1036.29   0
   2   4  -6 87753.1 1124.05   3
  -2  -4   6 85204.8 856.507   4
   2   4  -5 6536.06 399.170   3
   2   4  -5 6908.64 408.451   0
   2   4  -4 60.2506 293.677   3
   2   4  -4 345.032 294.838   0
  -2  -4   4 263.385 71.5833   5
   2   4  -3 13916.7 461.683   3
   2   4  -3 15291.2 511.430   0
  -2  -4   3 14514.0 260.136   5
   2   4  -2 13258.1 424.555   3
   2   4  -2 12974.0 478.772   0
  -2  -4   2 13248.3 305.192   5
   2   4  -1 40151.9 637.901   3
  -2  -4   1 40402.0 551.687   5
   2   4  -1 41281.2 734.592   0
   2   4   0 149718. 1126.23   3
   2   4   0 152731. 1318.83   0
  -2  -4   0 151993. 1122.86   5
   2   4   1 45662.3 651.546   3
   2   4   1 47224.0 762.562   0
  -2  -4  -1 45781.3 708.663   5
   2   4   2 113672. 976.647   3
   2   4   2 111992. 1113.17   0
  -2  -4  -2 112256. 1141.01   5
   2   4   3 223.702 312.697   2
   2   4   3 171.386 282.292   0
  -2  -4  -3 173.871 334.077   5
   2   4   4 100966. 1061.30   0
   2   4   4 99340.1 1200.63   2
  -2  -4  -4 97028.1 1216.67   5
   2   4   5 20772.2 527.333   0
   2   4   5 19007.9 650.404   2
  -2  -4  -5 20343.0 699.096   5
   2   4   6 40191.4 901.338   2
  -2  -4  -6 40506.2 967.187   5
   2   4   6 42525.2 704.690   0
   2   4   7 6849.06 536.683   2
   2   4   7 7528.29 360.606   0
  -2  -4  -7 6248.05 614.254   5
   2   4   7 7135.02 333.417   1
   2   4   8 5320.84 534.365   2
   2   4   8 5560.97 326.794   0
  -2  -4  -8 5566.00 649.034   5
   2   4   8 5502.77 324.950   1
   2   4   9 704.784 448.725   2
  -2  -4  -9 230.812 514.576   5
  -2  -4 -10 594.184 587.988   5
   2   4  10 753.557 458.140   2
   2   4  11 11956.2 711.984   2
  -2  -4 -11 13335.4 835.861   5
  -2  -4 -12 1665.99 591.113   5
   2   4  12 990.559 489.803   2
  -2  -4 -13 3457.78 717.028   5
   2   4  13 2777.21 545.268   2
  -2  -4 -14 71.6781 716.831   5
   2   4  14 486.681 564.591   2
  -2  -4 -15 11214.1 963.361   5
  -2  -4 -16 1942.35 793.739   5
   2   5 -18 411.677 702.886   3
  -2  -5  18 461.321 502.337   4
   2   5 -17 2307.01 712.226   3
  -2  -5  17 2577.72 522.151   4
   2   5 -16 486.210 554.023   3
  -2  -5  16 686.226 454.775   4
   2   5 -15 252.277 579.927   3
  -2  -5  15-61.2138 430.569   4
   2   5 -14 729.123 586.976   3
  -2  -5  14 679.521 402.728   4
   2   5 -13 223.549 558.568   3
  -2  -5  13 38.3953 351.927   4
   2   5 -12 1503.45 542.838   3
  -2  -5  12 1172.68 380.117   4
   2   5 -11 19948.8 845.515   3
  -2  -5  11 20094.7 645.975   4
   2   5 -11 19245.3 603.498   0
   2   5 -10 6135.56 431.892   0
   2   5 -10 6614.92 613.862   3
  -2  -5  10 5920.63 409.416   4
   2   5  -9 3817.67 543.660   3
   2   5  -9 3480.17 401.707   0
  -2  -5   9 3214.02 330.692   4
   2   5  -8 33505.6 883.323   3
   2   5  -8 32633.6 753.200   0
  -2  -5   8 33140.2 637.242   4
   2   5  -7 29245.2 795.944   3
  -2  -5   7 28577.0 539.443   4
   2   5  -7 29167.2 723.184   0
   2   5  -6 146630. 1504.83   3
   2   5  -6 142553. 1431.13   0
  -2  -5   6 142495. 1037.30   4
   2   5  -5 15187.6 599.224   3
   2   5  -5 15706.2 579.360   0
   2   5  -4 10105.6 505.932   3
  -2  -5   4 10147.2 218.790   5
   2   5  -4 10666.2 513.190   0
   2   5  -3 797.233 347.056   0
  -2  -5   3 840.957 174.561   5
   2   5  -3 966.563 339.019   3
   2   5  -2 236.209 349.001   0
   2   5  -2 354.385 327.802   3
  -2  -5   2 253.780 191.453   5
   2   5  -1 47712.3 790.022   3
   2   5  -1 49820.5 861.337   0
  -2  -5   1 49355.3 662.507   5
   2   5   0 102305. 1082.65   3
   2   5   0 104140. 1200.16   0
  -2  -5   0 104281. 1016.22   5
   2   5   1 12197.3 474.709   3
   2   5   1 12251.9 525.921   0
  -2  -5  -1 11787.8 461.736   5
   2   5   2 866.845 352.649   0
   2   5   2 1029.45 333.633   3
  -2  -5  -2 783.220 342.630   5
   2   5   3 27073.0 679.810   2
   2   5   3 27620.6 668.382   0
  -2  -5  -3 27163.7 713.720   5
   2   5   4 717.465 335.952   0
   2   5   4 711.766 358.684   2
  -2  -5  -4 524.541 425.002   5
   2   5   5 20219.0 590.968   0
   2   5   5 19899.9 672.974   2
  -2  -5  -5 18871.4 751.606   5
   2   5   6 60978.3 923.152   0
   2   5   6 59135.5 1093.49   2
  -2  -5  -6 58916.5 1170.65   5
   2   5   7 2867.84 334.791   0
   2   5   7 2597.79 439.131   2
  -2  -5  -7 2013.81 560.540   5
   2   5   8 44516.7 777.407   0
  -2  -5  -8 44459.6 1131.94   5
   2   5   8 43995.1 1031.88   2
  -2  -5  -9 3734.60 614.720   5
   2   5   9 3255.99 516.354   2
  -2  -5 -10 176.190 616.904   5
   2   5  10 292.521 415.746   2
  -2  -5 -11 6350.32 744.357   5
   2   5  11 5427.78 576.663   2
  -2  -5 -12 967.296 656.670   5
   2   5  12 450.721 458.038   2
  -2  -5 -13-3.82074 658.599   5
   2   5  13 245.938 446.512   2
  -2  -5 -14 1311.07 792.216   5
   2   5  14 965.608 571.954   2
  -2  -5 -15 3248.00 738.786   5
  -2  -5 -16 884.712 699.993   5
   2   6 -18 863.955 734.801   3
   2   6 -17 4958.17 714.903   3
   2   6 -16 175.668 653.929   3
   2   6 -15 4275.25 712.601   3
   2   6 -14 13767.6 860.696   3
  -2  -6  14 12098.0 629.580   4
   2   6 -13 2556.13 613.471   3
  -2  -6  13 2121.10 394.489   4
   2   6 -12 1004.92 564.260   3
  -2  -6  12 329.716 318.506   4
   2   6 -11 16807.6 612.320   0
  -2  -6  11 17704.0 592.028   4
  -2  -6  10 22288.7 596.555   4
   2   6 -10 23477.1 692.165   0
   2   6  -9 2116.68 521.053   3
   2   6  -9 2171.17 408.322   0
  -2  -6   9 2124.14 281.033   4
   2   6  -8 38472.5 1008.57   3
   2   6  -8 37414.8 851.692   0
  -2  -6   8 38774.8 644.043   4
   2   6  -7 19381.8 768.721   3
   2   6  -7 18948.0 669.906   0
  -2  -6   7 19547.4 431.040   4
  -2  -6   6 27140.0 439.753   4
   2   6  -6 28723.6 779.374   0
   2   6  -6 27726.4 835.999   3
  -2  -6   5 2391.55 114.876   5
   2   6  -5 2789.28 439.020   0
   2   6  -5 2781.63 511.610   3
  -2  -6   5 2782.24 173.261   4
   2   6  -4 9847.34 565.184   3
   2   6  -4 9118.65 561.136   0
  -2  -6   4 9439.15 270.313   5
   2   6  -3 3939.93 461.996   3
   2   6  -3 3219.78 472.922   0
  -2  -6   3 2983.48 253.020   5
   2   6  -2 20444.7 690.790   0
   2   6  -2 20396.2 687.259   3
  -2  -6   2 20029.5 464.430   5
   2   6  -1 22507.2 702.604   3
   2   6  -1 22176.9 708.551   0
  -2  -6   1 22226.7 520.668   5
   2   6   0 19706.4 670.164   3
  -2  -6   0 20406.7 563.302   5
   2   6   1 14939.8 589.301   3
  -2  -6  -1 14887.8 545.785   5
   2   6   2 24576.1 674.582   3
   2   6   2 23982.8 648.825   2
  -2  -6  -2 23498.4 689.942   5
  -2  -6  -3 22296.3 723.026   5
   2   6   3 21556.6 659.868   2
   2   6   4 18256.1 634.781   2
  -2  -6  -4 17488.7 724.302   5
   2   6   5 16081.0 609.689   0
   2   6   5 15938.2 633.271   2
  -2  -6  -5 16116.7 756.865   5
   2   6   6 12571.6 546.520   0
   2   6   6 12329.4 622.991   2
  -2  -6  -6 11950.5 705.620   5
   2   6   7 33051.1 764.068   0
  -2  -6  -7 34015.3 1031.70   5
   2   6   7 34792.6 926.519   2
   2   6   8-3.29618 303.714   0
   2   6   8 210.987 421.701   2
  -2  -6  -8 406.827 548.904   5
  -2  -6  -9 19007.6 902.485   5
   2   6   9 18971.5 791.433   2
   2   6  10 1413.82 502.796   2
  -2  -6 -10 1366.87 593.023   5
   2   6  11 5546.56 635.634   2
  -2  -6 -11 5503.07 766.426   5
  -2  -6 -12 475.953 700.711   5
   2   6  12 80.4159 511.597   2
  -2  -6 -13 2379.26 695.171   5
   2   6  13 1636.55 592.267   2
  -2  -6 -14 625.113 784.705   5
  -2  -6 -15 948.948 750.512   5
   2   7 -17 3865.59 739.506   3
   2   7 -16 1128.60 597.478   3
   2   7 -15 5255.05 698.475   3
   2   7 -14 637.760 613.661   3
   2   7 -13 9673.01 764.950   3
   2   7 -12-32.9664 343.781   0
   2   7 -12-108.362 617.810   3
   2   7 -11 14348.1 877.444   3
   2   7 -11 13940.3 612.569   0
   2   7 -10 212.404 381.280   0
   2   7  -9 27495.0 964.089   3
   2   7  -9 27763.2 802.810   0
   2   7  -8 5029.10 513.750   0
   2   7  -8 4220.19 643.193   3
   2   7  -7 16291.8 693.417   0
   2   7  -7 15958.5 772.961   3
   2   7  -6 20068.2 809.221   3
   2   7  -6 19483.8 733.129   0
   2   7  -5 16535.0 724.735   3
   2   7  -5 16035.7 695.315   0
   2   7  -4 75922.4 1215.81   3
   2   7  -4 75205.9 1227.64   0
  -2  -7   4 76809.2 729.919   5
   2   7  -3 12666.7 704.961   3
   2   7  -3 13626.7 672.936   0
  -2  -7   3 14436.1 417.061   5
   2   7  -2 94927.3 1340.41   3
   2   7  -2 93216.0 1355.94   0
  -2  -7   2 92860.7 992.856   5
   2   7  -1 9298.51 655.499   3
  -2  -7   1 8307.91 454.025   5
   2   7   0 63307.6 1121.83   3
  -2  -7   0 65867.7 978.142   5
   2   7   1 1772.76 475.802   3
  -2  -7  -1 1771.76 402.926   5
   2   7   2 39283.4 874.638   3
   2   7   2 38562.8 802.296   2
  -2  -7  -2 38919.5 879.283   5
   2   7   3 2392.34 481.465   3
   2   7   3 2126.58 372.799   2
  -2  -7  -3 2353.15 485.713   5
   2   7   4 7435.88 500.530   2
  -2  -7  -4 8581.35 634.170   5
   2   7   5 35616.0 880.600   2
  -2  -7  -5 35346.4 998.510   5
   2   7   6 4450.16 462.064   0
   2   7   6 4709.83 474.486   2
  -2  -7  -6 4812.89 630.994   5
   2   7   7 29537.8 799.585   0
  -2  -7  -7 29167.5 1027.32   5
   2   7   7 27719.3 858.369   2
   2   7   8 978.987 447.966   2
   2   7   8 1099.87 361.827   0
  -2  -7  -8 1150.99 594.919   5
  -2  -7  -9 16065.1 886.566   5
   2   7   9 14844.0 737.705   2
  -2  -7 -10 1929.17 693.873   5
   2   7  10 1650.85 498.558   2
  -2  -7 -11 3795.56 764.496   5
   2   7  11 2485.59 559.324   2
  -2  -7 -12 1012.38 730.756   5
   2   7  12 343.805 521.679   2
  -2  -7 -13-0.67122 677.458   5
   2   7  13 522.314 476.633   2
  -2  -7 -14-252.754 859.502   5
   2   8 -17 807.047 844.941   3
   2   8 -15 2757.49 834.294   3
   2   8 -14 29.7853 645.126   3
   2   8 -13 3160.03 756.282   3
   2   8 -12 1928.88 698.402   3
   2   8 -11 203.153 377.524   0
   2   8 -11-81.6256 573.784   3
   2   8 -10-159.319 634.759   3
   2   8 -10 262.274 406.718   0
   2   8  -9 294.477 425.569   0
   2   8  -9-159.803 624.009   3
   2   8  -8 846.005 461.749   0
   2   8  -8 1012.69 553.444   3
   2   8  -7 310.847 438.904   0
   2   8  -7 488.287 539.799   3
   2   8  -6 16048.4 800.820   3
   2   8  -6 14807.5 717.527   0
   2   8  -5 527.832 496.756   0
   2   8  -5 967.108 565.097   3
   2   8  -4 42772.4 1095.92   3
   2   8  -4 43051.1 1053.35   0
   2   8  -3 232.791 601.629   3
   2   8  -3-0.34101 488.212   0
  -2  -8   3 297.823 287.666   5
   2   8  -2 8817.41 699.932   3
  -2  -8   2 8372.70 441.831   5
   2   8  -1 777.951 577.236   3
  -2  -8   1 273.801 368.941   5
   2   8   0 1231.75 549.666   3
  -2  -8   0 95.7525 385.165   5
   2   8   1 1403.99 520.970   3
  -2  -8  -1 433.031 436.058   5
   2   8   2 1420.44 499.079   3
   2   8   2 1281.07 338.607   2
  -2  -8  -2 887.587 499.612   5
   2   8   3 1141.19 466.759   3
   2   8   3 1449.22 350.121   2
  -2  -8  -3 797.705 495.604   5
   2   8   4 143.092 329.979   2
  -2  -8  -4-18.6432 517.592   5
   2   8   5 99.9392 356.484   2
  -2  -8  -5 185.112 493.970   5
   2   8   6 3607.28 480.218   0
   2   8   6 4140.77 462.648   2
  -2  -8  -6 4804.42 658.162   5
   2   8   7 2901.02 453.874   0
  -2  -8  -7 3319.26 644.816   5
   2   8   7 2916.38 468.000   2
  -2  -8  -8 2276.91 609.859   5
   2   8   8 2414.37 454.769   2
   2   8   9 11904.2 714.155   2
  -2  -8  -9 10770.0 904.335   5
   2   8  10 53.6838 492.362   2
   2   8  11-25.6260 501.638   2
   2   8  12 237.050 518.311   2
  -2  -8 -13 17.9995 733.345   5
   2   8  13 276.463 488.928   2
   2   9 -16 668.038 861.612   3
   2   9 -15 3773.91 760.149   3
   2   9 -14 53.0511 782.672   3
   2   9 -13 5558.00 878.700   3
   2   9 -12 98.9823 708.745   3
   2   9 -11 471.443 413.525   0
   2   9 -11 410.729 597.691   3
   2   9 -10 2160.40 694.426   3
   2   9 -10 2062.54 481.512   0
   2   9  -9 9728.62 809.334   3
   2   9  -9 8539.27 617.865   0
   2   9  -8 10510.5 783.048   3
   2   9  -8 10469.7 655.903   0
   2   9  -7 5054.26 659.374   3
   2   9  -7 4679.14 569.681   0
   2   9  -6 11664.6 784.237   3
   2   9  -6 10253.7 684.587   0
   2   9  -5 375.215 523.606   0
   2   9  -4 156245. 1977.31   3
   2   9  -4 154565. 1931.69   0
   2   9  -3 502.398 679.223   3
   2   9  -3 156.792 567.680   0
   2   9  -2 12666.6 823.625   3
  -2  -9   2 11170.6 501.265   5
   2   9  -1 4954.78 679.197   3
  -2  -9   1 4738.31 453.697   5
   2   9   0 13807.9 755.737   3
  -2  -9   0 13504.3 609.428   5
   2   9   1 19667.9 812.998   3
   2   9   1 20393.7 632.574   2
  -2  -9  -1 20351.1 758.183   5
   2   9   2 19134.7 630.363   2
  -2  -9  -2 17841.3 765.032   5
   2   9   2 17734.5 783.898   3
   2   9   3 15990.0 765.926   3
   2   9   3 15974.9 611.888   2
  -2  -9  -3 15161.7 754.384   5
  -2  -9  -4-164.045 514.079   5
   2   9   4-171.412 346.403   2
   2   9   5 10175.1 570.071   2
  -2  -9  -5 9143.85 744.280   5
   2   9   6 2150.98 502.279   0
  -2  -9  -6 1976.89 636.051   5
   2   9   6 2303.17 429.764   2
   2   9   7 12218.1 676.584   0
  -2  -9  -7 13012.0 886.748   5
   2   9   7 13432.6 685.015   2
   2   9   8 220.228 420.418   2
  -2  -9  -8 65.6107 636.844   5
  -2  -9  -9 13469.5 987.561   5
   2   9   9 13234.9 730.721   2
  -2  -9 -10 1226.49 796.869   5
   2   9  10 1165.96 463.588   2
  -2  -9 -11-195.412 844.741   5
   2   9  11 152.830 439.929   2
  -2  -9 -12 911.530 852.765   5
   2   9  12 1361.59 520.940   2
   2  10 -15 7486.43 1021.19   3
   2  10 -14 105.410 677.964   3
   2  10 -13 5486.81 813.080   3
   2  10 -12 1350.26 697.239   3
   2  10 -11 675.633 491.033   0
   2  10 -11 997.080 742.261   3
   2  10 -10 2017.95 742.875   3
   2  10 -10 2236.40 538.850   0
   2  10  -9 9148.75 846.941   3
   2  10  -9 7476.77 645.916   0
   2  10  -8 5680.05 713.330   3
   2  10  -8 5424.36 621.090   0
   2  10  -7 164.958 471.976   0
   2  10  -7 126.958 654.382   3
   2  10  -6 6991.79 785.947   3
   2  10  -6 6965.44 643.146   0
   2  10  -5-5.46630 559.301   0
   2  10  -5 126.039 707.272   3
   2  10  -4 10725.8 857.314   3
   2  10  -4 10546.0 746.371   0
   2  10  -3 146.909 659.859   3
   2  10  -3 223.137 552.565   0
   2  10  -2 4412.35 715.813   3
   2  10  -1 512.421 594.780   3
  -2 -10   1 327.032 389.154   5
   2  10   0 8980.63 724.331   3
  -2 -10   0 8201.92 577.348   5
   2  10   1 1044.28 568.619   3
  -2 -10  -1 533.347 451.698   5
   2  10   2 23747.8 926.560   3
  -2 -10  -2 23710.6 861.943   5
   2  10   3 5426.24 626.501   3
  -2 -10  -3 4620.44 638.242   5
  -2 -10  -4 4491.80 638.709   5
  -2 -10  -5 1220.66 639.455   5
   2  10   6 3606.41 542.841   0
  -2 -10  -6 3429.30 677.050   5
   2  10   7 6730.99 619.057   0
  -2 -10  -7 7723.37 867.987   5
  -2 -10  -8 4295.27 862.499   5
  -2 -10  -9 2992.62 806.001   5
  -2 -10 -10 79.9483 772.927   5
  -2 -10 -11 1694.81 893.024   5
   2  11 -14 56.1333 846.862   3
   2  11 -13 3163.93 890.351   3
   2  11 -12 597.188 812.303   3
   2  11 -11 3370.57 614.810   0
   2  11 -11 4606.48 799.492   3
   2  11 -10 161.113 510.403   0
   2  11 -10 474.592 644.066   3
   2  11  -9 7426.86 818.713   3
   2  11  -9 7147.85 682.970   0
   2  11  -8 1865.51 541.855   0
   2  11  -8 1511.03 824.955   3
   2  11  -7 8254.96 904.864   3
   2  11  -7 8556.95 687.004   0
   2  11  -6 5935.89 865.668   3
   2  11  -6 5235.18 641.675   0
   2  11  -5 726.036 608.478   0
   2  11  -5 1276.89 706.471   3
   2  11  -4 672.334 594.504   0
   2  11  -4 1087.98 749.740   3
   2  11  -3 745.007 572.790   0
   2  11  -3 1317.69 724.484   3
   2  11  -2 8935.70 821.390   3
   2  11  -2 9423.86 768.229   0
   2  11  -1 953.004 620.897   3
  -2 -11   0 16414.0 727.848   5
   2  11   0 16382.9 880.235   3
   2  11   1 1750.13 612.784   3
  -2 -11  -1 1787.08 533.603   5
   2  11   2 4452.35 642.445   3
  -2 -11  -2 4535.72 609.933   5
   2  11   3 6044.83 671.096   3
  -2 -11  -3 6143.45 689.847   5
  -2 -11  -4 1954.48 649.702   5
   2  11   5 5721.71 683.567   0
  -2 -11  -5 4632.90 758.805   5
   2  11   6 34.2591 552.157   0
  -2 -11  -6 307.124 685.379   5
   2  11   7 213.493 473.287   0
  -2 -11  -7-4.16056 760.230   5
  -2 -11  -9 655.678 851.457   5
   2  12 -12 2061.30 819.053   3
   2  12 -11 2927.96 570.385   0
   2  12 -11 3312.63 962.176   3
   2  12 -10 4118.95 675.509   0
   2  12 -10 3003.20 947.406   3
   2  12  -9 2386.12 579.659   0
   2  12  -9 2397.30 947.837   3
   2  12  -8 4370.24 930.155   3
   2  12  -8 4367.20 632.476   0
   2  12  -7 443.684 539.916   0
   2  12  -7 461.059 877.091   3
   2  12  -6 2472.20 652.885   0
   2  12  -6 1943.08 877.235   3
   2  12  -5 196.628 533.873   0
   2  12  -5 1182.40 792.803   3
   2  12  -4 1818.07 583.267   0
   2  12  -4 1571.03 794.789   3
   2  12  -3 649.008 547.906   0
   2  12  -3 494.265 701.071   3
   2  12  -2 1781.11 715.182   3
   2  12  -2 1300.64 572.147   0
   2  12  -1 979.741 707.692   3
   2  12  -1 294.862 634.366   0
   2  12   0 8087.88 769.288   3
   2  12   0 7701.47 755.902   0
   2  12   1 4242.58 707.465   3
   2  12   2 2268.78 699.573   3
   2  12   2 3334.99 627.108   0
  -2 -12  -2 3114.28 625.665   5
   2  12   3 1979.66 682.370   3
   2  12   3 2267.91 670.443   0
  -2 -12  -3 2829.10 648.069   5
   2  12   4 545.571 534.596   0
  -2 -12  -4 989.844 662.412   5
   2  12   5 1842.01 639.105   0
  -2 -12  -5 1570.56 717.927   5
   2  12   6 356.608 595.630   0
  -2 -12  -6 423.414 745.041   5
   2  12   7-105.220 480.688   0
  -2 -12  -7 177.724 673.544   5
  -2 -12  -8 383.829 674.943   5
   2  13 -11 3729.39 619.673   0
   2  13 -11 4535.67 1149.38   3
   2  13 -10 1559.62 663.703   0
   2  13 -10 803.147 1032.91   3
   2  13  -9 4476.32 724.228   0
   2  13  -9 4170.35 1083.06   3
   2  13  -8 6465.71 1000.21   3
   2  13  -8 6290.49 780.881   0
   2  13  -7 2533.24 707.769   0
   2  13  -7 1910.27 992.238   3
   2  13  -6 3915.54 987.761   3
   2  13  -6 3478.68 663.648   0
   2  13  -5 272.621 596.682   0
   2  13  -5 325.881 893.911   3
   2  13  -4 4934.77 753.253   0
   2  13  -4 5231.92 908.609   3
   2  13  -3 289.877 610.122   0
   2  13  -3 1045.36 837.319   3
   2  13  -2 6804.02 874.771   3
   2  13  -2 6214.73 735.957   0
   2  13  -1 315.579 691.767   0
   2  13  -1 702.643 754.847   3
   2  13   0 11760.0 956.256   3
   2  13   0 12564.4 934.055   0
   2  13   1-118.844 644.164   3
   2  13   1 1026.96 649.731   0
   2  13   2 5196.36 822.080   3
   2  13   2 6481.72 796.007   0
   2  13   3 1373.95 690.378   0
   2  13   4 5618.85 724.191   0
  -2 -13  -4 6236.13 814.159   5
   2  13   5 4150.14 671.969   0
  -2 -13  -5 4393.32 781.933   5
   2  13   6 448.444 559.185   0
  -2 -13  -6 498.068 778.960   5
   2  14 -10 809.932 586.125   0
   2  14  -9 1033.77 627.530   0
   2  14  -8 1070.23 583.075   0
   2  14  -8 1144.76 978.626   3
   2  14  -7 66.8603 669.285   0
   2  14  -7 1060.20 960.250   3
   2  14  -6 935.443 558.304   0
   2  14  -6 1212.12 834.968   3
   2  14  -5 59.5574 641.513   0
   2  14  -5 635.353 805.485   3
   2  14  -4 189.237 654.584   0
   2  14  -4 613.000 759.668   3
   2  14  -3 238.671 586.091   0
   2  14  -3 1026.89 868.641   3
   2  14  -2 2929.22 753.206   0
   2  14  -2 3350.39 816.831   3
   2  14  -1 1114.75 657.058   0
   2  14  -1 1079.08 733.599   3
   2  14   0 2854.85 796.246   0
   2  14   0 2709.01 731.525   3
   2  14   1 378.915 717.682   0
   2  14   2 672.861 695.644   0
   2  14   3 1035.15 589.788   0
   2  14   4 6748.52 898.274   0
   2  15  -5 335.722 930.618   3
   2  15  -4 2967.98 969.684   3
   2  15  -3 385.424 864.477   3
   2  15  -2 2134.22 791.795   3
   2  15  -1 428.146 805.440   3
   3 -15  -4 720.261 745.156   5
   3 -15  -3 1672.53 708.446   5
  -3  15   2 944.476 926.523   3
   3 -15  -2 1430.72 802.662   5
  -3  15   2 1394.06 770.128   6
  -3  15   1 2031.43 877.273   3
  -3  15   1 2669.01 689.184   6
   3 -15  -1 2562.29 696.658   5
  -3  15   0 1666.34 868.835   3
   3 -15   0 911.160 645.421   5
  -3  15   0 994.679 640.023   6
  -3  15  -1 3266.14 950.362   3
  -3  15  -1 2602.22 667.676   6
  -3  15  -2 99.7784 977.497   3
  -3  15  -2 376.213 711.423   6
  -3  15  -3 2809.91 1066.62   3
  -3  15  -3 1731.69 730.240   6
  -3  15  -4-53.3871 670.473   6
  -3  15  -4 577.528 843.154   3
  -3  15  -5 1708.11 1079.78   3
  -3  15  -5 372.407 581.910   6
  -3  15  -6-9.21853 570.290   6
  -3  15  -7 2251.35 702.845   6
   3 -14  -6-188.820 946.455   5
  -3  14   6 440.632 625.432   6
   3 -14  -5 298.859 759.444   5
  -3  14   5 1.96809 688.959   6
  -3  14   4 5063.84 847.601   6
   3 -14  -4 4686.73 819.551   5
   3 -14  -3 1127.60 733.227   5
  -3  14   3 1274.75 659.552   6
  -3  14   2 1427.51 907.940   3
  -3  14   2 1711.15 746.632   6
   3 -14  -2 1759.82 775.392   5
  -3  14   1 399.925 627.979   6
   3 -14  -1 1499.38 761.814   5
  -3  14   1 218.268 938.019   3
  -3  14   0 724.268 924.134   3
  -3  14   0 189.395 584.057   6
   3 -14   0 282.769 712.406   5
  -3  14  -1 150.282 897.598   3
  -3  14  -1 325.253 569.433   6
   3 -14   1 179.945 593.133   5
   3 -14   2 1634.11 599.137   5
  -3  14  -2 2980.82 954.872   3
  -3  14  -2 2868.40 723.399   6
  -3  14  -3 15993.6 1247.68   3
  -3  14  -3 13879.0 960.789   6
  -3  14  -4 1672.99 999.232   3
  -3  14  -4 179.758 644.414   6
  -3  14  -5 2625.71 911.425   3
  -3  14  -5 839.496 564.230   6
  -3  14  -6 903.261 1023.43   3
  -3  14  -6 85.7723 546.431   6
  -3  14  -7 6448.93 1195.37   3
  -3  14  -7 5283.03 720.535   6
  -3  14  -8 6034.00 1227.92   3
  -3  14  -9 5465.72 1206.77   3
  -3  13   9 475.806 736.154   6
   3 -13  -8 4005.21 857.884   5
  -3  13   8 4078.47 710.292   6
  -3  13   7-61.6360 602.033   6
   3 -13  -7-69.6618 818.920   5
   3 -13  -6 5040.67 983.833   5
  -3  13   6 4940.66 759.126   6
   3 -13  -5 602.111 856.785   5
  -3  13   5 230.416 632.806   6
   3 -13  -4 24334.4 1216.18   5
  -3  13   4 22402.6 1066.04   6
  -3  13   3 450.691 747.689   3
  -3  13   3 678.237 683.172   6
   3 -13  -3 943.314 822.156   5
  -3  13   2 3754.75 967.675   3
  -3  13   2 4432.72 705.496   6
   3 -13  -2 4173.40 754.922   5
  -3  13   1 571.531 736.184   3
  -3  13   1 563.809 658.055   6
   3 -13  -1 362.173 615.448   5
  -3  13   0 4276.38 937.395   3
  -3  13   0 4296.46 724.977   6
   3 -13   0 3958.77 729.411   5
  -3  13  -1 3270.77 926.613   3
  -3  13  -1 2628.32 685.934   6
   3 -13   1 2109.95 606.832   5
  -3  13  -2 7562.89 965.874   3
  -3  13  -2 6501.06 758.659   6
   3 -13   2 4451.09 654.507   5
  -3  13  -3 25551.1 1257.98   3
   3 -13   3 24245.7 999.502   5
  -3  13  -3 23971.5 1011.33   6
  -3  13  -4 2417.91 956.396   3
  -3  13  -4 1595.85 632.646   6
  -3  13  -5 12106.1 804.890   6
  -3  13  -5 14572.7 1222.22   3
  -3  13  -6 799.715 566.109   6
  -3  13  -6 1424.75 863.685   3
  -3  13  -7 6453.41 1096.77   3
  -3  13  -7 5529.60 683.317   6
  -3  13  -8 1285.89 1049.82   3
  -3  13  -9 4916.10 1106.65   3
  -3  13 -10 98.1549 863.911   3
  -3  13 -11-204.606 1073.17   3
  -3  12  12 501.841 570.358   6
  -3  12  11 487.020 563.039   6
  -3  12  10 216.691 610.095   6
   3 -12 -10 884.803 976.854   5
  -3  12   9 863.275 669.043   6
   3 -12  -9 1058.66 839.202   5
  -3  12   8 4001.44 691.067   6
   3 -12  -8 4053.13 891.046   5
   3 -12  -7 499.825 886.181   5
  -3  12   7 277.064 573.989   6
  -3  12   6 7159.26 778.876   6
   3 -12  -6 5941.65 838.300   5
  -3  12   5 15.0352 636.853   6
   3 -12  -5 292.472 806.862   5
   3 -12  -4 9056.93 889.009   5
  -3  12   4 8425.14 777.025   6
  -3  12   3 583.044 728.190   3
   3 -12  -3 1035.65 698.731   5
  -3  12   3 1238.74 564.300   6
  -3  12   2 822.161 827.568   3
  -3  12   2 1060.18 634.773   6
   3 -12  -2 1601.70 622.954   5
  -3  12   1 446.452 771.423   3
  -3  12   1 240.502 520.755   6
   3 -12  -1 282.519 566.463   5
  -3  12   0 3179.74 781.754   3
  -3  12   0 3205.50 596.955   6
   3 -12   0 2980.67 674.057   5
  -3  12  -1 918.055 828.362   3
   3 -12   1 422.204 593.258   5
  -3  12  -1 527.086 543.479   6
  -3  12  -2 3572.80 845.342   3
   3 -12   2 2688.61 634.245   5
  -3  12  -2 2315.60 568.022   6
   3 -12   3 7514.61 669.171   5
  -3  12  -3 9747.41 928.819   3
  -3  12  -3 8392.48 724.976   6
   3 -12   4 3746.22 502.073   1
  -3  12  -4 3248.43 568.837   6
  -3  12  -4 4346.54 860.878   3
   3 -12   5 8627.49 624.378   1
  -3  12  -5 8797.23 951.877   3
  -3  12  -5 8848.68 702.273   6
  -3  12  -6 4112.21 960.008   3
   3 -12   6 3301.45 546.457   1
  -3  12  -6 3005.76 571.737   6
   3 -12   7 4225.28 601.121   1
  -3  12  -7 3971.17 886.202   3
  -3  12  -7 3651.03 549.656   6
   3 -12   8 216.273 454.766   1
  -3  12  -8 924.610 938.013   3
   3 -12   9 1318.43 578.546   1
  -3  12  -9 1414.78 987.375   3
   3 -12  10 1126.38 625.138   1
  -3  12 -10 939.302 879.977   3
  -3  12 -11 566.374 1018.72   3
  -3  12 -13 110.770 843.818   3
   3 -11 -12 24.6982 916.646   5
  -3  11  12 29.4616 610.647   6
  -3  11  11 775.209 620.493   6
   3 -11 -11 678.380 797.065   5
  -3  11  10 1962.11 624.592   6
   3 -11 -10 1452.07 937.915   5
   3 -11  -9-28.3070 882.055   5
  -3  11   9 72.1506 540.344   6
  -3  11   8 3634.26 697.692   6
   3 -11  -8 4093.96 929.235   5
  -3  11   7 318.353 559.348   6
   3 -11  -7 804.774 771.180   5
   3 -11  -6 13969.0 1022.72   5
  -3  11   6 12993.8 808.017   6
  -3  11   5 1598.57 571.831   6
   3 -11  -5 1406.15 747.319   5
   3 -11  -4 7646.78 869.528   5
  -3  11   4 8655.77 722.742   6
  -3  11   3 7131.15 907.789   3
   3 -11  -3 6744.33 776.163   5
  -3  11   3 7058.18 678.594   6
  -3  11   2 3684.17 838.937   3
  -3  11   2 3534.94 641.358   6
   3 -11  -2 3866.86 691.215   5
   3 -11  -1 5436.15 704.380   5
  -3  11   1 5224.40 857.997   3
  -3  11   1 5560.05 634.118   6
  -3  11   0 1610.32 789.651   3
  -3  11   0 1612.17 571.712   6
   3 -11   0 1433.31 575.811   5
  -3  11  -1 14003.4 949.055   3
  -3  11  -1 12947.0 777.878   6
   3 -11   1 13517.4 777.045   5
  -3  11  -2 1434.58 789.578   3
   3 -11   2 367.554 346.077   1
  -3  11  -2 249.977 515.470   6
   3 -11   2 5.68067 564.984   5
   3 -11   3 19362.5 702.966   1
  -3  11  -3 21104.2 1094.19   3
  -3  11  -3 19084.3 829.880   6
   3 -11   3 19729.6 842.429   5
  -3  11  -4 259.712 494.851   6
   3 -11   4 160.786 412.178   1
  -3  11  -4 931.234 867.741   3
   3 -11   5 13213.9 684.236   1
  -3  11  -5 14008.0 1067.28   3
  -3  11  -5 13109.3 728.032   6
   3 -11   6 594.983 433.694   1
  -3  11  -6 611.978 860.791   3
  -3  11  -6 821.744 471.872   6
  -3  11  -7 10705.5 963.168   3
  -3  11  -7 10830.0 644.788   6
   3 -11   7 10439.7 709.972   1
   3 -11   8 1942.38 560.742   1
  -3  11  -8 2002.25 893.716   3
   3 -11   9 4838.96 647.994   1
  -3  11  -9 4906.25 971.052   3
   3 -11  10 1313.35 589.987   1
  -3  11 -10 1434.70 918.116   3
   3 -11  11 370.447 611.166   1
  -3  11 -11-205.544 800.747   3
   3 -11  12 1301.46 655.556   1
  -3  11 -12 957.013 917.872   3
   3 -11  13 1950.26 587.487   1
  -3  11 -13 100.722 986.009   3
  -3  11 -14 840.661 928.104   3
  -3  10  14 1494.46 632.898   4
   3 -10 -13 1718.49 810.383   5
  -3  10  13 209.370 531.078   4
   3 -10 -12 2295.09 834.574   5
  -3  10  12 1727.28 592.594   6
  -3  10  12 1678.04 516.331   4
  -3  10  11 1947.13 611.828   6
   3 -10 -11 2042.49 946.481   5
  -3  10  11 1042.54 531.320   4
  -3  10  10 7350.23 705.405   6
   3 -10 -10 6214.32 853.177   5
  -3  10  10 6574.03 597.155   4
  -3  10   9 920.710 511.449   6
   3 -10  -9 792.974 755.731   5
  -3  10   9 666.978 409.698   4
   3 -10  -8 5522.30 788.463   5
  -3  10   8 5602.41 676.333   6
  -3  10   8 5335.23 520.402   4
   3 -10  -7 118.193 764.842   5
  -3  10   7 224.836 501.906   6
  -3  10   7-148.229 367.752   4
  -3  10   6 8676.19 728.272   6
   3 -10  -6 7344.16 806.858   5
  -3  10   6 8277.47 504.748   4
   3 -10  -5 132.898 660.107   5
  -3  10   5 229.484 554.503   6
  -3  10   4 13896.6 796.252   6
   3 -10  -4 13576.4 918.954   5
  -3  10   3 1137.02 706.214   3
  -3  10   3 2098.57 594.985   6
   3 -10  -3 1737.11 663.373   5
  -3  10   2 8065.04 827.828   3
  -3  10   2 8301.02 693.278   6
   3 -10  -2 8163.48 769.791   5
  -3  10   1 27061.8 1108.61   3
   3 -10  -1 27702.7 995.026   5
  -3  10   1 26722.7 953.260   6
   3 -10   0 9352.32 454.329   1
  -3  10   0 9918.25 908.962   3
   3 -10   0 10192.1 745.470   5
  -3  10   0 9280.33 680.550   6
   3 -10   1 650.763 318.238   1
  -3  10  -1 818.224 775.766   3
   3 -10   1 699.836 530.641   5
  -3  10  -1 760.719 479.106   6
   3 -10   2 9402.11 516.875   1
  -3  10  -2 11345.4 934.135   3
   3 -10   2 10609.7 713.238   5
  -3  10  -2 10546.4 653.682   6
   3 -10   3 17391.2 664.353   1
  -3  10  -3 18566.2 1047.94   3
  -3  10  -3 16511.9 731.481   6
   3 -10   3 15714.9 756.062   5
   3 -10   4 1248.56 434.573   1
  -3  10  -4 2060.91 774.500   3
  -3  10  -4 1027.37 469.128   6
   3 -10   5 36851.5 980.848   1
  -3  10  -5 37970.7 1276.90   3
  -3  10  -5 37655.5 968.479   6
   3 -10   6 5891.42 565.081   1
  -3  10  -6 5919.74 524.059   6
  -3  10  -6 6404.22 896.916   3
   3 -10   7 22358.5 878.995   1
  -3  10  -7 22058.7 1087.73   3
  -3  10  -7 23276.5 766.569   6
   3 -10   8 1796.59 550.928   1
  -3  10  -8 2136.02 834.913   3
   3 -10   9 21252.8 914.840   1
  -3  10  -9 19963.6 1091.57   3
   3 -10  10 4280.07 613.341   1
  -3  10 -10 4834.43 880.261   3
   3 -10  11 9620.52 839.482   1
  -3  10 -11 9407.23 993.519   3
   3 -10  12 6141.77 703.715   1
  -3  10 -12 5220.41 951.966   3
   3 -10  13 2119.84 684.697   1
  -3  10 -13 847.442 798.714   3
   3 -10  14 1090.23 556.164   1
  -3  10 -14 2280.40 854.102   3
  -3  10 -15 1539.37 775.094   3
  -3   9  15 378.578 628.090   4
   3  -9 -14 1797.62 990.097   5
  -3   9  14 794.543 508.512   4
  -3   9  13 3909.30 655.074   6
   3  -9 -13 4917.34 994.679   5
  -3   9  13 5643.74 709.988   4
   3  -9 -12 1689.82 921.136   5
  -3   9  12 1484.57 564.876   6
  -3   9  12 1277.51 501.066   4
  -3   9  11 4210.13 598.089   6
   3  -9 -11 3915.45 778.545   5
  -3   9  11 4275.45 590.794   4
  -3   9  10 2845.44 571.834   6
  -3   9  10 3496.14 545.498   4
   3  -9 -10 4727.40 885.928   5
  -3   9   9 1765.50 557.166   6
   3  -9  -9 2288.91 816.770   5
  -3   9   9 1162.76 439.201   4
  -3   9   8 1489.32 542.992   6
   3  -9  -8 1999.85 808.317   5
  -3   9   8 1887.69 441.501   4
  -3   9   7 3774.65 577.398   6
   3  -9  -7 4059.17 754.330   5
  -3   9   7 3722.31 450.731   4
   3  -9  -6 24755.0 1056.15   5
   3  -9  -6 24473.4 877.958   0
  -3   9   6 25773.7 925.662   6
  -3   9   6 24301.7 737.876   4
   3  -9  -5 488.538 663.032   5
  -3   9   5 716.630 531.362   6
   3  -9  -5 571.699 494.309   0
  -3   9   5 805.118 339.032   4
  -3   9   4 6651.81 630.385   6
   3  -9  -4 5780.56 611.877   0
   3  -9  -4 6217.10 798.684   5
  -3   9   3-227.901 705.445   3
  -3   9   3 199.395 520.841   6
   3  -9  -3 244.364 690.526   5
   3  -9  -3 815.367 520.645   0
  -3   9   2 123912. 1853.18   3
  -3   9   2 127520. 1713.56   6
   3  -9  -2 123262. 1764.74   5
   3  -9  -2 125502. 1691.80   0
   3  -9  -1 71320.5 1321.84   0
   3  -9  -1 75576.6 1394.27   5
  -3   9   1 72066.2 1481.65   3
   3  -9  -1 70225.0 924.833   1
  -3   9   1 71622.1 1331.82   6
  -3   9   0 8196.54 862.737   3
   3  -9   0 9283.29 661.201   0
  -3   9   0 8126.79 638.669   6
   3  -9   0 8203.59 687.710   5
   3  -9   0 8922.88 440.029   1
   3  -9   1 189.854 311.285   1
  -3   9  -1 766.255 714.053   3
  -3   9  -1 654.228 481.306   6
   3  -9   1 232.189 565.369   5
  -3   9  -2 4995.80 819.285   3
  -3   9  -2 4177.72 526.219   6
   3  -9   2 3407.58 591.860   5
   3  -9   2 4045.29 404.852   1
  -3   9  -3 9982.32 897.607   3
  -3   9  -3 9190.09 586.415   6
   3  -9   3 9850.26 534.824   1
  -3   9  -4 7509.12 858.851   3
  -3   9  -4 6602.69 539.437   6
   3  -9   4 6171.85 515.950   1
   3  -9   5 1435.30 444.591   1
  -3   9  -5 2049.64 723.226   3
  -3   9  -5 1885.92 427.273   6
   3  -9   6 80.8655 439.623   1
  -3   9  -6 477.296 731.912   3
  -3   9  -6 350.890 368.555   6
   3  -9   7 1767.62 475.528   1
  -3   9  -7 1848.65 733.572   3
  -3   9  -7 1929.07 392.705   6
   3  -9   8 1366.52 485.360   1
  -3   9  -8 986.458 686.713   3
  -3   9  -9 5278.17 807.116   3
   3  -9   9 5020.06 634.171   1
   3  -9  10 2626.55 535.456   1
  -3   9 -10 3143.84 723.069   3
   3  -9  11 13109.8 870.290   1
  -3   9 -11 14848.4 899.992   3
   3  -9  12 920.385 589.492   1
  -3   9 -12 1210.14 642.164   3
   3  -9  13 190.972 498.080   1
  -3   9 -13 803.800 691.479   3
   3  -9  14 774.260 624.616   1
  -3   9 -14 932.197 670.584   3
  -3   9 -15 1159.50 796.771   3
   3  -9  15 1151.44 704.518   1
  -3   9 -16 899.547 730.836   3
   3  -8 -16 61.8599 841.342   5
   3  -8 -15 300.233 898.343   5
  -3   8  15 172.009 579.040   4
  -3   8  14 483.600 561.851   4
   3  -8 -14 558.877 779.293   5
   3  -8 -13 1687.39 746.210   5
  -3   8  13 1614.80 548.963   4
  -3   8  12 1564.50 538.900   6
   3  -8 -12 2144.06 802.791   5
  -3   8  12 1485.62 572.972   4
   3  -8 -11 512.574 780.440   5
  -3   8  11 577.960 482.469   6
  -3   8  11 410.464 489.337   4
  -3   8  10 2220.63 499.240   6
   3  -8 -10 2161.37 752.685   5
  -3   8  10 1992.79 489.145   4
   3  -8  -9 3026.31 744.633   5
  -3   8   9 2864.51 553.423   6
   3  -8  -9 2606.03 474.442   0
  -3   8   9 2802.73 488.523   4
   3  -8  -8 250.469 442.745   0
   3  -8  -8 525.075 731.079   5
  -3   8   8-173.942 492.987   6
  -3   8   8 72.5984 383.934   4
   3  -8  -7 3864.21 529.890   0
  -3   8   7 2798.10 516.340   6
   3  -8  -7 3212.77 708.869   5
  -3   8   7 3282.30 436.748   4
  -3   8   6 2662.58 395.790   4
  -3   8   6 2273.77 541.403   6
   3  -8  -6 2687.37 686.131   5
   3  -8  -6 2354.96 506.798   0
  -3   8   5 418.651 478.479   6
   3  -8  -5-91.7358 449.656   0
   3  -8  -5 284.139 660.110   5
   3  -8  -4 10645.8 664.651   0
   3  -8  -4 11123.3 813.268   5
  -3   8   4 9932.70 645.597   6
   3  -8  -3 5817.57 728.175   5
   3  -8  -3 5301.61 591.635   0
  -3   8   3 4820.68 789.849   3
  -3   8   3 6320.21 596.122   6
   3  -8  -3 5598.23 284.136   1
  -3   8   2 110783. 1658.80   3
   3  -8  -2 112185. 1516.84   0
   3  -8  -2 110039. 1021.21   1
  -3   8   2 107676. 1513.01   6
   3  -8  -2 105689. 1578.52   5
  -3   8   1 14485.8 875.511   3
   3  -8  -1 12956.0 687.272   0
  -3   8   1 14073.3 707.446   6
   3  -8  -1 14115.7 770.346   5
   3  -8  -1 13485.7 457.679   1
  -3   8   0 10293.0 823.303   3
   3  -8   0 10002.9 629.697   0
   3  -8   0 9723.99 708.971   5
   3  -8   0 9805.15 441.863   1
  -3   8   0 10435.2 616.264   6
  -3   8  -1 17656.0 899.878   3
   3  -8   1 15859.9 696.163   0
  -3   8  -1 16361.6 672.317   6
   3  -8   1 15922.3 776.435   5
   3  -8   1 15476.1 549.644   1
   3  -8   2 2836.82 533.927   5
   3  -8   2 2595.86 386.356   1
  -3   8  -2 3156.17 726.989   3
   3  -8   2 2685.20 497.390   0
  -3   8  -2 3171.79 454.726   6
   3  -8   3 150.407 356.083   1
  -3   8  -3 510.549 715.455   3
   3  -8   3-38.0905 428.393   0
  -3   8  -3 311.289 386.181   6
   3  -8   4 2304.85 443.874   1
  -3   8  -4 2350.40 721.211   3
  -3   8  -4 2291.15 411.926   6
   3  -8   5 2161.81 439.960   1
  -3   8  -5 2156.69 697.083   3
  -3   8  -5 2025.68 385.933   6
  -3   8  -6 1335.81 363.705   6
   3  -8   6 1578.94 470.159   1
  -3   8  -6 1683.54 712.702   3
  -3   8  -7 13674.8 861.504   3
  -3   8  -7 13863.2 552.455   6
   3  -8   7 13307.9 683.677   1
   3  -8   8 2870.17 542.784   1
  -3   8  -8 1983.19 711.854   3
  -3   8  -9 15775.3 828.209   3
   3  -8   9 16283.2 814.201   1
   3  -8  10 4656.61 597.871   1
  -3   8 -10 5447.85 669.310   3
   3  -8  11 17641.8 864.098   1
  -3   8 -11 17673.5 912.999   3
  -3   8 -12 3066.85 662.013   3
   3  -8  12 2962.06 610.634   1
   3  -8  13 402.572 587.132   1
  -3   8 -13 530.546 600.489   3
   3  -8  14 2301.09 677.489   1
  -3   8 -14 1227.89 732.881   3
  -3   8 -15-99.4454 641.633   3
   3  -8  15 235.411 638.752   1
  -3   8 -16 533.355 730.922   3
   3  -7 -17 936.948 915.790   5
  -3   7  16 344.354 520.993   4
   3  -7 -16 667.449 903.488   5
   3  -7 -15 3298.18 860.246   5
  -3   7  15 2957.82 688.847   4
   3  -7 -14 960.737 718.217   5
  -3   7  14 630.429 571.530   4
  -3   7  13 4348.61 603.466   4
   3  -7 -13 4838.43 794.273   5
   3  -7 -12 10086.6 841.345   5
  -3   7  12 10726.9 740.875   4
  -3   7  11 7199.78 599.810   6
   3  -7 -11 7310.30 552.398   0
   3  -7 -11 7085.34 859.429   5
  -3   7  11 7163.32 635.866   4
   3  -7 -10 10419.4 587.971   0
  -3   7  10 11991.5 672.194   6
  -3   7  10 11084.5 657.986   4
   3  -7 -10 11961.2 859.021   5
  -3   7   9 1457.73 457.952   6
   3  -7  -9 1366.58 426.649   0
   3  -7  -9 1240.95 644.124   5
  -3   7   9 974.806 430.238   4
   3  -7  -8 12375.0 632.039   0
  -3   7   8 11639.2 656.266   6
  -3   7   8 13436.1 642.728   4
   3  -7  -8 11652.3 865.854   5
   3  -7  -7 1030.46 447.123   0
   3  -7  -7 1324.81 664.977   5
  -3   7   7 854.807 476.622   6
  -3   7   7 1327.44 406.945   4
   3  -7  -6 18650.3 716.993   0
  -3   7   6 19430.6 752.731   6
   3  -7  -6 19670.6 931.653   5
  -3   7   5 1245.83 496.385   6
   3  -7  -5 1374.98 688.533   5
   3  -7  -5 1301.95 475.357   0
   3  -7  -4 36316.8 897.778   0
  -3   7   4 36144.6 913.823   6
   3  -7  -4 35785.4 1047.30   5
   3  -7  -4 34958.8 498.758   1
  -3   7   3 66417.6 1292.31   3
   3  -7  -3 66654.7 1148.93   0
  -3   7   3 68275.7 1175.05   6
   3  -7  -3 67136.6 736.642   1
   3  -7  -3 67730.0 1280.83   5
  -3   7   2 48717.0 1118.59   3
   3  -7  -2 48763.3 1005.16   0
   3  -7  -2 49734.4 1122.22   5
  -3   7   2 48897.0 991.486   6
   3  -7  -2 46984.8 673.802   1
  -3   7   1 92025.0 1412.07   3
   3  -7  -1 90024.6 1276.37   0
   3  -7  -1 91835.5 1357.63   5
  -3   7   1 90294.0 1273.75   6
   3  -7  -1 88403.8 970.717   1
  -3   7   0 15119.1 781.931   3
   3  -7   0 13720.9 636.378   0
  -3   7   0 13784.2 615.511   6
   3  -7   0 14064.0 702.194   5
   3  -7   0 13078.9 465.554   1
   3  -7   1 22089.2 703.730   0
  -3   7  -1 20699.6 674.910   6
   3  -7   1 21801.3 798.544   5
   3  -7   1 20661.0 586.591   1
   3  -7   2 4511.57 478.843   0
  -3   7  -2 4397.88 696.251   3
  -3   7  -2 4337.64 448.569   6
   3  -7   2 4217.78 549.806   5
   3  -7   2 3959.63 396.600   1
  -3   7  -3 43243.8 1069.91   3
   3  -7   3 43785.8 888.107   0
  -3   7  -3 42311.7 841.162   6
   3  -7   3 41931.0 863.126   1
   3  -7   4 2216.22 430.698   1
  -3   7  -4 3231.03 688.542   3
   3  -7   4 2318.08 409.788   0
  -3   7  -4 2210.57 383.368   6
  -3   7  -5 20843.3 875.119   3
  -3   7  -5 20799.7 602.630   6
   3  -7   5 21263.5 737.786   1
   3  -7   6 3036.24 498.552   1
  -3   7  -6 3171.95 662.327   3
  -3   7  -6 3384.58 371.103   6
  -3   7  -7 42425.3 1087.04   3
  -3   7  -7 42270.8 767.545   6
   3  -7   7 42414.0 1041.66   1
   3  -7   8 513.088 479.191   1
  -3   7  -8 797.109 535.533   3
  -3   7  -9 26132.6 920.760   3
   3  -7   9 25122.1 914.083   1
  -3   7 -10 7543.71 675.208   3
   3  -7  10 7967.69 679.149   1
   3  -7  11 11919.8 795.278   1
  -3   7 -11 12498.5 795.587   3
   3  -7  12 1308.38 591.362   1
  -3   7 -12 1507.89 604.409   3
   3  -7  13 1298.04 618.417   1
  -3   7 -13 622.226 618.407   3
   3  -7  14 1358.50 617.734   1
  -3   7 -14 1232.97 640.764   3
   3  -7  15 155.171 564.597   1
  -3   7 -15 237.061 691.779   3
   3  -7  16 2546.94 583.416   1
   3  -6 -18 314.389 848.036   5
   3  -6 -17 562.575 889.410   5
  -3   6  17 1592.54 583.685   4
   3  -6 -16 9.83400 834.314   5
  -3   6  16 390.382 653.058   4
   3  -6 -15 3506.67 830.073   5
  -3   6  15 2417.83 643.780   4
   3  -6 -14 2473.42 704.844   5
  -3   6  14 2311.85 566.602   4
   3  -6 -13 7559.76 795.394   5
  -3   6  13 5946.04 677.067   4
   3  -6 -12 588.380 622.628   5
  -3   6  12 574.590 515.191   4
   3  -6 -11 9202.42 541.697   0
   3  -6 -11 9141.32 841.904   5
  -3   6  11 8795.62 653.473   4
   3  -6 -10 1166.52 378.176   0
  -3   6  10 741.647 422.412   6
   3  -6 -10 1129.34 685.383   5
  -3   6  10 1159.77 455.444   4
  -3   6   9 6645.64 544.865   6
   3  -6  -9 6765.04 505.210   0
  -3   6   9 5787.61 551.411   4
   3  -6  -9 6346.14 752.814   5
   3  -6  -8 11340.2 580.705   0
  -3   6   8 11425.2 626.441   6
  -3   6   8 11117.3 625.796   4
   3  -6  -8 10964.2 793.563   5
   3  -6  -7 8460.66 550.390   0
   3  -6  -7 7548.40 764.197   5
  -3   6   7 8093.88 586.744   6
  -3   6   7 8894.44 548.711   4
   3  -6  -6 22652.1 730.601   0
  -3   6   6 21227.4 747.886   6
   3  -6  -6 22339.9 890.887   5
   3  -6  -5 393.486 433.195   0
   3  -6  -5 652.010 634.749   5
  -3   6   5 559.718 457.447   6
   3  -6  -4 32651.6 812.144   0
  -3   6   4 32437.3 832.272   6
   3  -6  -4 31526.3 956.351   5
   3  -6  -3 137.061 427.391   0
  -3   6   3-59.5546 420.243   6
   3  -6  -3-104.219 576.789   5
   3  -6  -3 64.8022 212.390   1
  -3   6   2 89901.3 1308.77   3
   3  -6  -2 90849.1 1218.89   0
   3  -6  -2 91371.7 1322.52   5
  -3   6   2 90628.8 1205.20   6
   3  -6  -2 90449.2 901.045   1
  -3   6   1 6126.91 625.849   3
   3  -6  -1 5613.72 496.309   0
   3  -6  -1 6082.14 336.678   1
  -3   6   1 6275.91 479.668   6
   3  -6  -1 6626.40 606.869   5
   3  -6   0 57481.6 969.959   0
  -3   6   0 57265.1 1039.85   3
   3  -6   0 56567.1 815.288   1
  -3   6   0 56960.5 933.534   6
   3  -6   0 56728.5 1043.42   5
   3  -6   1 6545.58 469.273   0
  -3   6  -1 7474.38 614.185   3
  -3   6  -1 6515.35 442.362   6
   3  -6   1 7352.79 553.037   5
   3  -6   1 5947.91 174.053   2
   3  -6   1 6692.09 397.011   1
   3  -6   2 40957.0 813.541   0
  -3   6  -2 41797.6 952.340   3
   3  -6   2 39646.3 424.657   2
  -3   6  -2 39822.0 770.903   6
   3  -6   2 39843.2 775.239   1
  -3   6  -3 20775.4 790.739   3
   3  -6   3 21228.3 612.069   0
  -3   6  -3 20732.4 588.143   6
   3  -6   3 20905.7 370.961   2
   3  -6   3 21285.6 637.548   1
  -3   6  -4 30949.2 902.818   3
   3  -6   4 31748.0 707.781   0
   3  -6   4 30525.8 498.611   2
  -3   6  -4 30327.7 658.599   6
   3  -6   4 30308.6 774.178   1
  -3   6  -5 61057.8 1130.40   3
   3  -6   5 58836.3 911.214   0
   3  -6   5 58317.0 741.700   2
  -3   6  -5 58111.7 837.015   6
   3  -6   5 57507.6 1056.15   1
  -3   6  -6 4326.54 592.205   3
   3  -6   6 3213.60 364.223   0
   3  -6   6 4048.16 313.626   2
   3  -6   6 3476.09 484.403   1
  -3   6  -6 3440.40 318.200   6
   3  -6   7 37420.1 722.078   2
  -3   6  -7 37501.6 935.704   3
  -3   6  -7 36626.2 638.741   6
   3  -6   7 38553.3 992.095   1
   3  -6   8 1317.39 486.198   1
  -3   6  -8 1437.72 519.541   3
  -3   6  -9 18536.5 769.429   3
   3  -6   9 19068.0 813.149   1
  -3   6 -10 5850.13 599.999   3
   3  -6  10 5936.53 649.845   1
  -3   6 -11 11992.8 737.074   3
   3  -6  11 11525.6 724.321   1
   3  -6  12 3073.94 583.465   1
  -3   6 -12 2409.99 585.746   3
   3  -6  13 4807.19 679.366   1
  -3   6 -13 4909.42 663.431   3
   3  -6  14 1013.04 520.406   1
  -3   6 -14 1239.64 558.532   3
   3  -6  15 1786.00 610.074   1
  -3   6 -15 1412.34 647.493   3
   3  -6  16 4101.59 751.253   1
   3  -6  17 419.501 519.476   1
   3  -5 -17 1172.02 836.909   5
  -3   5  17 1220.06 653.236   4
  -3   5  16 161.495 581.242   4
   3  -5 -16-10.4377 676.343   5
  -3   5  15 2802.21 689.256   4
   3  -5 -15 2905.46 791.237   5
   3  -5 -14 555.533 648.367   5
  -3   5  14 623.230 583.243   4
   3  -5 -13 311.077 610.257   5
  -3   5  13 40.2043 547.649   4
   3  -5 -12 299.496 649.756   5
  -3   5  12 257.028 529.095   4
   3  -5 -11 3395.68 428.934   0
   3  -5 -11 4355.19 665.118   5
  -3   5  11 4099.96 582.467   4
   3  -5 -10 12047.0 556.355   0
   3  -5 -10 12182.4 800.546   5
  -3   5  10 12265.5 675.955   4
   3  -5  -9 3969.16 447.741   0
  -3   5   9 3923.74 508.892   4
   3  -5  -9 3949.47 654.032   5
  -3   5   9 3335.71 478.449   6
   3  -5  -8 14515.9 598.134   0
   3  -5  -8 13953.8 815.200   5
  -3   5   8 14033.6 649.813   4
  -3   5   8 15402.9 664.149   6
   3  -5  -7 312.503 626.670   5
  -3   5   7 531.388 409.172   6
   3  -5  -7 575.343 386.195   0
   3  -5  -6 107044. 1457.44   5
  -3   5   6 107096. 1343.33   6
   3  -5  -5 619.104 401.313   0
  -3   5   5 665.009 410.087   6
   3  -5  -5 418.610 564.835   5
   3  -5  -4 6466.37 603.452   5
  -3   5   4 6471.48 492.053   6
   3  -5  -4 5740.12 451.829   0
   3  -5  -3 11283.7 663.248   5
  -3   5   3 11991.0 537.487   6
   3  -5  -3 11873.5 538.074   0
  -3   5   2 2407.20 462.362   3
   3  -5  -2 3257.05 513.670   5
   3  -5  -2 2476.26 398.374   0
  -3   5   2 2429.64 379.162   6
  -3   5   1 15201.2 608.874   3
   3  -5  -1 15190.5 615.618   5
  -3   5   1 15213.5 530.477   6
   3  -5  -1 15065.3 539.495   0
  -3   5   0 6853.77 408.491   6
  -3   5   0 6883.45 507.110   3
   3  -5   0 6949.70 500.422   5
   3  -5   0 6933.41 360.117   1
   3  -5   0 7013.76 431.246   0
  -3   5  -1 142153. 1377.00   3
  -3   5  -1 142014. 1281.54   6
   3  -5   1 142947. 1447.68   5
   3  -5   1 142241. 1272.79   1
   3  -5   1 144591. 1331.81   0
   3  -5   2 11177.5 476.344   0
  -3   5  -2 11509.0 591.884   3
  -3   5  -2 10657.7 432.785   6
   3  -5   2 10737.0 294.437   2
   3  -5   2 10517.7 464.265   1
   3  -5   3 13487.6 490.040   0
  -3   5  -3 14643.0 624.553   3
   3  -5   3 13679.8 351.721   2
  -3   5  -3 14059.7 451.390   6
   3  -5   3 13858.7 530.283   1
   3  -5   4 705.835 357.401   1
   3  -5   4 757.306 310.551   0
  -3   5  -4 516.758 476.695   3
  -3   5  -4 719.721 255.097   6
   3  -5   4 825.378 222.042   2
   3  -5   5 21149.4 545.511   0
  -3   5  -5 20175.8 699.931   3
  -3   5  -5 20625.7 480.890   6
   3  -5   5 21844.8 514.275   2
   3  -5   5 19376.4 673.101   1
   3  -5   6 17836.7 489.781   0
  -3   5  -6 18783.1 656.487   3
   3  -5   6 17346.9 511.799   2
  -3   5  -6 17071.4 427.199   6
   3  -5   6 17336.4 687.548   1
  -3   5  -7 109135. 1349.93   3
   3  -5   7 112103. 1067.93   0
  -3   5  -7 111299. 913.872   6
   3  -5   7 107443. 1215.95   2
   3  -5   7 108865. 1495.46   1
   3  -5   8-134.997 460.738   1
  -3   5  -8 46.0914 446.056   3
   3  -5   8 16.8743 301.570   2
   3  -5   9 33087.0 815.349   2
  -3   5  -9 32880.7 886.652   3
   3  -5   9 34187.0 986.699   1
   3  -5  10 1097.58 466.420   1
  -3   5 -10 1499.17 481.985   3
  -3   5 -11 4593.09 552.354   3
   3  -5  11 5440.53 620.466   1
  -3   5 -12 5397.73 573.384   3
   3  -5  12 5139.47 608.401   1
   3  -5  13 3780.41 619.055   1
  -3   5 -13 3293.48 583.573   3
   3  -5  14 703.474 553.270   1
  -3   5 -14 263.930 516.062   3
   3  -5  15 564.643 544.521   1
   3  -5  16 6131.67 777.689   1
   3  -5  17 180.313 510.020   1
  -3   4  17 3041.25 671.479   4
   3  -4 -16 1482.30 747.836   5
  -3   4  16 965.715 608.507   4
   3  -4 -15 2278.29 651.538   5
  -3   4  15 2119.24 676.455   4
   3  -4 -14 289.720 637.962   5
   3  -4 -13 13484.1 838.443   5
  -3   4  13 12656.8 818.184   4
   3  -4 -12 2222.34 609.226   5
  -3   4  12 2238.28 563.921   4
   3  -4 -11 34035.5 779.925   0
   3  -4 -11 35114.8 1039.25   5
  -3   4  11 34273.1 1012.61   4
   3  -4 -10 34308.7 1005.94   5
  -3   4  10 34564.8 989.913   4
   3  -4 -10 34565.6 779.711   0
   3  -4  -9 1225.26 580.342   5
   3  -4  -9 1280.09 365.344   0
  -3   4   9 1115.47 494.599   4
   3  -4  -8 34307.9 954.931   5
   3  -4  -8 34110.3 772.630   0
   3  -4  -7 631.400 369.308   0
  -3   4   7 50.7306 388.848   6
   3  -4  -7 34.4946 541.829   5
   3  -4  -6 179670. 1709.38   5
  -3   4   6 180325. 1626.22   6
   3  -4  -6 174947. 1532.95   0
  -3   4   5 3621.34 420.280   6
   3  -4  -5 3833.59 553.943   5
   3  -4  -5 3776.89 415.999   0
   3  -4  -4 1081.78 352.330   0
   3  -4  -4 1272.08 475.729   5
  -3   4   4 1481.64 364.323   6
  -3   4   3 10768.0 484.128   6
   3  -4  -3 10536.1 573.807   5
   3  -4  -3 11239.8 471.691   0
   3  -4  -2 1464.40 440.095   5
  -3   4   2 1114.30 321.749   6
   3  -4  -2 1190.25 323.841   0
  -3   4   1 28317.1 650.699   3
  -3   4   1 29264.7 632.755   6
   3  -4  -1 29172.4 711.403   5
   3  -4  -1 29745.5 649.964   0
  -3   4   0 3838.58 395.027   3
   3  -4   0 3373.40 452.187   5
  -3   4   0 3640.84 339.101   6
   3  -4   0 3687.78 365.546   0
  -3   4  -1 126480. 1168.58   3
  -3   4  -1 126581. 1123.33   6
   3  -4   1 125408. 1162.81   0
  -3   4  -2 95681.7 1048.97   3
   3  -4   2 96837.2 834.759   2
  -3   4  -2 96181.8 948.435   6
   3  -4   2 95471.5 1086.75   1
   3  -4   2 95195.9 1007.84   0
  -3   4  -3 81796.7 989.114   3
   3  -4   3 83911.7 836.908   2
  -3   4  -3 84885.4 856.950   6
   3  -4   3 83415.2 1061.55   1
   3  -4   3 83325.4 925.496   0
   3  -4   4 2350.62 382.242   1
  -3   4  -4 1856.82 414.370   3
  -3   4  -4 2282.34 238.950   6
   3  -4   4 2056.45 260.136   2
   3  -4   4 2309.14 292.976   0
   3  -4   5 55750.2 737.324   0
  -3   4  -5 55071.4 840.684   3
  -3   4  -5 55181.0 646.366   6
   3  -4   5 55144.2 799.629   2
   3  -4   5 54504.2 970.778   1
  -3   4  -6 22242.5 408.198   6
   3  -4   6 23293.2 495.735   0
  -3   4  -6 22690.2 634.893   3
   3  -4   6 23342.7 607.582   2
   3  -4   6 22908.9 738.140   1
   3  -4   7 92361.0 878.997   0
  -3   4  -7 89382.7 1143.93   3
  -3   4  -7 88158.0 681.315   6
   3  -4   7 89165.2 1153.53   2
   3  -4   7 93772.2 1356.17   1
   3  -4   8 3461.55 508.424   1
  -3   4  -8 3275.67 450.833   3
   3  -4   8 3637.17 394.456   2
   3  -4   9 2150.42 493.048   1
  -3   4  -9 1535.09 444.172   3
   3  -4   9 2399.73 399.703   2
   3  -4  10 3005.51 530.301   1
  -3   4 -10 2512.38 456.425   3
   3  -4  10 2498.32 417.002   2
  -3   4 -11 5727.15 548.027   3
   3  -4  11 7347.66 639.784   1
   3  -4  11 6460.78 530.486   2
  -3   4 -12 4158.72 547.668   3
   3  -4  12 5952.35 624.503   1
  -3   4 -13 4126.97 555.425   3
   3  -4  13 4300.53 579.614   1
   3  -4  14 9400.71 708.009   1
  -3   4 -14 9631.84 678.556   3
   3  -4  15 1275.77 610.459   1
   3  -4  16 9015.35 811.652   1
   3  -4  17 251.149 517.554   1
   3  -4  18 1412.87 562.572   1
  -3   3  18 228.164 582.375   4
  -3   3  17 3873.76 732.638   4
   3  -3 -16 321.942 652.863   5
  -3   3  16 141.614 643.432   4
   3  -3 -15 6276.40 683.780   5
  -3   3  15 6531.46 745.637   4
   3  -3 -14 201.282 602.564   5
  -3   3  14 176.801 562.832   4
   3  -3 -13-14.3084 575.546   5
   3  -3 -12 187.911 316.215   0
   3  -3 -12 46.5424 539.203   5
  -3   3  12 366.330 503.051   4
   3  -3 -11 45764.0 1075.37   5
  -3   3  11 45927.3 1132.82   4
   3  -3 -11 45240.2 830.210   0
   3  -3 -10 33065.1 930.168   5
  -3   3  10 33645.7 961.608   4
   3  -3 -10 33387.0 737.525   0
   3  -3  -9 23225.2 803.705   5
  -3   3   9 22142.7 788.114   4
   3  -3  -9 22324.3 623.166   0
   3  -3  -8 70354.0 1140.38   5
   3  -3  -8 69788.6 992.189   0
   3  -3  -7 4542.91 528.931   5
   3  -3  -7 4424.95 414.282   0
   3  -3  -6 134211. 1390.87   5
   3  -3  -6 129102. 1267.49   0
   3  -3  -5 5250.57 490.071   5
   3  -3  -5 5197.11 390.641   0
   3  -3  -4 81350.8 1056.08   5
  -3   3   4 76351.2 986.533   6
   3  -3  -4 78947.6 967.048   0
   3  -3  -3 18755.9 601.443   5
  -3   3   3 18541.3 530.480   6
   3  -3  -3 17765.1 529.347   0
  -3   3   2 152868. 1264.91   6
   3  -3  -2 151864. 1341.88   5
   3  -3  -2 152966. 1268.99   0
  -3   3   1 61656.1 774.930   3
   3  -3  -1 60389.5 880.059   5
   3  -3  -1 62334.9 828.346   0
  -3   3   1 61206.8 799.409   6
  -3   3   0 103660. 936.374   3
   3  -3   0 102295. 1008.90   0
  -3   3   0 103182. 977.877   6
  -3   3  -1 62494.3 744.368   3
  -3   3  -1 63014.0 748.326   6
   3  -3   1 63424.9 800.227   0
  -3   3  -2 73459.6 815.374   3
  -3   3  -2 75397.7 776.462   6
   3  -3   2 74440.7 843.423   0
  -3   3  -3 151052. 1139.27   3
  -3   3  -3 149119. 1023.46   6
   3  -3   3 146044. 1162.28   2
   3  -3   3 148578. 1359.00   1
   3  -3   3 149828. 1136.44   0
  -3   3  -4 70129.7 802.822   3
   3  -3   4 69184.3 870.198   2
   3  -3   4 68745.8 1000.42   1
   3  -3   4 68068.4 767.942   0
  -3   3  -5 70901.3 848.382   3
   3  -3   5 71459.2 1064.34   1
   3  -3   5 71993.1 955.493   2
   3  -3   5 71195.7 758.864   0
   3  -3   6 386.669 388.042   1
   3  -3   6 647.452 319.792   2
   3  -3   6 378.003 199.454   0
  -3   3  -6 394.807 313.845   3
   3  -3   7 30076.4 479.466   0
  -3   3  -7 28826.7 662.316   3
   3  -3   7 29633.5 728.853   2
   3  -3   7 29595.4 811.946   1
   3  -3   8 3255.37 483.490   1
   3  -3   8 4183.57 434.363   2
  -3   3  -8 2961.11 390.396   3
   3  -3   9 15590.8 647.136   2
  -3   3  -9 14986.9 591.344   3
   3  -3   9 16863.1 704.728   1
  -3   3 -10 337.714 340.104   3
   3  -3  10 292.480 441.753   1
   3  -3  10 396.778 417.711   2
  -3   3 -11 3593.38 423.572   3
   3  -3  11 4538.68 524.522   2
   3  -3  11 4114.93 549.625   1
  -3   3 -12 3653.57 434.901   3
   3  -3  12 3861.51 546.488   1
   3  -3  12 3457.97 526.975   2
  -3   3 -13 4415.15 494.124   3
   3  -3  13 4662.61 584.376   1
   3  -3  14 2236.99 551.691   1
   3  -3  15 7238.69 695.191   1
   3  -3  16 3150.98 620.763   1
   3  -3  17 269.928 561.934   1
  -3   2  18 92.1162 697.744   4
  -3   2  17 1364.57 592.637   4
  -3   2  16 4.26758 509.109   4
   3  -2 -15 812.652 544.574   5
  -3   2  15 857.285 542.034   4
   3  -2 -14-72.4708 508.223   5
  -3   2  14 19.7576 504.962   4
   3  -2 -13 2773.02 544.500   5
  -3   2  13 3123.81 552.052   4
   3  -2 -12 344.008 307.056   0
   3  -2 -12 489.696 507.424   5
  -3   2  12 341.820 507.009   4
   3  -2 -11 4366.18 563.247   5
  -3   2  11 4266.37 536.514   4
   3  -2 -11 3957.42 382.560   0
   3  -2 -10 6943.61 580.346   5
   3  -2 -10 6596.98 421.468   0
  -3   2  10 6283.82 565.904   4
   3  -2  -9 10768.1 611.139   5
   3  -2  -9 10618.2 475.332   0
  -3   2   9 10277.0 606.607   4
   3  -2  -8 17352.3 650.600   5
   3  -2  -8 18404.5 561.868   0
   3  -2  -7 6367.75 484.325   5
   3  -2  -7 5887.35 402.497   0
   3  -2  -6 6278.91 462.718   5
   3  -2  -6 6227.17 389.460   0
   3  -2  -5 350.474 287.440   0
   3  -2  -5 880.526 382.643   5
   3  -2  -4 2217.59 366.464   5
   3  -2  -4 1292.95 330.551   0
   3  -2  -3 52641.7 776.654   0
   3  -2  -3 51837.9 779.963   5
   3  -2  -2 5138.79 358.309   0
   3  -2  -2 5280.08 405.453   5
   3  -2  -1 35200.7 621.181   0
  -3   2   0 74.0417 213.523   3
   3  -2   0 107.334 255.355   0
  -3   2  -1 846.594 220.808   3
   3  -2   1 654.193 252.814   0
  -3   2  -2 52903.4 583.639   3
   3  -2   2 52158.1 676.468   0
  -3   2  -3 7104.61 308.401   3
   3  -2   3 6858.36 304.922   0
   3  -2   3 7477.15 364.013   2
  -3   2  -4 32394.9 492.254   3
   3  -2   4 34061.8 665.539   2
   3  -2   4 32398.3 515.918   0
  -3   2  -5 60280.6 705.584   3
   3  -2   5 59897.2 914.598   2
   3  -2   5 61858.2 669.346   0
   3  -2   5 59119.0 949.650   1
  -3   2  -6 3804.09 316.615   3
   3  -2   6 4272.86 423.860   2
   3  -2   6 3865.22 446.808   1
   3  -2   6 3698.94 229.984   0
  -3   2  -7 49121.0 739.071   3
   3  -2   7 50701.6 951.567   2
   3  -2   7 50950.3 975.591   1
   3  -2   7 51456.3 546.021   0
   3  -2   8 225.331 382.421   1
  -3   2  -8 268.977 269.373   3
   3  -2   8 298.179 390.722   2
  -3   2  -9 11060.9 476.817   3
   3  -2   9 10085.1 594.987   2
   3  -2   9 11469.5 616.176   1
   3  -2  10 2779.08 485.747   1
  -3   2 -10 3250.90 381.553   3
   3  -2  10 3225.18 498.888   2
  -3   2 -11 10466.9 524.887   3
   3  -2  11 9844.07 630.955   2
   3  -2  11 9889.20 617.208   1
   3  -2  12 84.1400 441.357   1
  -3   2 -12 143.049 338.510   3
   3  -2  12 233.248 414.171   2
   3  -2  13 1109.40 475.194   1
   3  -2  13 1314.80 512.531   2
   3  -2  14-81.9402 434.978   1
   3  -2  15 293.885 447.992   1
   3  -2  16 62.7381 471.225   1
  -3   2 -16-133.145 536.410   5
  -3   1  18 115.316 666.633   4
  -3   1  17 1013.33 621.371   4
  -3   1  16 2791.90 587.700   4
  -3   1  15 4934.83 618.832   4
  -3   1  14 2432.65 546.328   4
   3  -1 -13 8814.29 592.081   5
  -3   1  13 8652.43 681.598   4
   3  -1 -12 10488.7 586.606   5
   3  -1 -12 10031.5 450.292   0
  -3   1  12 10989.4 698.789   4
   3  -1 -11 8975.81 567.028   5
   3  -1 -11 8410.88 438.923   0
  -3   1  11 8452.28 635.243   4
   3  -1 -10 5122.70 391.432   0
   3  -1 -10 5813.47 501.758   5
  -3   1  10 5416.74 568.203   4
  -3   1   9 1476.52 435.611   4
   3  -1  -9 1027.04 326.547   0
   3  -1  -9 1052.25 417.673   5
   3  -1  -8 27813.3 637.691   0
   3  -1  -8 28632.2 682.684   5
   3  -1  -7 442.298 303.659   0
   3  -1  -7 184.761 358.677   5
   3  -1  -6 116959. 1110.41   5
   3  -1  -6 121809. 1166.83   0
   3  -1  -5 303.052 294.489   0
   3  -1  -5 229.119 300.403   5
   3  -1  -4 27559.9 587.325   0
   3  -1  -4 28081.7 570.326   5
   3  -1  -3 218907. 1400.77   5
   3  -1  -3 220708. 1459.82   0
   3  -1  -2 112147. 1041.26   0
   3  -1  -1 57359.2 746.745   0
   3  -1   0 48976.5 684.687   0
  -3   1  -1 93382.5 541.645   3
   3  -1   1 95200.6 891.762   0
  -3   1  -2 4349.81 176.231   3
   3  -1   2 4595.15 294.847   0
  -3   1  -3 148440. 754.722   3
   3  -1   3 146857. 1279.96   2
   3  -1   3 146953. 1042.69   0
   3  -1   4 148.468 180.227   0
  -3   1  -4 203.123 161.331   3
   3  -1   4 297.290 307.010   2
  -3   1  -5 10796.4 311.321   3
   3  -1   5 11277.5 499.370   2
   3  -1   5 11073.4 316.199   0
   3  -1   5 11436.6 501.234   1
  -3   1  -6 3572.84 257.890   3
   3  -1   6 3332.73 424.435   2
   3  -1   6 3477.79 213.657   0
   3  -1   6 3085.02 397.686   1
  -3   1  -7 34203.2 594.620   3
   3  -1   7 34461.2 437.626   0
   3  -1   7 34572.2 802.657   1
   3  -1   7 33956.8 844.785   2
  -3   1  -8 10495.8 420.085   3
   3  -1   8 10571.3 589.706   2
   3  -1   8 10458.4 564.494   1
  -3   1  -9 31983.7 683.074   3
   3  -1   9 30627.1 892.212   2
   3  -1   9 33670.4 872.592   1
   3  -1  10 27254.3 904.300   2
  -3   1 -10 26214.3 667.439   3
   3  -1  10 27948.1 837.506   1
   3  -1  11 1250.33 440.636   1
  -3   1 -11 998.624 332.424   3
   3  -1  11 1008.56 459.597   2
   3  -1  12 359.573 394.874   1
  -3   1 -12 365.025 340.048   3
   3  -1  12 315.251 447.403   2
   3  -1  13 2013.81 467.809   1
   3  -1  13 1978.72 528.735   2
   3  -1  14 2622.41 508.827   1
   3  -1  14 2945.13 597.316   2
   3  -1  15 89.9561 479.110   1
  -3   1 -16-8.78253 638.533   5
  -3   1 -17 474.361 663.313   5
  -3   0  19 579.625 695.894   4
  -3   0  18-21.8785 624.059   4
  -3   0  17 390.415 518.076   4
  -3   0  16 435.508 553.000   4
  -3   0  15 18536.5 919.759   4
  -3   0  14 1865.84 538.345   4
  -3   0  13 9757.51 675.848   4
   3   0 -12 5196.74 471.167   5
  -3   0  12 4385.01 573.414   4
   3   0 -12 4300.02 357.825   0
   3   0 -11 1599.08 309.003   0
   3   0 -11 1764.91 398.568   5
  -3   0  11 1503.05 480.426   4
   3   0 -10 711.313 310.887   0
   3   0 -10 928.865 363.037   5
  -3   0  10 929.131 453.538   4
  -3   0   9 10785.5 579.986   4
   3   0  -9 10985.1 476.742   5
   3   0  -9 9954.60 456.692   0
   3   0  -8 75408.1 892.405   5
   3   0  -8 72859.7 958.172   0
   3   0  -7 1480.68 318.282   0
   3   0  -7 1156.51 320.578   5
   3   0  -6 33099.8 661.906   0
   3   0  -6 33116.1 565.700   5
   3   0  -5 1376.69 319.316   0
   3   0  -5 1570.90 280.407   5
   3   0  -4 423624. 7014.57   5
   3   0  -4 399864. 1996.82   0
   3   0  -3 41790.1 694.849   0
   3   0  -2 350868. 1799.04   0
   3   0  -1 1376.03 285.892   0
   3   0   0 88644.0 884.257   0
   3   0   1 12745.6 394.443   0
   3   0   2 128882. 1015.58   0
  -3   0  -3 15459.5 186.449   3
   3   0   3 17360.5 408.727   0
  -3   0  -4 12547.6 229.354   3
   3   0   4 12565.2 505.027   2
   3   0   4 12701.6 354.816   0
  -3   0  -5 604.905 147.487   3
   3   0   5 626.920 351.848   2
   3   0   5 529.678 180.944   0
  -3   0  -6 2639.38 223.306   3
   3   0   6 2912.24 219.056   0
   3   0   6 2847.88 445.334   2
   3   0   6 3259.00 405.817   1
  -3   0  -7 66046.2 764.295   3
   3   0   7 67365.3 1162.22   2
   3   0   7 66478.6 616.470   0
   3   0   7 65991.7 1039.12   1
   3   0   8 1569.63 387.972   1
  -3   0  -8 1690.35 268.621   3
   3   0   8 1688.23 458.458   2
  -3   0  -9 100364. 1098.24   3
   3   0   9 104572. 1564.19   2
   3   0  10 2700.93 422.889   1
   3   0  10 2413.76 531.643   2
  -3   0 -10 2289.88 325.322   3
  -3   0 -11 1520.52 326.936   3
   3   0  11 1367.26 400.313   1
   3   0  11 1774.16 457.726   2
   3   0  12 751.711 402.068   1
   3   0  12 1018.36 487.911   2
   3   0  13 4328.24 605.901   2
   3   0  13 4290.82 490.186   1
   3   0  14 1762.53 443.358   1
  -3   0 -14 1702.64 582.635   5
   3   0  14 1841.67 531.717   2
  -3   0 -15 5325.02 689.619   5
  -3   0 -16-60.7743 644.485   5
  -3   0 -17 316.030 717.054   5
   3   1 -19-58.3603 706.033   3
  -3  -1  19-69.7570 532.913   4
  -3  -1  18 45.4515 604.761   4
  -3  -1  17 150.587 605.441   4
  -3  -1  16 1253.85 549.911   4
  -3  -1  15 14993.1 832.229   4
  -3  -1  14 2017.53 554.505   4
  -3  -1  13 10496.6 692.406   4
   3   1 -12 648.553 293.853   0
  -3  -1  12 969.365 424.928   4
   3   1 -11 587.388 300.085   0
   3   1 -11 727.817 346.910   5
  -3  -1  11 443.318 398.902   4
   3   1 -10 3436.42 357.553   5
   3   1 -10 3493.88 366.264   0
  -3  -1  10 2976.27 442.909   4
   3   1  -9 47721.7 681.429   5
  -3  -1   9 48210.6 966.277   4
   3   1  -9 49373.0 827.486   0
   3   1  -8 11457.3 474.084   0
   3   1  -8 11751.4 395.723   5
   3   1  -7 2684.73 265.402   5
   3   1  -7 2515.16 346.928   0
   3   1  -6 12325.0 473.763   0
   3   1  -6 12450.6 347.301   5
   3   1  -5 34894.4 671.677   0
   3   1  -4 182484. 1387.47   0
   3   1  -3 149455. 1244.14   0
   3   1  -2 70312.9 860.435   0
   3   1  -1 14490.5 240.886   3
   3   1  -1 13911.0 451.930   0
   3   1   0 31446.6 586.493   0
   3   1   1 2843.54 287.342   0
   3   1   2 93466.7 908.430   0
   3   1   3 3264.51 267.103   0
   3   1   4 614.718 346.819   2
   3   1   4 166.970 209.839   0
   3   1   5 32425.5 800.296   2
   3   1   5 32757.1 528.815   0
   3   1   6 21410.8 737.469   2
   3   1   6 20953.2 424.225   0
   3   1   7 69010.7 1204.37   2
   3   1   7 67881.7 675.097   0
   3   1   7 65425.6 1016.59   1
   3   1   8 7243.79 585.758   2
   3   1   8 7271.53 477.450   1
   3   1   9 38305.7 1027.00   2
   3   1   9 38176.6 864.642   1
   3   1  10 767.404 350.883   1
   3   1  10 708.321 484.307   2
   3   1  11 1502.61 385.843   1
   3   1  11 1285.17 484.254   2
   3   1  12 882.085 374.393   1
   3   1  12 773.108 458.299   2
  -3  -1 -13 1696.23 631.759   5
   3   1  13 2516.81 538.364   2
  -3  -1 -14-192.352 561.991   5
   3   1  14 352.244 466.543   2
  -3  -1 -15 735.852 689.946   5
   3   1  15 1162.59 547.812   2
  -3  -1 -16 652.157 704.275   5
  -3  -1 -17 234.699 642.391   5
   3   2 -19-62.8013 603.533   3
  -3  -2  19 127.072 553.925   4
   3   2 -18-196.683 673.121   3
  -3  -2  18 541.787 587.598   4
  -3  -2  17 1095.18 626.444   4
   3   2 -17 1498.76 659.187   3
  -3  -2  16 310.881 546.977   4
  -3  -2  15 7797.66 675.898   4
  -3  -2  14 4648.25 588.668   4
  -3  -2  13 8757.81 638.930   4
   3   2 -12 1072.21 322.971   0
  -3  -2  12 811.840 414.259   4
   3   2 -11 5653.81 408.006   0
  -3  -2  11 5445.56 496.489   4
   3   2 -10 8292.73 460.762   0
  -3  -2  10 8281.50 529.465   4
   3   2  -9 279.820 203.216   5
   3   2  -9 176.733 326.261   0
  -3  -2   9 419.743 353.727   4
   3   2  -8 15896.7 334.793   5
   3   2  -8 16314.8 556.676   0
   3   2  -7 1140.77 343.479   0
   3   2  -6 17539.4 550.412   0
   3   2  -5 85001.3 1029.51   0
   3   2  -4 20714.0 476.215   3
   3   2  -4 19635.6 562.670   0
   3   2  -3 24185.4 455.103   3
   3   2  -3 24796.3 602.427   0
   3   2  -2 13346.8 312.275   3
   3   2  -2 14270.0 486.189   0
   3   2  -1 14928.8 290.986   3
   3   2  -1 14804.7 476.364   0
   3   2   0 5942.49 188.473   3
   3   2   0 5788.53 367.884   0
   3   2   1 119166. 500.563   3
   3   2   1 123903. 1119.63   0
   3   2   2 2627.14 309.205   0
   3   2   3 57365.3 758.873   0
   3   2   4 160.325 249.526   0
   3   2   4 435.179 403.555   2
   3   2   5 25836.1 529.543   0
   3   2   5 26664.6 774.552   2
   3   2   6 86.4173 228.383   0
   3   2   6 282.854 430.045   2
   3   2   7 4490.80 275.272   0
   3   2   7 4543.23 546.270   2
   3   2   7 4695.28 394.140   1
   3   2   8 4246.72 521.478   2
   3   2   8 4446.04 395.514   1
   3   2   9 1223.44 336.334   1
   3   2   9 1068.72 449.244   2
   3   2  10 238.114 314.631   1
   3   2  10 220.547 491.717   2
   3   2  11 3040.13 514.875   2
  -3  -2 -11 2601.65 579.870   5
   3   2  11 3295.72 391.666   1
  -3  -2 -12 1216.16 633.132   5
   3   2  12 1467.08 538.784   2
  -3  -2 -13 120.562 596.517   5
   3   2  13 257.399 537.226   2
   3   2  14 5067.26 703.584   2
  -3  -2 -14 3984.05 670.322   5
  -3  -2 -15 164.322 760.535   5
   3   2  15 239.933 544.613   2
  -3  -2 -16 413.284 644.523   5
  -3  -3  19 992.587 590.561   4
   3   3 -18 31.4305 699.477   3
  -3  -3  18 57.1670 606.558   4
   3   3 -17 2487.17 720.657   3
  -3  -3  17 2097.30 569.004   4
   3   3 -16 543.487 621.325   3
  -3  -3  16 697.473 462.811   4
   3   3 -15 4658.30 680.699   3
  -3  -3  15 4695.85 572.235   4
   3   3 -14 577.232 517.849   3
  -3  -3  14 893.763 451.541   4
   3   3 -13 9356.95 721.953   3
  -3  -3  13 8445.58 588.272   4
   3   3 -12 3363.76 384.262   0
   3   3 -12 3215.60 534.404   3
  -3  -3  12 3422.32 487.805   4
   3   3 -11 6561.09 443.675   0
  -3  -3  11 6272.31 509.485   4
   3   3 -10 28242.3 863.974   3
  -3  -3  10 29415.8 788.346   4
   3   3  -9 6395.38 551.923   3
   3   3  -9 6085.18 449.540   0
  -3  -3   9 6373.14 451.286   4
   3   3  -8 49961.8 964.723   3
   3   3  -8 51437.5 892.265   0
   3   3  -7 7652.16 484.503   3
   3   3  -7 8463.04 482.304   0
   3   3  -6 28607.8 679.732   3
   3   3  -6 28373.5 694.858   0
   3   3  -5 19408.9 540.786   3
   3   3  -5 19526.8 591.109   0
   3   3  -4 65869.0 834.981   3
   3   3  -4 67443.0 956.972   0
   3   3  -3 3853.76 265.831   3
   3   3  -3 3719.18 396.956   0
   3   3  -2 85504.2 796.796   3
   3   3  -2 88037.5 1052.98   0
   3   3  -1 1062.94 347.209   0
   3   3  -1 1207.11 205.648   3
   3   3   0 189501. 1027.76   3
   3   3   0 194433. 1495.40   0
   3   3   1 66395.2 578.172   3
   3   3   1 66736.5 909.121   0
   3   3   2 99950.0 1081.01   0
   3   3   3 180781. 1416.37   0
   3   3   4 16327.5 501.813   0
   3   3   4 16656.1 647.521   2
   3   3   5 65344.5 851.999   0
   3   3   5 65505.5 1140.05   2
   3   3   6 1148.69 268.227   0
   3   3   6 1488.12 486.741   2
   3   3   7 9746.94 381.696   0
   3   3   7 9433.10 631.857   2
   3   3   7 10080.0 459.347   1
   3   3   8 1019.20 309.048   1
   3   3   8 1166.05 492.099   2
   3   3   9 23843.9 886.011   2
  -3  -3  -9 23604.8 933.400   5
   3   3   9 23877.3 659.478   1
   3   3  10 46.0032 444.666   2
  -3  -3 -11 16138.7 896.708   5
   3   3  11 18667.1 886.056   2
  -3  -3 -12 2857.58 657.887   5
   3   3  12 3180.00 582.255   2
   3   3  13 9972.35 750.616   2
  -3  -3 -13 9098.57 783.701   5
  -3  -3 -14 6042.86 771.503   5
   3   3  14 5711.76 678.287   2
  -3  -3 -15 2291.88 797.905   5
   3   3  15 1913.22 647.579   2
  -3  -3 -16 1018.34 797.446   5
  -3  -4  19 332.726 558.201   4
   3   4 -18 44.6920 699.195   3
  -3  -4  18 349.790 542.008   4
   3   4 -17 1558.87 676.269   3
  -3  -4  17 633.451 549.622   4
   3   4 -16 571.389 547.813   3
  -3  -4  16 268.261 454.190   4
   3   4 -15-230.520 593.622   3
  -3  -4  15 94.3364 414.796   4
   3   4 -14 158.359 509.300   3
  -3  -4  14 21.0607 391.227   4
   3   4 -13 16368.4 842.163   3
  -3  -4  13 17078.8 729.155   4
   3   4 -12 8578.03 684.292   3
   3   4 -12 8469.33 492.125   0
  -3  -4  12 8296.09 555.886   4
   3   4 -11 18867.1 803.440   3
   3   4 -11 18310.5 631.933   0
  -3  -4  11 19703.6 683.162   4
   3   4 -10 21186.4 819.269   3
   3   4 -10 21860.9 678.112   0
  -3  -4  10 20767.8 656.828   4
   3   4  -9 16521.9 719.381   3
   3   4  -9 17183.7 624.644   0
  -3  -4   9 16415.9 566.450   4
   3   4  -8 78298.8 1228.23   3
   3   4  -8 78463.5 1138.44   0
  -3  -4   8 75789.7 1022.43   4
   3   4  -7 28324.5 755.990   3
   3   4  -7 27133.0 735.256   0
   3   4  -6 20575.6 630.933   3
   3   4  -6 21154.1 659.474   0
   3   4  -5 619.458 381.697   0
   3   4  -5 542.539 314.932   3
  -3  -4   5 420.332 87.3181   5
   3   4  -4 4069.78 371.669   3
   3   4  -4 4451.22 452.235   0
   3   4  -3 160.883 369.520   0
   3   4  -3 94.2229 270.385   3
   3   4  -2 466.454 357.699   0
   3   4  -2 471.323 250.807   3
   3   4  -1 28049.8 551.526   3
   3   4  -1 28483.8 715.326   0
   3   4   0 91723.0 875.759   3
   3   4   0 93366.0 1155.65   0
   3   4   1 23123.4 470.237   3
   3   4   1 22366.6 633.404   0
   3   4   2 27110.2 487.083   3
   3   4   2 25065.9 654.300   0
   3   4   3 5592.22 416.119   0
   3   4   4 805.254 328.924   0
   3   4   4 1051.26 447.033   2
   3   4   5 84498.8 1320.07   2
   3   4   5 86849.2 1069.03   0
   3   4   6 329.256 271.331   0
   3   4   6 387.154 431.004   2
   3   4   7 37168.2 999.851   2
   3   4   7 35992.4 693.544   0
  -3  -4  -7 34886.6 1026.85   5
   3   4   8 5822.65 585.288   2
  -3  -4  -8 5068.23 619.095   5
   3   4   8 5562.07 370.163   1
   3   4   9 10789.0 707.103   2
  -3  -4  -9 9652.13 731.769   5
   3   4  10 397.888 447.203   2
  -3  -4 -10 279.085 621.124   5
  -3  -4 -11 13451.0 898.388   5
   3   4  11 13217.5 826.709   2
  -3  -4 -12 344.259 657.288   5
   3   4  12 182.132 522.197   2
  -3  -4 -13 1574.86 674.557   5
   3   4  13 2048.77 579.915   2
  -3  -4 -14 2863.60 733.389   5
   3   4  14 2980.57 645.947   2
  -3  -4 -15 1796.71 724.840   5
   3   4  15 1642.41 651.056   2
   3   5 -18-28.7967 702.246   3
   3   5 -17 1147.61 594.466   3
   3   5 -16 1204.29 678.914   3
  -3  -5  16 584.269 475.377   4
   3   5 -15 4569.45 671.962   3
  -3  -5  15 3554.42 532.952   4
   3   5 -14 724.827 524.219   3
  -3  -5  14 632.388 413.945   4
   3   5 -13 20507.5 906.447   3
  -3  -5  13 21162.3 758.181   4
   3   5 -12 4592.04 635.141   3
   3   5 -12 4503.92 454.172   0
  -3  -5  12 4323.38 459.308   4
   3   5 -11 1257.37 489.778   3
   3   5 -11 1383.15 381.260   0
  -3  -5  11 1073.61 339.826   4
   3   5 -10 1143.98 405.303   0
   3   5 -10 1362.77 480.026   3
  -3  -5  10 1265.60 327.012   4
   3   5  -9 304.207 392.118   0
   3   5  -9 286.639 467.890   3
  -3  -5   9 366.530 283.188   4
   3   5  -8 18104.8 714.221   3
   3   5  -8 17683.5 660.504   0
  -3  -5   8 17952.3 521.862   4
   3   5  -7 11581.8 586.711   3
   3   5  -7 11814.9 594.939   0
   3   5  -6 3647.06 456.223   3
   3   5  -6 3730.25 485.301   0
   3   5  -5 2180.76 435.036   3
   3   5  -5 2808.19 461.004   0
  -3  -5   5 2604.84 134.030   5
   3   5  -4 338.415 369.676   3
  -3  -5   4 368.716 156.914   5
   3   5  -4 363.119 414.333   0
   3   5  -3 3089.72 387.939   3
   3   5  -3 3367.08 478.643   0
  -3  -5   3 3541.26 245.895   5
   3   5  -2 5046.04 412.757   3
   3   5  -2 4957.82 507.776   0
  -3  -5   2 5032.19 307.047   5
   3   5  -1 1777.17 441.489   0
   3   5  -1 1985.97 406.226   3
  -3  -5   1 1797.27 288.362   5
   3   5   0 145805. 1523.60   0
  -3  -5   0 145664. 1308.76   5
   3   5   1 12000.1 449.007   3
   3   5   1 11269.9 561.844   0
  -3  -5  -1 11190.2 515.715   5
   3   5   2 2957.71 321.651   3
   3   5   2 2870.71 424.456   0
  -3  -5  -2 2450.82 444.284   5
   3   5   3 15679.2 594.450   0
   3   5   3 15110.6 635.701   2
  -3  -5  -3 14895.8 632.994   5
   3   5   4 23272.6 679.724   0
   3   5   4 22807.8 764.229   2
  -3  -5  -4 23854.1 791.105   5
   3   5   5 25490.1 689.992   0
   3   5   5 23720.1 792.385   2
  -3  -5  -5 23690.6 831.686   5
   3   5   6 391.496 322.165   0
   3   5   6 94.8039 455.076   2
  -3  -5  -6 117.743 496.177   5
   3   5   7 5028.10 397.600   0
   3   5   7 4578.16 530.448   2
  -3  -5  -7 4728.25 628.925   5
   3   5   8 172.161 420.150   2
  -3  -5  -8 24.5295 597.993   5
  -3  -5  -9 7842.78 712.528   5
   3   5   9 7652.39 616.135   2
   3   5  10 72.4821 507.408   2
  -3  -5 -10 225.176 654.673   5
  -3  -5 -11 5600.69 698.829   5
   3   5  11 6057.07 657.848   2
  -3  -5 -12 4204.38 785.787   5
   3   5  12 3528.44 564.330   2
  -3  -5 -13 1363.90 790.298   5
   3   5  13 909.545 498.397   2
  -3  -5 -14 776.229 719.322   5
   3   5  14 859.176 499.087   2
   3   5  15 137.719 552.991   2
   3   6 -17 3378.62 766.401   3
   3   6 -16 203.077 553.131   3
   3   6 -15 926.718 561.582   3
   3   6 -14 861.947 540.759   3
   3   6 -13 17827.0 912.507   3
   3   6 -12 8809.76 697.990   3
   3   6 -12 8978.71 564.527   0
   3   6 -11 4300.56 583.462   3
   3   6 -11 3662.75 473.641   0
  -3  -6  11 4025.55 390.178   4
   3   6 -10 19195.2 809.810   3
  -3  -6  10 18668.8 581.510   4
   3   6 -10 17685.5 686.983   0
   3   6  -9 342.705 456.058   3
   3   6  -9 585.972 408.550   0
  -3  -6   9 267.342 260.585   4
   3   6  -8 24827.0 861.560   3
   3   6  -8 24547.9 783.324   0
  -3  -6   8 23716.7 556.967   4
   3   6  -7 964.988 441.645   0
   3   6  -7 506.998 487.328   3
  -3  -6   7 1094.09 235.356   4
   3   6  -6 49979.9 1038.59   3
   3   6  -6 48615.1 1027.82   0
   3   6  -5 6994.17 555.274   3
   3   6  -5 7779.10 589.375   0
   3   6  -4 37014.5 838.492   3
   3   6  -4 36392.8 916.001   0
  -3  -6   4 36527.3 505.834   5
   3   6  -3 11951.0 556.692   3
   3   6  -3 11659.6 643.710   0
  -3  -6   3 11376.5 365.972   5
   3   6  -2 29867.2 764.713   3
   3   6  -2 29203.4 847.308   0
  -3  -6   2 30024.9 589.559   5
   3   6  -1 5895.08 495.656   3
  -3  -6   1 5440.48 372.701   5
   3   6  -1 4771.81 528.043   0
   3   6   0 22303.0 668.680   3
   3   6   0 23597.0 772.318   0
  -3  -6   0 22439.1 620.764   5
   3   6   1 65327.7 951.225   3
   3   6   1 67863.6 1148.58   0
  -3  -6  -1 67459.2 1040.80   5
   3   6   2 15216.5 554.306   3
   3   6   2 14844.0 646.165   0
  -3  -6  -2 14137.8 623.553   5
   3   6   3 45626.3 963.284   0
  -3  -6  -3 44603.0 986.910   5
   3   6   3 44590.3 988.402   2
   3   6   4 268.784 404.452   0
   3   6   4 783.050 429.360   2
  -3  -6  -4 488.996 494.576   5
   3   6   5 17434.7 656.741   0
   3   6   5 17325.9 714.536   2
  -3  -6  -5 17846.4 778.493   5
   3   6   6 4213.48 432.901   0
   3   6   6 4068.89 529.146   2
  -3  -6  -6 3790.18 580.795   5
   3   6   7 21255.2 829.041   2
  -3  -6  -7 21058.1 907.652   5
   3   6   7 22325.3 681.798   0
   3   6   8 167.567 417.457   2
  -3  -6  -8-152.494 545.902   5
  -3  -6  -9 7519.59 726.331   5
   3   6   9 6888.49 642.071   2
  -3  -6 -10 3302.48 717.960   5
   3   6  10 2467.79 501.752   2
  -3  -6 -11 2098.97 735.139   5
   3   6  11 1782.83 585.039   2
  -3  -6 -12 1610.63 679.106   5
   3   6  12 1495.61 613.321   2
  -3  -6 -13 1750.09 816.819   5
   3   6  13 1701.71 626.376   2
  -3  -6 -14 823.366 798.134   5
   3   6  14 652.553 618.367   2
   3   7 -17 2806.05 775.200   3
   3   7 -16 194.634 704.131   3
   3   7 -15 8023.44 852.986   3
   3   7 -14 1243.40 570.146   3
   3   7 -13 4227.34 676.908   3
   3   7 -12 1395.62 612.150   3
   3   7 -12 1430.37 434.723   0
   3   7 -11 3694.63 476.693   0
   3   7 -11 2708.09 666.728   3
   3   7 -10 2583.12 476.669   0
   3   7 -10 1644.36 566.855   3
   3   7  -9 6337.81 648.341   3
   3   7  -9 6787.40 566.203   0
   3   7  -8 1242.94 454.087   0
   3   7  -8 1722.12 566.082   3
   3   7  -7 4835.47 556.579   0
   3   7  -7 4592.47 601.492   3
   3   7  -6 14176.9 717.425   3
   3   7  -6 13788.2 699.523   0
   3   7  -5 17377.4 730.880   3
   3   7  -5 15951.9 733.208   0
   3   7  -4 34977.1 883.874   3
   3   7  -4 33403.6 945.236   0
   3   7  -3 2807.77 531.832   0
   3   7  -3 2100.89 537.059   3
  -3  -7   3 2517.23 302.206   5
   3   7  -2 15654.1 703.316   3
   3   7  -2 15102.6 730.388   0
  -3  -7   2 16227.4 493.544   5
   3   7  -1 2136.99 522.166   0
   3   7  -1 2315.22 509.603   3
  -3  -7   1 1983.94 354.085   5
   3   7   0 19986.2 682.210   3
  -3  -7   0 19916.6 625.693   5
   3   7   0 19681.6 771.144   0
   3   7   1 396.319 487.708   0
   3   7   1 433.709 419.721   3
  -3  -7  -1 454.148 396.971   5
   3   7   2 13786.1 569.323   3
  -3  -7  -2 12146.1 629.320   5
   3   7   2 12355.5 661.846   0
   3   7   3 4997.17 520.136   0
   3   7   3 5089.24 490.949   2
  -3  -7  -3 4654.58 520.099   5
   3   7   4 9180.27 602.296   0
   3   7   4 10038.2 589.543   2
  -3  -7  -4 10043.3 645.881   5
   3   7   5 12406.5 631.204   0
   3   7   5 11868.0 643.293   2
  -3  -7  -5 11532.0 723.491   5
   3   7   6 6562.54 524.439   0
   3   7   6 6115.65 563.225   2
  -3  -7  -6 6705.75 693.170   5
   3   7   7 10918.5 584.805   0
   3   7   7 11108.0 680.444   2
  -3  -7  -7 11120.1 799.318   5
   3   7   8 928.447 438.964   2
  -3  -7  -8 1087.58 568.965   5
  -3  -7  -9 14008.8 869.831   5
   3   7   9 14386.8 803.336   2
  -3  -7 -10 255.892 591.171   5
   3   7  10 73.6212 429.902   2
  -3  -7 -11 3325.10 779.461   5
   3   7  11 2870.73 596.047   2
  -3  -7 -12 286.952 782.314   5
   3   7  12 310.426 545.867   2
  -3  -7 -13 1053.53 722.901   5
   3   7  13 1626.65 619.765   2
   3   8 -15 2425.56 795.707   3
   3   8 -14-109.401 729.511   3
   3   8 -13 3208.30 772.726   3
   3   8 -12 104.639 663.800   3
   3   8 -12 532.062 405.085   0
   3   8 -11 656.848 596.923   3
   3   8 -11 759.243 431.587   0
   3   8 -10 44.9441 616.590   3
   3   8 -10 338.539 436.993   0
   3   8  -9 2826.17 496.753   0
   3   8  -9 2712.16 637.542   3
   3   8  -8 9857.79 726.563   3
   3   8  -8 9912.02 669.336   0
   3   8  -7 4400.59 609.858   3
   3   8  -7 4827.86 575.612   0
   3   8  -6 10920.5 686.928   3
   3   8  -6 11412.1 700.197   0
   3   8  -5 1073.70 548.916   0
   3   8  -5 1424.44 521.797   3
   3   8  -4 66646.4 1261.82   3
   3   8  -4 63353.1 1289.36   0
   3   8  -3 3865.93 585.202   0
   3   8  -3 4204.18 613.794   3
   3   8  -2 19662.5 799.305   3
  -3  -8   2 18308.3 563.210   5
   3   8  -2 19664.6 821.497   0
   3   8  -1 7071.78 625.048   3
   3   8  -1 6536.87 601.038   0
  -3  -8   1 6517.99 461.199   5
   3   8   0 515.158 506.732   0
   3   8   0 609.171 465.572   3
  -3  -8   0 293.655 345.509   5
   3   8   1 5506.86 507.482   3
   3   8   1 5219.95 582.786   0
  -3  -8  -1 5981.42 508.271   5
   3   8   2 334.545 480.250   0
   3   8   2 79.1844 407.293   3
   3   8   2 253.139 376.888   2
  -3  -8  -2 305.155 414.465   5
   3   8   3 337.312 442.211   0
   3   8   3 320.895 387.865   2
  -3  -8  -3 417.000 488.837   5
   3   8   4-140.603 453.963   0
   3   8   4 166.318 395.652   2
  -3  -8  -4 20.7350 466.908   5
   3   8   5 5561.81 561.721   0
   3   8   5 6233.35 540.796   2
  -3  -8  -5 5440.38 610.224   5
  -3  -8  -6 64.5638 551.921   5
   3   8   6 92.1076 424.859   0
   3   8   6 108.027 403.431   2
   3   8   7 7693.21 567.016   0
   3   8   7 6446.51 574.947   2
  -3  -8  -7 6930.64 762.033   5
  -3  -8  -8 1226.72 636.048   5
   3   8   8 876.811 507.594   2
  -3  -8  -9 1427.23 627.260   5
   3   8   9 912.750 452.113   2
  -3  -8 -10 488.347 673.520   5
   3   8  10 51.6989 517.462   2
  -3  -8 -11 561.024 710.723   5
   3   8  11 523.040 553.260   2
  -3  -8 -12 592.262 687.725   5
   3   8  12 31.1361 567.107   2
   3   8  13 353.175 609.719   2
   3   9 -15 1208.16 817.074   3
   3   9 -14 226.877 787.183   3
   3   9 -13 881.158 765.693   3
   3   9 -12 1091.09 732.252   3
   3   9 -12 1963.85 511.159   0
   3   9 -11 18.4615 477.979   0
   3   9 -11-105.260 595.455   3
   3   9 -10 5791.92 735.031   3
   3   9 -10 5866.37 588.283   0
   3   9  -9 112.346 469.338   0
   3   9  -9 110.449 556.533   3
   3   9  -8 2497.23 529.882   0
   3   9  -8 3277.57 665.582   3
   3   9  -7 1010.97 515.815   0
   3   9  -7 1882.75 613.502   3
   3   9  -6 11601.4 752.999   3
   3   9  -6 11046.0 726.065   0
   3   9  -5 2365.40 617.669   0
   3   9  -5 2050.44 651.153   3
   3   9  -4 46121.3 1191.43   3
   3   9  -4 45633.7 1180.66   0
   3   9  -3 5019.94 665.414   3
   3   9  -3 5000.59 604.411   0
   3   9  -2 608.915 511.444   0
   3   9  -2 829.270 558.822   3
   3   9  -1 196.182 533.526   0
   3   9  -1 445.199 538.202   3
  -3  -9   1 281.787 372.448   5
   3   9   0 7576.79 616.256   3
   3   9   0 6375.18 623.553   0
  -3  -9   0 6163.56 517.592   5
   3   9   1 1491.81 514.228   0
   3   9   1 1892.43 505.689   3
   3   9   1 1782.89 400.777   2
  -3  -9  -1 1478.32 469.272   5
   3   9   2-163.441 463.115   0
   3   9   2-133.897 453.560   3
   3   9   2 197.854 379.094   2
   3   9   3 1291.70 510.929   0
   3   9   3 1356.27 417.672   2
  -3  -9  -3 972.071 534.228   5
   3   9   4 4828.86 562.278   0
   3   9   4 4818.48 500.722   2
  -3  -9  -4 5027.24 597.774   5
   3   9   5 10342.1 670.060   0
   3   9   5 9089.31 605.379   2
  -3  -9  -5 10585.3 762.301   5
   3   9   6 485.605 447.723   0
   3   9   6 430.150 402.596   2
  -3  -9  -6 707.603 617.979   5
  -3  -9  -7 16114.0 928.634   5
   3   9   7 16581.5 795.269   2
  -3  -9  -8 1232.71 707.096   5
   3   9   8 322.972 494.380   2
  -3  -9  -9 676.662 744.144   5
   3   9   9 1009.98 515.727   2
   3   9  10 357.888 436.055   2
  -3  -9 -11 419.258 888.924   5
   3   9  11 638.426 468.072   2
   3   9  12 620.147 474.350   2
   3  10 -14 121.546 699.001   3
   3  10 -13 2967.49 736.948   3
   3  10 -12 2326.68 774.132   3
   3  10 -12 1762.51 497.483   0
   3  10 -11 6758.79 832.915   3
   3  10 -11 5833.13 616.685   0
   3  10 -10 2867.61 741.907   3
   3  10 -10 2589.72 594.255   0
   3  10  -9 4328.12 684.294   3
   3  10  -9 3545.51 577.769   0
   3  10  -8 5408.86 737.633   3
   3  10  -8 5173.56 613.309   0
   3  10  -7 1155.92 525.026   0
   3  10  -7 316.572 694.700   3
   3  10  -6 16407.6 910.187   3
   3  10  -6 15605.7 863.794   0
   3  10  -5 15417.1 909.672   3
   3  10  -5 16247.8 878.050   0
   3  10  -4 31217.1 1094.85   3
   3  10  -4 30631.9 1092.50   0
   3  10  -3 11621.8 830.807   3
   3  10  -3 11104.3 802.473   0
   3  10  -2 5430.71 706.949   3
   3  10  -2 5453.90 665.091   0
   3  10  -1 1207.96 552.645   0
   3  10  -1 1745.18 569.826   3
   3  10   0 14775.2 766.804   3
  -3 -10   0 15228.6 690.619   5
   3  10   0 14807.0 822.012   0
   3  10   1 5076.26 598.715   3
   3  10   1 5439.79 662.315   0
  -3 -10  -1 4984.27 563.777   5
   3  10   2 2502.41 564.758   0
  -3 -10  -2 2602.30 573.598   5
   3  10   3 6404.00 661.417   0
  -3 -10  -3 6686.05 692.350   5
   3  10   4 3232.73 553.252   0
  -3 -10  -4 2988.00 663.642   5
   3  10   5 8080.89 686.440   0
  -3 -10  -5 7034.50 724.551   5
   3  10   6 1046.95 499.677   0
  -3 -10  -6 636.476 619.512   5
  -3 -10  -7 2635.56 681.428   5
  -3 -10  -8 335.522 699.661   5
  -3 -10  -9 531.444 844.553   5
   3  11 -13 1072.91 864.797   3
   3  11 -12 667.451 785.216   3
   3  11 -12 460.270 564.228   0
   3  11 -11 956.500 795.363   3
   3  11 -11 902.712 509.251   0
   3  11 -10 412.414 581.882   0
   3  11 -10 821.241 736.553   3
   3  11  -9 1151.96 589.846   0
   3  11  -9 1349.49 807.572   3
   3  11  -8 145.402 559.520   0
   3  11  -8 2.00195 686.744   3
   3  11  -7 563.752 611.491   0
   3  11  -7-212.431 671.796   3
   3  11  -6 568.150 537.460   0
   3  11  -6 202.112 741.272   3
   3  11  -5 2446.28 680.465   0
   3  11  -5 3190.33 724.474   3
   3  11  -4 2359.70 670.268   0
   3  11  -4 2619.41 716.690   3
   3  11  -3 421.493 610.690   0
   3  11  -3 176.797 675.409   3
   3  11  -2 3694.77 642.498   0
   3  11  -2 4292.82 664.359   3
   3  11  -1 528.331 606.076   0
   3  11  -1 475.928 557.943   3
   3  11   0 7198.06 683.873   3
   3  11   0 6549.46 688.747   0
   3  11   1 1597.03 566.497   0
   3  11   2 2778.42 600.703   0
  -3 -11  -2 2696.36 611.147   5
   3  11   3 2359.26 638.190   0
  -3 -11  -3 1094.84 554.971   5
   3  11   4 961.238 548.200   0
  -3 -11  -4 615.454 567.351   5
   3  11   5 755.228 519.701   0
  -3 -11  -5 363.950 698.251   5
   3  11   6-103.031 512.751   0
  -3 -11  -7-160.550 640.736   5
  -3 -11  -8 258.620 659.148   5
   3  12 -12 1255.27 562.241   0
   3  12 -12 1881.22 788.550   3
   3  12 -11 2512.82 883.950   3
   3  12 -11 1928.45 624.625   0
   3  12 -10 2847.47 948.065   3
   3  12 -10 3334.03 616.892   0
   3  12  -9 2415.71 819.001   3
   3  12  -9 1681.53 569.632   0
   3  12  -8 3486.55 624.628   0
   3  12  -8 2684.09 925.933   3
   3  12  -7 130.803 648.532   0
   3  12  -7-89.9737 842.936   3
   3  12  -6 2392.47 606.904   0
   3  12  -6 2486.62 852.172   3
   3  12  -5 850.851 655.539   0
   3  12  -5 723.943 708.275   3
   3  12  -4 2091.23 703.182   0
   3  12  -4 3181.62 786.978   3
   3  12  -3 470.090 603.003   0
   3  12  -3 495.449 696.915   3
   3  12  -2 4883.52 719.358   3
   3  12  -2 4253.24 710.256   0
   3  12  -1 2544.43 672.600   0
   3  12  -1 3059.69 693.762   3
   3  12   0 1893.32 693.253   0
   3  12   1 6252.58 792.675   0
   3  12   2 822.112 642.139   0
   3  12   3 996.510 558.010   0
  -3 -12  -3 404.928 638.891   5
   3  12   4 430.585 617.167   0
  -3 -12  -4 40.9624 692.842   5
   3  12   5 40.4509 613.543   0
  -3 -12  -5 66.1630 702.442   5
   3  12   6-154.237 593.952   0
  -3 -12  -6 198.452 701.281   5
  -3 -12  -7 703.762 682.502   5
   3  13 -11 1604.98 563.341   0
   3  13 -10 2283.10 634.314   0
   3  13 -10 1713.96 825.555   3
   3  13  -9 3254.23 974.780   3
   3  13  -9 2892.16 639.182   0
   3  13  -8 3162.44 681.076   0
   3  13  -8 3055.98 969.316   3
   3  13  -7 308.310 664.784   0
   3  13  -7 613.681 924.934   3
   3  13  -6 2010.07 690.035   0
   3  13  -6 1808.93 933.034   3
   3  13  -5 36.4920 594.506   0
   3  13  -5-41.9458 806.837   3
   3  13  -4 1871.97 667.691   0
   3  13  -4 2792.00 864.453   3
   3  13  -3 208.904 693.808   0
   3  13  -3 393.358 683.000   3
   3  13  -2 9399.14 856.207   0
   3  13  -1 1619.99 749.384   0
   3  13   0 4593.24 772.215   0
   3  13   1 180.351 659.320   0
   3  13   2 2385.56 744.863   0
   3  13   3 3146.09 645.894   0
   3  13   4 1782.65 712.762   0
   3  13   5 345.621 640.691   0
  -3 -13  -5 290.319 691.071   5
   3  14  -8 1862.37 997.674   3
   3  14  -7-69.2136 949.087   3
   3  14  -6 328.522 870.521   3
   3  14  -5 129.387 893.819   3
   3  14  -4 595.978 633.852   0
   3  14  -4 2243.49 837.756   3
   3  14  -3 195.625 697.325   0
   3  14  -2 2808.39 815.650   0
   4 -15  -3 923.316 759.974   5
   4 -15  -2 1146.91 870.685   5
  -4  15   1 2746.67 888.137   3
   4 -15  -1 2537.34 780.401   5
  -4  15   1 3227.90 787.384   6
  -4  15   0 1322.09 874.261   3
   4 -15   0 831.155 690.286   5
  -4  15   0 1027.40 675.510   6
  -4  15  -1 2696.68 1037.62   3
  -4  15  -1 3012.54 728.445   6
   4 -15   1 2093.21 789.559   5
  -4  15  -2-3.49287 1021.00   3
  -4  15  -2 117.450 740.255   6
  -4  15  -3 1561.19 871.542   3
  -4  15  -3 704.818 651.394   6
  -4  15  -4 906.258 1048.71   3
  -4  15  -4 189.226 583.224   6
  -4  15  -5 1654.78 626.357   6
  -4  15  -6-175.750 642.056   6
   4 -14  -6 1386.66 823.298   5
  -4  14   5 2809.62 839.359   6
   4 -14  -5 3433.12 945.196   5
  -4  14   4 1179.44 646.978   6
   4 -14  -4 2080.03 895.699   5
  -4  14   3 279.836 726.239   6
   4 -14  -3 562.994 765.934   5
  -4  14   2-155.611 702.244   6
   4 -14  -2 449.170 756.278   5
  -4  14   1 549.446 970.825   3
  -4  14   1 1210.68 700.046   6
   4 -14  -1 753.988 672.491   5
  -4  14   0 158.353 957.455   3
   4 -14   0 285.534 648.030   5
  -4  14   0 627.259 697.035   6
  -4  14  -1 3846.87 1035.39   3
  -4  14  -1 3528.76 770.419   6
   4 -14   1 2618.79 780.028   5
  -4  14  -2 627.913 927.469   3
  -4  14  -2 0.29911 592.800   6
  -4  14  -3 5687.59 936.014   3
  -4  14  -3 4702.02 783.329   6
  -4  14  -4 285.325 1012.66   3
  -4  14  -4-84.1406 646.874   6
  -4  14  -5 1564.56 860.599   3
  -4  14  -5 1349.06 682.080   6
  -4  14  -6 2213.26 1001.65   3
  -4  14  -6 438.829 594.039   6
  -4  14  -7 10115.1 1218.25   3
  -4  14  -8 5930.73 1145.34   3
   4 -13  -8 1724.69 1038.74   5
  -4  13   8 2216.42 663.075   6
  -4  13   7 19.4281 591.087   6
   4 -13  -7-165.941 818.088   5
  -4  13   6 9910.41 851.030   6
   4 -13  -6 10191.5 1131.78   5
  -4  13   5 350.745 719.460   6
   4 -13  -5 1295.70 800.269   5
  -4  13   4 7472.26 810.663   6
   4 -13  -4 8543.28 953.490   5
   4 -13  -3-57.2789 788.891   5
  -4  13   3 626.765 698.386   6
  -4  13   2 5557.88 1009.66   3
  -4  13   2 5602.30 733.126   6
   4 -13  -2 6098.94 831.066   5
  -4  13   1 1033.54 902.560   3
  -4  13   1 1249.83 593.515   6
   4 -13  -1 1155.78 659.995   5
  -4  13   0 1983.74 827.907   3
  -4  13   0 1962.66 598.034   6
   4 -13   0 2498.46 717.213   5
  -4  13  -1 7438.14 919.177   3
  -4  13  -1 7553.68 799.218   6
   4 -13   1 7271.65 825.341   5
  -4  13  -2 6736.22 916.236   3
   4 -13   2 6772.72 817.032   5
  -4  13  -2 5346.71 743.068   6
  -4  13  -3 13193.9 1048.72   3
  -4  13  -3 13799.5 900.276   6
  -4  13  -4 467.457 954.965   3
  -4  13  -4-198.364 584.584   6
  -4  13  -5 8979.33 1054.09   3
  -4  13  -5 7996.37 750.307   6
  -4  13  -6 2226.08 1026.38   3
   4 -13   6 769.956 519.724   1
  -4  13  -6 860.146 582.424   6
   4 -13   7 12904.0 819.490   1
  -4  13  -7 12768.8 1133.22   3
  -4  13  -8 793.111 888.756   3
   4 -13   8 746.646 580.038   1
  -4  13  -9 548.383 997.022   3
   4 -13   9 459.125 508.242   1
  -4  13 -10 1027.43 1064.06   3
   4 -13  10 623.025 496.941   1
  -4  13 -11 783.147 1000.73   3
  -4  12  11 1260.31 692.427   6
   4 -12 -10 3304.30 905.455   5
  -4  12  10 3129.89 737.243   6
  -4  12   9 198.060 717.571   6
   4 -12  -9 730.696 778.587   5
   4 -12  -8 6059.35 940.086   5
  -4  12   8 5271.13 786.083   6
  -4  12   7-11.8241 648.659   6
   4 -12  -7 92.3039 910.261   5
  -4  12   6 8615.86 868.136   6
   4 -12  -6 9306.89 976.673   5
  -4  12   5 510.208 694.393   6
   4 -12  -5 92.2726 707.731   5
  -4  12   4 2067.82 615.566   6
   4 -12  -4 3000.25 754.438   5
  -4  12   3 353.933 638.022   6
   4 -12  -3 830.798 743.654   5
  -4  12   2 1684.87 811.880   3
  -4  12   2 1639.68 614.387   6
   4 -12  -2 2041.86 748.797   5
  -4  12   1 628.478 799.438   3
   4 -12  -1 943.042 708.685   5
  -4  12   1 266.670 527.168   6
  -4  12   0 124.928 724.429   3
  -4  12   0 325.815 553.336   6
   4 -12   0 315.804 646.743   5
   4 -12   1 4815.83 741.576   5
  -4  12  -1 4709.65 685.216   6
   4 -12   2 1033.62 636.235   5
  -4  12  -2 1492.02 840.256   3
  -4  12  -2 1602.41 570.436   6
  -4  12  -3 12299.1 1017.06   3
  -4  12  -3 11465.3 785.244   6
   4 -12   4 1182.31 432.021   1
  -4  12  -4 1467.10 839.558   3
  -4  12  -4 1379.04 581.314   6
   4 -12   5 7789.47 640.250   1
  -4  12  -5 8492.70 1026.69   3
  -4  12  -5 5954.65 665.478   6
   4 -12   6 307.782 447.874   1
  -4  12  -6 443.284 799.262   3
  -4  12  -6 38.0574 478.379   6
   4 -12   7 2114.13 570.237   1
  -4  12  -7 2553.85 968.201   3
   4 -12   8 807.591 568.762   1
  -4  12  -8 1301.98 982.207   3
   4 -12   9 125.362 576.426   1
  -4  12  -9 1284.97 1007.41   3
   4 -12  10 1514.56 642.240   1
  -4  12 -10 707.028 864.690   3
   4 -12  11 915.932 606.297   1
  -4  12 -11 960.414 995.843   3
  -4  12 -12 995.571 874.517   3
  -4  11  13 145.950 659.086   6
  -4  11  12-112.459 630.081   6
   4 -11 -12 808.454 1021.15   5
  -4  11  11 275.310 546.903   6
   4 -11 -11 464.190 786.660   5
   4 -11 -10 2277.33 902.498   5
  -4  11  10 2578.17 705.760   6
  -4  11   9 76.8082 616.868   6
   4 -11  -9 179.743 885.073   5
   4 -11  -8 4367.78 851.851   5
  -4  11   8 4833.48 679.268   6
  -4  11   7 412.149 566.303   6
   4 -11  -7 271.414 843.746   5
   4 -11  -6 5917.28 816.718   5
  -4  11   6 5827.30 681.108   6
   4 -11  -5 4297.21 783.487   5
  -4  11   5 4423.19 668.378   6
  -4  11   4 1134.25 613.194   6
   4 -11  -4 1278.70 730.450   5
  -4  11   3 134.240 711.441   3
  -4  11   3 620.913 529.721   6
   4 -11  -3 387.983 613.548   5
  -4  11   2 536.489 699.152   3
  -4  11   2 1160.91 584.822   6
   4 -11  -2 1141.40 633.960   5
  -4  11   1 1939.29 808.809   3
  -4  11   1 2493.69 617.202   6
   4 -11  -1 1683.02 623.753   5
  -4  11   0 887.669 732.744   3
  -4  11   0 1110.64 569.945   6
   4 -11   0 1079.43 679.382   5
  -4  11  -1 19672.3 1045.50   3
   4 -11   1 16687.2 913.411   5
  -4  11  -1 17773.3 847.300   6
  -4  11  -2 5484.33 840.229   3
   4 -11   2 4811.73 707.471   5
  -4  11  -2 4768.20 614.721   6
   4 -11   2 4291.15 461.072   1
  -4  11  -3 20189.1 848.981   6
   4 -11   3 20474.1 775.391   1
   4 -11   4 593.649 405.770   1
  -4  11  -4 944.821 784.606   3
  -4  11  -4 482.233 467.177   6
  -4  11  -5 14127.7 1067.22   3
  -4  11  -5 13086.2 710.587   6
   4 -11   5 13230.2 722.702   1
   4 -11   6 1272.55 514.930   1
  -4  11  -6 1644.30 867.722   3
  -4  11  -6 1100.39 494.033   6
   4 -11   7 10676.6 757.064   1
  -4  11  -7 11035.4 957.718   3
   4 -11   8 1614.82 572.026   1
  -4  11  -8 1597.63 830.300   3
   4 -11   9 360.915 480.248   1
  -4  11  -9 1287.63 871.786   3
   4 -11  10 2280.83 639.545   1
  -4  11 -10 2527.47 851.056   3
   4 -11  11 164.128 606.500   1
  -4  11 -11 48.3101 941.187   3
   4 -11  12 3132.35 642.724   1
  -4  11 -12 2541.69 879.514   3
  -4  10  14 1123.77 642.083   4
   4 -10 -13 856.390 775.583   5
  -4  10  13 350.388 558.316   4
  -4  10  12 2104.85 581.239   6
   4 -10 -12 1675.11 942.847   5
  -4  10  12 1951.84 533.379   4
  -4  10  11 321.312 500.243   4
   4 -10 -11 438.009 808.807   5
  -4  10  11 392.391 591.965   6
  -4  10  10 7787.60 765.914   6
   4 -10 -10 7471.21 1029.83   5
  -4  10  10 7059.38 650.733   4
  -4  10   9 161.188 601.765   6
   4 -10  -9 348.169 873.327   5
  -4  10   9 6.06560 449.847   4
   4 -10  -8 12393.6 756.266   0
  -4  10   8 11465.0 788.967   6
   4 -10  -8 12158.7 948.354   5
  -4  10   8 12476.7 680.072   4
  -4  10   7 891.259 546.885   6
   4 -10  -7 799.456 817.441   5
   4 -10  -7 1292.82 515.452   0
  -4  10   7 1307.24 429.063   4
   4 -10  -6 11305.7 747.423   0
  -4  10   6 10997.4 757.432   6
   4 -10  -6 11337.9 949.763   5
  -4  10   6 11405.5 597.197   4
  -4  10   5 2399.90 598.438   6
   4 -10  -5 2592.20 818.886   5
   4 -10  -5 2857.36 599.647   0
   4 -10  -4 6089.06 683.000   0
  -4  10   4 5423.84 678.125   6
   4 -10  -4 6018.35 795.871   5
  -4  10   3 10648.5 883.194   3
   4 -10  -3 9941.03 772.637   0
  -4  10   3 10672.9 725.306   6
   4 -10  -3 10937.6 879.156   5
  -4  10   2 3751.71 757.214   3
  -4  10   2 4465.85 642.215   6
   4 -10  -2 4194.50 670.369   0
   4 -10  -2 4736.24 755.463   5
   4 -10  -1 5526.83 619.555   0
  -4  10   1 5811.74 768.998   3
  -4  10   1 6061.80 662.645   6
   4 -10  -1 6084.90 708.914   5
  -4  10   0 5360.06 767.947   3
   4 -10   0 5679.96 625.790   0
  -4  10   0 6039.70 645.193   6
   4 -10   0 5001.26 411.892   1
   4 -10   0 5734.61 713.560   5
  -4  10  -1 10596.8 848.353   3
   4 -10   1 10522.3 706.694   0
  -4  10  -1 10200.6 688.892   6
   4 -10   1 8542.21 712.797   5
   4 -10   1 10083.9 537.349   1
   4 -10   2 241.591 370.028   1
  -4  10  -2 757.013 743.920   3
  -4  10  -2 161.458 470.854   6
  -4  10  -3 20615.7 809.954   6
   4 -10   3 20356.5 744.112   1
   4 -10   4 79.6871 406.620   1
  -4  10  -4 1034.13 778.737   3
  -4  10  -4 96.0844 440.867   6
  -4  10  -5 6344.37 835.311   3
  -4  10  -5 6348.06 548.202   6
   4 -10   5 5714.19 545.921   1
   4 -10   6 921.612 493.582   1
  -4  10  -6 682.918 742.366   3
  -4  10  -6 447.662 413.413   6
  -4  10  -7 11531.6 970.520   3
   4 -10   7 11377.0 749.699   1
   4 -10   8 1148.16 499.964   1
  -4  10  -8 1255.84 726.617   3
   4 -10   9 12612.4 851.238   1
  -4  10  -9 12909.5 974.441   3
   4 -10  10 9963.94 764.925   1
  -4  10 -10 8917.64 912.054   3
   4 -10  11 2544.36 670.500   1
  -4  10 -11 2264.64 903.842   3
   4 -10  12 743.670 642.200   1
  -4  10 -12-138.821 756.719   3
   4 -10  13 2388.26 620.462   1
  -4  10 -13 1253.02 798.324   3
   4  -9 -14 1795.72 919.393   5
  -4   9  14 2044.56 604.298   4
   4  -9 -13 1802.64 824.104   5
  -4   9  13 899.230 526.613   4
   4  -9 -12 2423.94 898.646   5
  -4   9  12 2057.89 622.158   6
  -4   9  12 1862.45 568.280   4
   4  -9 -11 1218.13 490.996   0
  -4   9  11 1823.60 564.256   6
   4  -9 -11 1770.95 800.691   5
  -4   9  11 1501.06 526.693   4
   4  -9 -10 303.104 808.202   5
  -4   9  10-82.9921 565.732   6
   4  -9 -10 136.241 459.123   0
  -4   9  10 157.886 438.867   4
   4  -9  -9 4098.32 581.782   0
   4  -9  -9 3806.17 837.303   5
  -4   9   9 3627.03 583.753   6
  -4   9   9 3971.01 506.875   4
   4  -9  -8 11969.9 740.125   0
  -4   9   8 12289.7 798.090   6
   4  -9  -8 13336.2 930.263   5
  -4   9   8 12206.1 685.312   4
  -4   9   7 2814.92 455.849   4
   4  -9  -7 2731.67 807.559   5
   4  -9  -7 2711.07 565.187   0
  -4   9   7 1957.31 615.640   6
   4  -9  -6 4338.10 612.377   0
  -4   9   6 4523.28 657.168   6
   4  -9  -6 4967.27 838.355   5
   4  -9  -5 7720.30 648.427   0
  -4   9   5 7525.61 687.588   6
   4  -9  -5 6986.85 798.007   5
   4  -9  -4 8510.32 690.991   0
  -4   9   4 7797.19 667.722   6
   4  -9  -4 9374.60 875.311   5
   4  -9  -3 6903.73 685.500   0
   4  -9  -3 7618.90 818.170   5
  -4   9   3 7559.36 688.515   6
  -4   9   2 116766. 1809.88   3
   4  -9  -2 117549. 1692.24   0
  -4   9   2 113524. 1677.51   6
   4  -9  -2 115233. 1777.84   5
   4  -9  -2 112546. 1214.00   1
   4  -9  -1 1358.51 326.213   1
  -4   9   1 1800.18 733.955   3
   4  -9  -1 1958.75 553.850   0
  -4   9   1 2027.40 512.779   6
   4  -9  -1 1644.03 697.693   5
  -4   9   0 9683.39 823.985   3
   4  -9   0 8662.50 632.364   0
  -4   9   0 9443.98 646.933   6
   4  -9   0 8475.90 769.079   5
   4  -9   0 9364.41 487.661   1
  -4   9  -1 8433.05 771.105   3
   4  -9   1 8119.14 610.541   0
  -4   9  -1 7756.46 595.298   6
   4  -9   1 7894.34 714.632   5
   4  -9   1 8042.82 495.895   1
  -4   9  -2 8544.41 766.442   3
   4  -9   2 8831.50 637.122   0
  -4   9  -2 8778.18 599.802   6
   4  -9   2 8950.35 538.353   1
  -4   9  -3 41830.7 1176.81   3
   4  -9   3 41736.6 1023.46   0
  -4   9  -3 41385.7 989.884   6
   4  -9   3 40039.5 947.535   1
   4  -9   4 1377.28 448.993   0
   4  -9   4 1504.92 420.299   1
  -4   9  -4 1898.76 751.054   3
  -4   9  -4 1383.60 437.375   6
   4  -9   5 2058.04 495.882   1
  -4   9  -5 2703.82 709.023   3
  -4   9  -5 2356.49 429.180   6
   4  -9   6 212.709 434.312   1
  -4   9  -6 621.386 702.801   3
  -4   9  -6 275.332 362.992   6
  -4   9  -7 22652.5 1024.54   3
   4  -9   7 22046.7 886.980   1
   4  -9   8 2559.01 574.734   1
  -4   9  -8 2646.12 759.696   3
  -4   9  -9 12446.8 895.916   3
   4  -9   9 11531.7 767.642   1
  -4   9 -10 10130.9 871.514   3
   4  -9  10 9119.55 732.848   1
   4  -9  11 2142.23 608.445   1
  -4   9 -11 1340.18 791.252   3
   4  -9  12 346.586 607.318   1
  -4   9 -12-225.991 712.741   3
   4  -9  13 375.300 621.447   1
   4  -9  14 958.026 693.223   1
   4  -8 -16 21.8447 837.257   5
   4  -8 -15 3774.47 861.319   5
  -4   8  15 3885.98 748.338   4
   4  -8 -14 3436.74 848.804   5
  -4   8  14 2975.20 688.086   4
   4  -8 -13 1013.84 754.894   5
  -4   8  13 424.335 583.998   4
   4  -8 -12 3435.39 893.694   5
  -4   8  12 3439.82 615.683   4
  -4   8  11-45.8260 488.261   6
   4  -8 -11 404.676 671.995   5
   4  -8 -11 303.717 448.432   0
  -4   8  11-8.66568 511.378   4
  -4   8  10 812.042 549.934   6
   4  -8 -10 357.241 477.526   0
   4  -8 -10 249.406 661.508   5
  -4   8  10 308.248 472.989   4
   4  -8  -9 562.552 461.959   0
  -4   8   9 121.406 476.960   6
   4  -8  -9 526.254 662.197   5
  -4   8   9 695.376 434.969   4
   4  -8  -8 4304.59 572.300   0
  -4   8   8 3908.64 590.589   6
   4  -8  -8 4328.76 818.645   5
  -4   8   8 4650.59 512.960   4
   4  -8  -7 3263.09 550.786   0
   4  -8  -7 3244.09 771.317   5
  -4   8   7 3591.54 601.969   6
   4  -8  -6 4882.92 593.411   0
   4  -8  -6 4696.31 805.005   5
  -4   8   6 5223.70 621.852   6
   4  -8  -5 19877.4 797.393   0
  -4   8   5 19259.0 828.980   6
   4  -8  -5 18082.5 926.285   5
  -4   8   4 1695.76 533.463   6
   4  -8  -4 2144.69 560.585   0
   4  -8  -4 2457.04 718.747   5
   4  -8  -3 13951.7 762.612   0
  -4   8   3 11906.0 736.343   6
   4  -8  -3 12708.5 822.992   5
   4  -8  -3 11734.8 446.701   1
  -4   8   2 42031.8 1160.89   3
   4  -8  -2 42441.0 1059.95   0
  -4   8   2 40205.5 1037.41   6
   4  -8  -2 43150.9 1179.76   5
   4  -8  -2 39697.0 744.697   1
  -4   8   1 26780.4 985.547   3
   4  -8  -1 27163.3 872.635   0
  -4   8   1 26988.3 856.042   6
   4  -8  -1 26170.1 993.335   5
   4  -8  -1 26080.8 659.068   1
   4  -8   0 531.554 320.235   1
  -4   8   0 978.574 637.716   3
  -4   8   0 606.146 453.498   6
   4  -8   0 534.838 626.064   5
   4  -8   0 668.169 468.120   0
   4  -8   1 804.580 344.845   1
  -4   8  -1 1608.31 678.078   3
  -4   8  -1 849.660 450.955   6
   4  -8   1 314.561 580.783   5
   4  -8   1 951.892 456.982   0
   4  -8   2 348.429 370.149   1
   4  -8   2 70.1167 447.102   0
  -4   8  -2 367.256 631.840   3
  -4   8  -2 176.943 400.210   6
   4  -8   3 94.5189 378.249   1
  -4   8  -3 437.968 666.355   3
   4  -8   3 397.366 411.976   0
  -4   8  -3 269.770 382.748   6
   4  -8   4-35.5903 381.354   1
  -4   8  -4 443.112 675.068   3
  -4   8  -4-79.9855 361.680   6
   4  -8   4 163.829 411.746   0
   4  -8   5 816.266 427.620   1
  -4   8  -5 1213.35 648.480   3
  -4   8  -5 748.896 352.766   6
   4  -8   5 804.034 394.709   0
   4  -8   6-118.672 425.594   1
  -4   8  -6 7.71376 657.721   3
  -4   8  -6 24.0120 329.523   6
  -4   8  -7 5383.24 708.687   3
   4  -8   7 5155.09 565.181   1
   4  -8   8 2382.84 514.728   1
  -4   8  -8 1833.79 682.932   3
  -4   8  -9 6293.97 731.739   3
   4  -8   9 6303.56 629.298   1
   4  -8  10 2361.45 557.647   1
  -4   8 -10 1911.60 661.314   3
   4  -8  11 2165.10 547.283   1
  -4   8 -11 1644.26 668.143   3
   4  -8  12 1823.72 601.516   1
  -4   8 -12 2038.68 640.315   3
   4  -8  13 880.033 636.694   1
   4  -8  14 624.053 658.051   1
   4  -7 -17 119.770 829.621   5
   4  -7 -16 349.449 912.241   5
  -4   7  16 55.9703 673.621   4
   4  -7 -15 3432.16 857.392   5
  -4   7  15 3300.41 752.648   4
   4  -7 -14 2275.36 816.128   5
  -4   7  14 2866.43 704.623   4
   4  -7 -13 2166.64 842.797   5
  -4   7  13 1124.89 610.490   4
   4  -7 -12 2607.30 504.064   0
   4  -7 -12 3498.96 776.040   5
  -4   7  12 2533.95 616.783   4
   4  -7 -11 2781.86 809.397   5
   4  -7 -11 2417.81 479.949   0
  -4   7  11 2303.80 553.095   4
  -4   7  10 3495.59 568.911   6
   4  -7 -10 3119.24 502.637   0
   4  -7 -10 3989.22 804.337   5
  -4   7  10 3085.35 545.192   4
   4  -7  -9-17.1999 448.579   0
   4  -7  -9 254.946 686.432   5
  -4   7   9 185.302 472.722   6
  -4   7   9 214.432 423.574   4
   4  -7  -8 10325.1 630.551   0
  -4   7   8 10391.9 697.084   6
   4  -7  -8 9971.43 860.382   5
   4  -7  -7-8.17916 435.346   0
   4  -7  -7 160.555 680.683   5
  -4   7   7 123.775 487.278   6
   4  -7  -6 30040.4 897.147   0
  -4   7   6 31426.9 941.225   6
   4  -7  -6 33105.7 1119.51   5
   4  -7  -5 1060.62 502.758   0
  -4   7   5 1262.96 540.498   6
   4  -7  -5 1401.48 718.817   5
   4  -7  -4 51976.8 1097.13   0
  -4   7   4 52361.7 1128.23   6
   4  -7  -4 52977.3 1244.57   5
   4  -7  -3 23378.4 824.732   0
  -4   7   3 23608.9 817.920   6
   4  -7  -3 24265.9 940.734   5
   4  -7  -3 23592.4 577.871   1
  -4   7   2 51375.7 1166.60   3
   4  -7  -2 50617.9 1080.05   0
  -4   7   2 51348.7 1066.00   6
   4  -7  -2 54277.7 1223.14   5
   4  -7  -2 50972.2 825.908   1
  -4   7   1 43032.4 1076.74   3
   4  -7  -1 46378.0 1025.23   0
   4  -7  -1 44090.4 1119.50   5
  -4   7   1 45564.5 986.588   6
   4  -7  -1 43774.5 802.680   1
   4  -7   0 32430.6 874.909   0
  -4   7   0 31141.3 949.254   3
  -4   7   0 31891.0 846.471   6
   4  -7   0 33740.3 1017.52   5
   4  -7   0 32440.8 739.683   1
   4  -7   1 49790.1 1021.73   0
  -4   7  -1 49782.8 1097.00   3
  -4   7  -1 48684.0 967.191   6
   4  -7   1 50182.6 923.794   1
   4  -7   2 880.686 389.718   1
  -4   7  -2 1383.08 599.208   3
   4  -7   2 642.393 421.359   0
  -4   7  -2 638.113 386.174   6
  -4   7  -3 33254.5 988.347   3
   4  -7   3 31945.1 820.261   0
  -4   7  -3 32426.7 775.693   6
   4  -7   3 31866.6 837.884   1
  -4   7  -4 2112.48 375.359   6
   4  -7   4 1969.76 450.035   1
  -4   7  -4 2734.48 644.231   3
   4  -7   4 2290.41 418.307   0
  -4   7  -5 39285.8 1066.07   3
   4  -7   5 38159.8 854.111   0
  -4   7  -5 38817.8 790.631   6
   4  -7   5 36746.1 966.042   1
   4  -7   6 1629.20 379.239   0
   4  -7   6 1844.69 475.821   1
  -4   7  -6 2061.66 633.512   3
  -4   7  -6 1591.67 319.576   6
  -4   7  -7 48680.1 1150.42   3
   4  -7   7 49975.2 912.846   0
   4  -7   7 50709.6 1184.05   1
  -4   7  -8 10347.5 747.718   3
   4  -7   8 11787.5 741.851   1
  -4   7  -9 15418.6 818.411   3
   4  -7   9 15824.0 799.719   1
  -4   7 -10 7976.76 681.902   3
   4  -7  10 7647.91 680.697   1
  -4   7 -11 10082.2 707.248   3
   4  -7  11 10905.0 803.432   1
  -4   7 -12 5278.93 666.601   3
   4  -7  12 5545.37 672.827   1
   4  -7  13 194.137 525.653   1
   4  -7  14 2082.45 692.781   1
   4  -7  15 660.740 579.203   1
   4  -6 -17 1410.06 904.380   5
   4  -6 -16 310.170 735.620   5
  -4   6  16 24.2686 615.231   4
   4  -6 -15 4238.47 852.886   5
  -4   6  15 3439.64 668.479   4
   4  -6 -14 2793.15 793.231   5
  -4   6  14 2447.88 581.787   4
   4  -6 -13 4030.92 732.848   5
  -4   6  13 4090.11 631.770   4
   4  -6 -12 7789.68 564.867   0
   4  -6 -12 8708.87 870.051   5
  -4   6  12 7490.80 714.708   4
   4  -6 -11 2854.38 461.400   0
   4  -6 -11 2757.89 726.746   5
  -4   6  11 2682.09 539.228   4
   4  -6 -10 10828.3 627.848   0
   4  -6 -10 11156.7 860.926   5
  -4   6  10 10887.0 721.923   4
  -4   6   9 1837.91 506.006   4
   4  -6  -9 1258.72 682.675   5
   4  -6  -9 1565.21 456.753   0
   4  -6  -8 8121.41 566.058   0
   4  -6  -8 8980.32 804.325   5
  -4   6   8 8286.68 620.681   6
   4  -6  -7 484.054 680.588   5
   4  -6  -7 462.454 436.760   0
  -4   6   7 377.855 473.398   6
  -4   6   6 5814.42 569.929   6
   4  -6  -6 6152.41 737.495   5
   4  -6  -6 5703.21 538.279   0
  -4   6   5 1024.66 489.117   6
   4  -6  -5 1030.80 466.040   0
   4  -6  -5 936.488 643.914   5
   4  -6  -4 16868.6 843.502   5
  -4   6   4 15162.7 697.530   6
   4  -6  -4 14411.8 674.779   0
  -4   6   3 6368.87 563.514   6
   4  -6  -3 6660.97 695.071   5
   4  -6  -3 5782.37 554.896   0
  -4   6   2 21377.7 800.206   3
  -4   6   2 21776.1 739.329   6
   4  -6  -2 22351.5 884.247   5
   4  -6  -2 22112.4 753.280   0
  -4   6   1 5214.29 600.783   3
  -4   6   1 5931.05 512.656   6
   4  -6  -1 5136.53 638.656   5
   4  -6  -1 5070.85 521.060   0
  -4   6   0 13108.7 677.693   3
  -4   6   0 13085.8 595.000   6
   4  -6   0 13534.6 742.614   5
   4  -6   0 13249.3 531.392   1
   4  -6   0 13633.7 612.813   0
  -4   6  -1 30313.5 867.822   3
  -4   6  -1 30623.2 759.553   6
   4  -6   1 30898.1 751.323   1
   4  -6   1 30973.8 791.199   0
   4  -6   2 21081.4 679.981   0
  -4   6  -2 20753.2 755.886   3
  -4   6  -2 21504.2 643.557   6
   4  -6   2 20349.0 440.631   2
   4  -6   2 20046.6 660.463   1
   4  -6   3 54750.6 954.452   0
  -4   6  -3 54145.3 1063.91   3
  -4   6  -3 54138.3 901.201   6
   4  -6   3 53412.3 709.958   2
   4  -6   3 51779.9 1005.84   1
   4  -6   4 3791.94 419.744   0
   4  -6   4 2932.30 482.443   1
  -4   6  -4 3342.80 604.833   3
  -4   6  -4 3622.53 383.409   6
   4  -6   4 3092.80 286.662   2
   4  -6   5 14497.3 561.662   0
  -4   6  -5 15101.6 738.695   3
  -4   6  -5 14164.3 495.424   6
   4  -6   5 14358.0 471.712   2
   4  -6   5 15048.9 691.095   1
   4  -6   6 2306.07 360.551   0
   4  -6   6 1873.25 482.396   1
  -4   6  -6 1835.98 581.961   3
  -4   6  -6 2228.99 304.493   6
   4  -6   6 2115.37 305.487   2
  -4   6  -7 16171.9 744.044   3
   4  -6   7 17117.4 544.464   0
   4  -6   7 17947.6 581.643   2
   4  -6   7 18833.8 804.769   1
  -4   6  -8 7238.52 633.214   3
   4  -6   8 7615.42 465.555   2
   4  -6   8 8543.14 657.057   1
  -4   6  -9 15786.3 710.472   3
   4  -6   9 15460.6 622.490   2
   4  -6   9 14707.5 759.863   1
   4  -6  10 139.230 541.003   1
  -4   6 -10 511.973 474.376   3
   4  -6  10 272.073 350.225   2
  -4   6 -11 3576.22 551.624   3
   4  -6  11 4525.02 601.978   1
   4  -6  12 2340.03 636.595   1
   4  -6  13 3506.44 601.103   1
   4  -6  14 2346.46 665.633   1
   4  -6  15 323.176 576.133   1
   4  -6  16 804.965 638.852   1
  -4   5  17 370.254 725.873   4
   4  -5 -16 388.173 710.540   5
  -4   5  16 20.0591 696.129   4
   4  -5 -15 2025.29 774.770   5
  -4   5  15 1338.92 684.012   4
   4  -5 -14 1079.58 712.591   5
  -4   5  14 643.844 614.415   4
   4  -5 -13 497.594 629.101   5
  -4   5  13 393.623 565.975   4
   4  -5 -12 11466.1 607.614   0
   4  -5 -12 11833.3 864.602   5
  -4   5  12 11226.4 730.298   4
   4  -5 -11 2409.41 699.848   5
   4  -5 -11 2186.19 431.254   0
  -4   5  11 2249.77 576.087   4
   4  -5 -10 2114.56 446.711   0
   4  -5 -10 2215.74 668.052   5
  -4   5  10 2058.03 543.901   4
   4  -5  -9 3647.46 663.511   5
   4  -5  -9 3561.81 478.728   0
   4  -5  -8 2943.48 480.562   0
   4  -5  -8 2405.25 630.279   5
   4  -5  -7-75.2956 437.570   0
   4  -5  -7 425.338 649.493   5
  -4   5   6 32003.8 873.788   6
   4  -5  -6 32092.3 850.359   0
   4  -5  -6 34075.5 1017.81   5
   4  -5  -5 653.483 436.378   0
   4  -5  -5 736.834 623.091   5
  -4   5   5 529.648 466.264   6
   4  -5  -4 7449.91 658.444   5
  -4   5   4 6364.35 542.032   6
   4  -5  -4 6764.33 546.628   0
   4  -5  -3 358.556 433.693   0
   4  -5  -3 267.657 570.994   5
  -4   5   3-107.049 427.408   6
  -4   5   2 17173.8 644.959   6
   4  -5  -2 16785.1 746.523   5
   4  -5  -2 16866.0 651.912   0
   4  -5  -1 292.421 405.094   0
  -4   5   1 163.255 367.460   6
   4  -5  -1 408.561 524.095   5
  -4   5   0 49487.1 918.138   3
  -4   5   0 48973.8 881.839   6
   4  -5   0 51681.5 941.488   0
  -4   5  -1 72096.5 1052.74   3
  -4   5  -1 71113.3 1002.25   6
   4  -5   1 70458.2 1054.64   0
  -4   5  -2 5255.27 530.468   3
   4  -5   2 5040.23 310.554   2
  -4   5  -2 5214.45 399.129   6
   4  -5   2 4987.42 450.200   1
   4  -5   2 5262.00 452.831   0
  -4   5  -3 10127.3 590.238   3
  -4   5  -3 9521.26 436.745   6
   4  -5   3 9402.11 380.724   2
   4  -5   3 10307.6 567.358   1
   4  -5   3 9029.69 478.163   0
   4  -5   4 212.012 420.049   1
  -4   5  -4 129.899 473.104   3
  -4   5  -4 288.181 282.820   6
   4  -5   4 194.796 329.349   0
   4  -5   4 237.423 262.527   2
   4  -5   5 59333.5 903.943   0
  -4   5  -5 59144.2 1034.23   3
  -4   5  -5 57890.6 790.647   6
   4  -5   5 59118.4 891.774   2
   4  -5   5 58189.7 1119.04   1
   4  -5   6 18225.8 547.085   0
  -4   5  -6 17252.5 704.542   3
   4  -5   6 17835.4 577.145   2
   4  -5   6 18292.6 751.304   1
   4  -5   7 1570.62 469.810   1
  -4   5  -7 2015.22 505.597   3
   4  -5   7 1895.47 291.215   0
   4  -5   7 1753.74 354.954   2
  -4   5  -8 6374.07 506.535   3
   4  -5   8 5926.60 447.217   2
   4  -5   8 5862.91 574.822   1
  -4   5  -9 3953.77 480.588   3
   4  -5   9 3696.13 537.708   1
   4  -5   9 3381.53 422.425   2
  -4   5 -10 9208.84 583.937   3
   4  -5  10 8748.18 559.744   2
   4  -5  10 9313.00 652.779   1
  -4   5 -11 5157.72 548.163   3
   4  -5  11 5233.83 509.752   2
   4  -5  11 5539.13 640.146   1
   4  -5  12 7088.87 610.287   2
   4  -5  12 7935.35 733.775   1
   4  -5  13 30.9353 545.964   1
   4  -5  14 3134.38 592.742   1
   4  -5  15 56.9176 590.134   1
   4  -5  16 1576.65 689.632   1
  -4   4  17 1629.60 743.297   4
  -4   4  16 790.572 678.801   4
   4  -4 -15-95.4762 612.414   5
  -4   4  15-32.0699 642.287   4
   4  -4 -14 484.825 600.690   5
  -4   4  14 859.064 590.031   4
   4  -4 -13 2439.00 671.088   5
  -4   4  13 2217.38 554.421   4
   4  -4 -12 24225.9 932.956   5
   4  -4 -12 23461.6 743.414   0
   4  -4 -11 335.009 384.467   0
   4  -4 -11 17.7205 574.455   5
  -4   4  11 162.126 481.781   4
   4  -4 -10 18656.7 858.697   5
  -4   4  10 19350.1 816.121   4
   4  -4 -10 18245.9 676.357   0
   4  -4  -9 1500.40 428.912   0
   4  -4  -9 1398.02 589.409   5
   4  -4  -8 58275.9 1192.70   5
   4  -4  -8 57209.0 1048.49   0
   4  -4  -7 88.6913 428.227   0
   4  -4  -7-80.7636 569.379   5
   4  -4  -6 109515. 1469.37   5
   4  -4  -6 109085. 1360.79   0
   4  -4  -5 17471.9 724.447   5
   4  -4  -5 17005.0 650.615   0
   4  -4  -4 9880.77 624.938   5
   4  -4  -4 10235.4 558.359   0
  -4   4   3 11426.7 565.041   6
   4  -4  -3 12755.6 654.711   5
   4  -4  -3 12339.5 581.595   0
   4  -4  -2 3438.16 527.778   5
  -4   4   2 3781.52 428.272   6
   4  -4  -2 3864.61 457.261   0
  -4   4   1 52825.2 880.665   6
   4  -4  -1 52980.6 909.331   0
  -4   4   0 66153.4 909.629   3
  -4   4   0 67133.9 949.302   6
   4  -4   0 67396.3 1004.26   0
  -4   4  -1 140589. 1248.75   3
  -4   4  -1 139157. 1291.56   6
   4  -4   1 139794. 1359.80   0
  -4   4  -2 32061.3 690.807   3
  -4   4  -2 31082.8 643.461   6
   4  -4   2 30789.3 696.634   0
  -4   4  -3 75895.1 970.568   3
   4  -4   3 75475.8 954.832   2
   4  -4   3 75768.0 1144.81   1
   4  -4   3 77533.9 1004.67   0
  -4   4  -4 16464.2 594.054   3
   4  -4   4 16459.5 531.355   2
   4  -4   4 16928.5 674.260   1
   4  -4   4 17040.7 531.883   0
  -4   4  -5 74711.1 1012.63   3
   4  -4   5 78056.6 967.990   0
   4  -4   5 77265.0 1064.50   2
   4  -4   5 77263.6 1241.29   1
  -4   4  -6 3242.27 470.563   3
   4  -4   6 3189.06 403.796   2
   4  -4   6 3825.82 529.268   1
   4  -4   6 3112.94 309.836   0
   4  -4   7 7245.46 356.207   0
  -4   4  -7 8019.92 467.884   3
   4  -4   7 7297.77 482.877   2
   4  -4   7 7615.23 586.594   1
  -4   4  -8 8368.02 490.613   3
   4  -4   8 7767.30 503.303   2
   4  -4   8 7086.04 580.622   1
  -4   4  -9 9801.10 531.695   3
   4  -4   9 9543.99 561.027   2
   4  -4   9 9701.68 676.033   1
   4  -4  10 2142.79 538.265   1
  -4   4 -10 1918.87 424.832   3
   4  -4  10 2328.71 446.823   2
   4  -4  11 12493.1 757.417   1
   4  -4  11 12530.9 692.429   2
   4  -4  12 7222.39 628.280   2
   4  -4  12 7387.97 698.019   1
   4  -4  13 39.0225 549.356   1
   4  -4  13-91.9923 470.709   2
   4  -4  14 9201.61 803.725   1
   4  -4  15 812.293 633.963   1
   4  -4  16 2128.75 652.211   1
  -4   3  18 221.664 696.999   4
  -4   3  17 3048.87 699.359   4
  -4   3  16 552.542 596.366   4
  -4   3  15 787.202 604.824   4
   4  -3 -14 1707.73 581.821   5
  -4   3  14 1920.93 619.833   4
   4  -3 -13 8050.05 698.989   5
  -4   3  13 8208.90 682.234   4
   4  -3 -12 3314.65 602.246   5
  -4   3  12 4351.86 636.262   4
   4  -3 -12 3662.84 438.258   0
   4  -3 -11 5672.48 632.748   5
  -4   3  11 6338.21 643.548   4
   4  -3 -11 5832.02 485.865   0
   4  -3 -10 17482.7 782.271   5
   4  -3 -10 17282.7 653.971   0
   4  -3  -9 1672.35 572.055   5
   4  -3  -9 2086.58 431.728   0
   4  -3  -8 38436.0 965.336   5
   4  -3  -8 38160.8 861.079   0
   4  -3  -7 27965.7 853.944   5
   4  -3  -7 28044.1 759.595   0
   4  -3  -6 31383.7 815.348   5
   4  -3  -6 31226.1 774.981   0
   4  -3  -5 406.319 467.610   5
   4  -3  -5 288.736 398.805   0
   4  -3  -4 7085.86 534.436   5
   4  -3  -4 7074.03 487.850   0
   4  -3  -3 602.687 421.114   5
   4  -3  -3 774.368 372.256   0
   4  -3  -2 23527.2 720.227   5
   4  -3  -2 23568.1 642.021   0
   4  -3  -1 26037.8 657.754   0
  -4   3   0 158175. 1169.51   3
   4  -3   0 155687. 1394.68   0
  -4   3  -1 107214. 949.271   3
   4  -3   1 107603. 1153.67   0
  -4   3  -2 123288. 1013.58   3
   4  -3   2 122666. 1205.18   0
  -4   3  -3 118933. 1028.00   3
   4  -3   3 120870. 1240.63   2
   4  -3   3 122785. 1184.96   0
  -4   3  -4 24955.7 573.503   3
   4  -3   4 25392.1 655.968   2
   4  -3   4 25711.6 584.411   0
  -4   3  -5 60442.8 820.947   3
   4  -3   5 59648.8 987.683   2
   4  -3   5 58941.5 1092.23   1
   4  -3   5 59965.3 818.761   0
  -4   3  -6 15623.3 479.734   3
   4  -3   6 15189.8 608.346   2
   4  -3   6 14986.6 671.791   1
   4  -3   6 14706.0 439.289   0
  -4   3  -7 18417.6 546.237   3
   4  -3   7 18912.6 749.346   1
   4  -3   7 17743.2 669.837   2
   4  -3   7 17789.1 453.260   0
   4  -3   8-116.771 436.918   1
  -4   3  -8 110.989 333.820   3
   4  -3   8 243.795 362.361   2
  -4   3  -9 15765.9 572.493   3
   4  -3   9 16209.5 704.586   2
   4  -3   9 15240.8 720.281   1
   4  -3  10 10408.9 637.153   2
   4  -3  10 11116.5 690.921   1
   4  -3  11 7089.51 610.259   2
   4  -3  11 5957.62 611.373   1
   4  -3  12 3592.10 543.821   1
   4  -3  12 4639.18 571.715   2
   4  -3  13 3309.20 580.350   1
   4  -3  13 2623.19 549.365   2
   4  -3  14 4391.32 660.864   1
   4  -3  14 4439.71 643.479   2
   4  -3  15 116.242 575.252   1
   4  -3  16 1610.05 627.112   1
   4  -3  17-122.584 564.402   1
  -4   2  18 191.365 694.300   4
  -4   2  17 3058.10 751.891   4
  -4   2  16 384.554 643.867   4
  -4   2  15 2510.16 632.229   4
  -4   2  14 1812.85 527.437   4
   4  -2 -13 2131.99 534.325   5
  -4   2  13 1812.50 593.751   4
   4  -2 -12 4817.42 566.923   5
   4  -2 -12 3906.70 438.561   0
  -4   2  12 4278.30 599.066   4
   4  -2 -11 1803.82 501.047   5
   4  -2 -11 1961.21 404.087   0
  -4   2  11 1374.08 496.689   4
   4  -2 -10 7126.61 578.769   5
   4  -2 -10 7612.72 503.657   0
   4  -2  -9 3162.88 530.505   5
   4  -2  -9 3480.03 446.418   0
   4  -2  -8 14830.8 599.093   0
   4  -2  -8 16444.7 673.771   5
   4  -2  -7 2273.26 413.661   0
   4  -2  -7 3048.84 467.379   5
   4  -2  -6 23105.4 692.659   5
   4  -2  -6 22281.6 675.942   0
   4  -2  -5 5481.20 476.989   5
   4  -2  -5 4717.58 448.712   0
   4  -2  -4 22636.8 661.353   5
   4  -2  -4 21819.9 657.498   0
   4  -2  -3 8509.07 478.226   0
   4  -2  -2 3702.75 416.441   0
   4  -2  -1 61860.7 914.122   0
   4  -2   0 10171.4 452.637   0
   4  -2   1 5296.54 390.740   0
  -4   2  -2 6831.95 274.800   3
   4  -2   2 6414.48 387.014   0
  -4   2  -3 315.673 232.629   3
   4  -2   3 89.0598 271.395   0
  -4   2  -4 1089.41 268.059   3
   4  -2   4 843.224 275.405   0
   4  -2   4 1220.42 378.310   2
  -4   2  -5 16577.9 433.832   3
   4  -2   5 16359.0 629.034   2
   4  -2   5 16564.6 460.983   0
   4  -2   6 173.948 426.670   1
  -4   2  -6 370.902 254.924   3
   4  -2   6 422.627 379.532   2
   4  -2   6 306.067 241.882   0
  -4   2  -7 8434.73 395.084   3
   4  -2   7 8728.05 565.894   2
   4  -2   7 8674.03 339.253   0
   4  -2   7 8737.10 592.457   1
   4  -2   8 728.123 441.893   1
   4  -2   8 750.914 400.560   2
   4  -2   9 6153.78 534.739   2
   4  -2   9 5967.06 579.006   1
   4  -2  10 2742.41 515.029   1
   4  -2  10 3062.67 498.994   2
   4  -2  11 4801.48 536.066   1
   4  -2  11 4718.83 562.600   2
   4  -2  12 2195.72 533.450   1
   4  -2  12 1697.08 536.280   2
   4  -2  13 1139.47 479.150   1
   4  -2  13 1405.96 546.422   2
   4  -2  14 256.319 519.030   1
   4  -2  14 214.515 542.078   2
   4  -2  15 488.958 530.016   1
   4  -2  16 213.787 466.017   1
  -4   2 -16-216.555 662.961   5
  -4   1  18-200.335 685.344   4
  -4   1  17 1486.26 689.097   4
  -4   1  16 1860.06 652.217   4
  -4   1  15 1902.73 544.673   4
  -4   1  14 3687.64 623.516   4
  -4   1  13 1594.61 533.079   4
   4  -1 -12 11200.6 601.952   5
   4  -1 -12 9408.29 521.008   0
  -4   1  12 10747.6 734.160   4
   4  -1 -11 213.211 335.531   0
   4  -1 -11 387.256 431.436   5
  -4   1  11 120.551 484.649   4
   4  -1 -10 3733.36 483.284   5
   4  -1 -10 3468.24 433.613   0
   4  -1  -9 2000.43 441.574   5
   4  -1  -9 2050.29 412.734   0
   4  -1  -8 9545.59 514.347   5
   4  -1  -8 8413.55 509.852   0
   4  -1  -7 1633.53 416.102   0
   4  -1  -7 1912.99 412.964   5
   4  -1  -6 26057.0 714.737   0
   4  -1  -6 25451.5 654.253   5
   4  -1  -5 624.122 355.288   5
   4  -1  -5 759.440 382.359   0
   4  -1  -4 194877. 1616.43   0
   4  -1  -3 13783.1 550.750   0
   4  -1  -2 32884.2 710.564   0
   4  -1  -1 25818.4 637.158   0
   4  -1   0 28.0917 302.232   0
   4  -1   1 45398.3 769.403   0
   4  -1   2 2347.37 325.200   0
  -4   1  -3 11893.8 205.671   3
   4  -1   3 13811.8 460.096   0
  -4   1  -4 3401.70 192.389   3
   4  -1   4 3635.87 458.716   2
   4  -1   4 3551.45 322.353   0
  -4   1  -5 77872.0 639.706   3
   4  -1   5 81355.9 1224.39   2
   4  -1   5 81836.7 902.986   0
  -4   1  -6 4940.84 273.930   3
   4  -1   6 5188.27 499.853   2
   4  -1   6 5192.07 299.422   0
   4  -1   6 4992.79 486.352   1
   4  -1   7 43553.5 1019.96   2
   4  -1   7 43928.4 623.573   0
   4  -1   7 44685.4 990.957   1
   4  -1   8 20732.1 785.478   2
   4  -1   8 23139.7 786.085   1
   4  -1   9 16324.5 749.486   2
   4  -1   9 16113.9 728.079   1
   4  -1  10 841.787 444.784   1
   4  -1  10 519.237 420.432   2
   4  -1  11 995.487 453.013   1
   4  -1  11 920.812 495.268   2
   4  -1  12 2836.07 505.814   1
   4  -1  12 3022.31 563.849   2
   4  -1  13 107.309 425.227   1
   4  -1  13 174.202 462.570   2
   4  -1  14 5352.06 645.203   2
   4  -1  14 5319.75 625.282   1
   4  -1  15 325.215 485.140   1
   4  -1  15 1.95997 539.099   2
  -4   1 -16 632.934 695.672   5
  -4   1 -17-221.434 725.860   5
  -4   0  18 206.430 671.208   4
  -4   0  17 4978.98 792.186   4
  -4   0  16 2946.09 692.389   4
  -4   0  15 7266.27 720.599   4
  -4   0  14 4840.48 632.614   4
  -4   0  13 13712.8 786.142   4
   4   0 -12 2433.21 396.158   0
  -4   0  12 3057.73 566.304   4
  -4   0  11 132.017 451.808   4
   4   0 -11-0.13556 343.955   0
   4   0 -11-62.3126 371.170   5
   4   0 -10 21919.0 621.725   5
   4   0 -10 21243.0 682.901   0
   4   0  -9 3868.98 403.320   5
   4   0  -9 3504.00 438.335   0
   4   0  -8 23061.4 602.879   5
   4   0  -8 22607.9 689.963   0
   4   0  -7 2940.78 437.222   0
   4   0  -7 3063.23 377.790   5
   4   0  -6 9588.74 530.368   0
   4   0  -6 9507.47 433.994   5
   4   0  -5 28053.8 730.804   0
   4   0  -4 790059. 3190.58   0
   4   0  -3 67795.5 987.510   0
   4   0  -2 522.735 359.081   0
   4   0  -1 9251.63 456.288   0
   4   0   0 9055.41 440.010   0
   4   0   1 84833.1 1010.13   0
   4   0   2 37270.1 692.280   0
   4   0   3 275.411 286.811   0
   4   0   4 8890.88 564.901   2
   4   0   4 9299.51 407.874   0
   4   0   5 68778.1 1173.88   2
   4   0   5 68769.9 852.205   0
   4   0   6 762.978 234.343   0
   4   0   6 1172.88 471.252   2
   4   0   7 56974.1 727.472   0
   4   0   7 57939.4 1103.66   1
   4   0   8 2493.03 452.802   1
   4   0   8 3203.98 550.262   2
   4   0   9 40800.6 1093.20   2
   4   0   9 41310.7 996.230   1
   4   0  10 2542.16 445.185   1
   4   0  10 2550.38 532.827   2
   4   0  11 1315.01 430.747   1
   4   0  11 941.671 452.599   2
   4   0  12 5296.30 658.101   2
   4   0  12 4948.35 548.624   1
   4   0  13 4540.96 668.013   2
   4   0  13 4053.01 552.699   1
   4   0  14 7265.68 759.229   2
   4   0  15 368.264 606.043   2
  -4   0 -16-82.3430 671.252   5
  -4  -1  19 78.5876 551.120   4
  -4  -1  18-238.384 554.131   4
  -4  -1  17 4124.13 660.528   4
  -4  -1  16 284.579 520.612   4
  -4  -1  15 5486.34 665.509   4
  -4  -1  14 110.265 510.162   4
   4   1 -13 6066.13 462.050   0
  -4  -1  13 6468.56 627.172   4
   4   1 -12 230.644 347.529   0
  -4  -1  12 469.680 438.332   4
   4   1 -11 311.873 352.489   0
  -4  -1  11 377.658 450.442   4
   4   1 -10 1477.23 414.981   0
   4   1  -9 5972.75 375.038   5
   4   1  -9 5722.24 479.707   0
   4   1  -8 15313.4 616.156   0
   4   1  -8 15972.9 466.637   5
   4   1  -7 147.313 382.863   0
   4   1  -6 19257.8 642.621   0
   4   1  -5 2420.44 429.219   0
   4   1  -4 317019. 2086.34   0
   4   1  -3 60855.1 961.936   0
   4   1  -2 229.043 142.166   3
   4   1  -2 244.955 352.159   0
   4   1  -1 157.189 94.7863   3
   4   1  -1 205.396 338.523   0
   4   1   0 5082.77 401.144   0
   4   1   1 2161.67 349.839   0
   4   1   2 12490.0 487.878   0
   4   1   3 20.3639 288.118   0
   4   1   4 3000.50 327.939   0
   4   1   4 2948.23 479.747   2
   4   1   5 12133.3 665.238   2
   4   1   5 12141.6 430.600   0
   4   1   6 336.777 485.362   2
   4   1   6 130.617 228.983   0
   4   1   7 22762.1 514.886   0
   4   1   7 22415.2 840.102   2
   4   1   7 21416.7 731.613   1
   4   1   8 1149.00 388.233   1
   4   1   8 1490.32 515.834   2
   4   1   9 10161.0 678.612   2
   4   1   9 9389.31 554.620   1
   4   1  10 4259.45 593.383   2
   4   1  10 3209.58 435.738   1
   4   1  11 2576.76 454.199   1
   4   1  11 2725.12 523.418   2
   4   1  12-30.1660 373.022   1
   4   1  12 215.382 528.878   2
   4   1  13 930.857 579.766   2
   4   1  14 436.830 588.154   2
  -4  -1 -15 74.1096 662.872   5
   4   1  15 516.847 597.164   2
  -4  -1 -16 15.7008 704.799   5
  -4  -2  19 995.211 599.859   4
   4   2 -18 23.5569 704.729   3
  -4  -2  18 81.2160 518.025   4
   4   2 -17 889.741 650.780   3
  -4  -2  17 1224.38 538.861   4
   4   2 -16 337.452 555.396   3
  -4  -2  16 630.449 517.517   4
  -4  -2  15 2182.90 581.528   4
  -4  -2  14 3230.19 546.575   4
   4   2 -13 2361.97 405.238   0
  -4  -2  13 2141.26 517.626   4
   4   2 -12 6074.83 485.400   0
  -4  -2  12 5957.36 578.956   4
   4   2 -11 245.899 379.631   0
  -4  -2  11 289.923 442.746   4
   4   2 -10 2899.72 432.961   0
   4   2  -9 1005.52 409.093   0
   4   2  -8 8893.84 534.422   0
   4   2  -7 1648.78 425.424   0
   4   2  -6 20936.1 690.129   0
   4   2  -5 340.702 271.514   3
   4   2  -5 526.790 428.658   0
   4   2  -4 18081.7 468.253   3
   4   2  -4 18044.7 648.499   0
   4   2  -3 27841.2 496.770   3
   4   2  -3 28860.7 751.882   0
   4   2  -2 20583.4 375.200   3
   4   2  -2 21761.3 660.378   0
   4   2  -1 16586.7 294.081   3
   4   2  -1 17708.4 597.333   0
   4   2   0 10766.0 171.744   3
   4   2   0 12980.7 539.774   0
   4   2   1 29815.5 699.074   0
   4   2   2 85.2026 326.790   0
   4   2   3 54289.8 858.946   0
   4   2   4 1066.71 459.622   2
   4   2   4 968.327 303.475   0
   4   2   5 56765.7 1156.55   2
   4   2   5 55966.2 842.088   0
   4   2   6 1748.03 496.279   2
   4   2   6 1621.47 293.930   0
   4   2   7 11850.0 689.064   2
   4   2   8 1586.56 390.625   1
   4   2   8 1502.48 492.574   2
   4   2   9 11621.8 722.833   2
   4   2   9 11945.1 591.885   1
   4   2  10 2719.31 419.819   1
   4   2  10 2764.09 521.124   2
   4   2  11 865.812 377.805   1
   4   2  11 1144.05 552.258   2
   4   2  12 3360.01 605.350   2
  -4  -2 -12 2449.84 688.124   5
  -4  -2 -13-197.486 632.419   5
   4   2  13-11.1763 467.935   2
  -4  -2 -14 1497.69 787.771   5
   4   2  14 2199.71 596.501   2
   4   2  15 211.428 559.442   2
  -4  -3  19 1499.14 610.899   4
  -4  -3  18-101.229 574.181   4
   4   3 -17 1418.30 712.244   3
  -4  -3  17 1293.63 588.552   4
   4   3 -16 717.301 638.407   3
  -4  -3  16 1004.00 539.910   4
   4   3 -15 2555.47 610.282   3
  -4  -3  15 3200.00 535.862   4
   4   3 -14 3417.57 597.945   3
  -4  -3  14 4385.64 582.798   4
   4   3 -13 6766.31 673.834   3
   4   3 -13 7473.59 518.153   0
  -4  -3  13 8082.03 596.643   4
   4   3 -12 8278.55 675.602   3
   4   3 -12 8030.73 532.398   0
  -4  -3  12 7969.69 572.185   4
   4   3 -11 7976.27 631.404   3
   4   3 -11 8509.24 539.742   0
  -4  -3  11 8063.60 555.168   4
   4   3 -10 15853.1 720.335   3
   4   3 -10 17229.4 672.609   0
  -4  -3  10 16764.8 665.763   4
   4   3  -9 1716.46 453.850   3
   4   3  -9 2160.36 461.874   0
   4   3  -8 25481.1 757.989   3
   4   3  -8 25895.9 766.834   0
   4   3  -7 19.2876 346.532   3
   4   3  -7 62.5104 419.455   0
   4   3  -6 23210.0 645.939   3
   4   3  -6 23895.1 748.859   0
   4   3  -5 15604.7 517.367   3
   4   3  -5 14734.7 641.411   0
   4   3  -4 24316.7 552.711   3
   4   3  -4 25175.8 760.555   0
   4   3  -3 12576.7 391.410   3
   4   3  -3 12109.6 609.800   0
   4   3  -2 20726.6 436.394   3
   4   3  -2 19701.1 679.315   0
   4   3  -1 39509.7 510.265   3
   4   3  -1 39146.6 856.209   0
   4   3   0 23262.5 359.395   3
   4   3   0 22181.3 682.708   0
   4   3   1 79753.8 1110.13   0
   4   3   2 5815.89 454.979   0
   4   3   3 24765.9 669.421   0
   4   3   4 286.956 316.732   0
   4   3   4 222.815 460.759   2
   4   3   5 25343.0 650.869   0
   4   3   5 26001.9 883.320   2
   4   3   6 135.773 272.755   0
   4   3   6 102.781 477.720   2
   4   3   7 9048.88 650.306   2
   4   3   8 968.768 355.636   1
   4   3   8 743.641 459.660   2
   4   3   9 2498.22 508.625   2
   4   3   9 2573.91 388.897   1
   4   3  10 3480.00 598.946   2
   4   3  11 4089.74 612.554   2
  -4  -3 -11 3870.26 653.209   5
   4   3  12 2899.43 670.451   2
  -4  -3 -12 3530.66 726.606   5
  -4  -3 -13 4963.87 849.001   5
   4   3  13 4255.51 695.892   2
  -4  -3 -14 2517.25 838.598   5
   4   3  14 2616.67 625.924   2
   4   4 -18 371.819 723.893   3
  -4  -4  18-94.6739 489.531   4
   4   4 -17 1058.95 654.801   3
  -4  -4  17 1037.26 503.576   4
  -4  -4  16-70.8994 470.173   4
   4   4 -15 67.1008 603.826   3
  -4  -4  15 112.334 468.989   4
   4   4 -14 999.824 577.150   3
  -4  -4  14 936.395 472.602   4
   4   4 -13 7564.40 668.448   3
   4   4 -13 8911.15 566.608   0
  -4  -4  13 8323.60 593.992   4
   4   4 -12 1772.66 533.445   3
   4   4 -12 1621.94 429.555   0
  -4  -4  12 1280.40 405.699   4
   4   4 -11 10847.7 697.332   3
   4   4 -11 11718.6 608.968   0
  -4  -4  11 10923.4 589.792   4
   4   4 -10 7531.93 609.236   3
   4   4 -10 6697.49 536.894   0
  -4  -4  10 6952.14 493.168   4
   4   4  -9 10312.7 626.178   3
   4   4  -9 11360.6 610.588   0
   4   4  -8 53296.8 1051.57   3
   4   4  -8 52813.5 1063.97   0
   4   4  -7 4575.70 453.961   3
   4   4  -7 4727.68 518.157   0
   4   4  -6 11490.8 524.967   3
   4   4  -6 12336.9 635.886   0
   4   4  -5 5520.35 532.339   0
   4   4  -5 5482.63 395.926   3
   4   4  -4 26016.5 617.255   3
   4   4  -4 25349.8 792.544   0
   4   4  -3 3175.06 339.758   3
   4   4  -3 3617.00 503.962   0
   4   4  -2 55495.6 734.273   3
   4   4  -2 53575.8 1027.75   0
   4   4  -1 31271.9 564.896   3
   4   4  -1 29347.7 800.612   0
   4   4   0 27832.9 487.815   3
   4   4   0 28360.4 772.273   0
   4   4   1 7395.39 278.134   3
   4   4   1 7514.64 513.025   0
   4   4   2 20779.8 677.413   0
   4   4   3 20968.8 660.670   0
   4   4   4 7228.73 471.458   0
   4   4   4 8000.19 601.521   2
   4   4   5 8343.44 469.883   0
   4   4   5 8507.79 621.811   2
   4   4   6 1106.28 323.577   0
   4   4   6 1249.44 486.902   2
   4   4   7 1107.88 497.582   2
   4   4   8 97.3810 319.320   1
   4   4   8-58.0636 499.478   2
   4   4   9 12221.0 774.037   2
  -4  -4  -9 11542.7 785.024   5
   4   4  10 1511.77 546.713   2
  -4  -4 -10 1606.40 651.442   5
   4   4  11 3538.26 640.864   2
  -4  -4 -11 3692.58 749.139   5
  -4  -4 -12 513.344 717.566   5
   4   4  12 432.308 612.768   2
  -4  -4 -13 7391.13 927.190   5
   4   4  13 7471.90 779.325   2
  -4  -4 -14 2477.29 812.444   5
   4   4  14 1804.43 618.726   2
   4   5 -17-9.02302 584.284   3
   4   5 -16 941.611 676.962   3
   4   5 -15-42.1352 624.364   3
  -4  -5  15 134.073 424.026   4
   4   5 -14 239.118 576.435   3
  -4  -5  14-29.9685 409.907   4
   4   5 -13 6782.59 707.767   3
   4   5 -13 5967.93 529.695   0
  -4  -5  13 6132.26 534.732   4
   4   5 -12 4966.62 605.642   3
   4   5 -12 5571.87 540.300   0
  -4  -5  12 5363.40 507.558   4
   4   5 -11 504.015 488.118   3
   4   5 -11 651.059 419.627   0
  -4  -5  11 283.816 347.829   4
   4   5 -10 14797.4 724.318   3
   4   5 -10 14294.3 674.595   0
  -4  -5  10 14506.8 590.823   4
   4   5  -9 4294.93 526.701   3
   4   5  -9 4389.46 524.513   0
   4   5  -8 32773.8 885.058   3
   4   5  -8 31924.3 897.462   0
   4   5  -7 5148.90 471.799   3
   4   5  -7 4868.49 558.027   0
   4   5  -6-26.3599 474.085   0
   4   5  -6-210.359 408.974   3
   4   5  -5-186.602 474.763   0
   4   5  -4 2233.27 380.048   3
   4   5  -4 2525.33 510.884   0
   4   5  -3 16240.9 530.921   3
   4   5  -3 16760.7 720.555   0
   4   5  -2 27580.6 633.403   3
   4   5  -2 27455.5 841.808   0
   4   5  -1 13347.5 485.493   3
   4   5  -1 12484.8 648.439   0
   4   5   0 430.954 299.250   3
   4   5   0-11.3636 428.705   0
   4   5   1 11002.4 598.339   0
   4   5   2-154.806 405.855   0
   4   5   3 21358.1 712.864   0
   4   5   4 32868.7 830.909   0
   4   5   4 32990.6 965.260   2
   4   5   5 905.895 376.153   0
   4   5   5 779.849 456.236   2
  -4  -5  -5 817.300 494.637   5
   4   5   6 27271.7 741.808   0
   4   5   6 27236.5 952.015   2
  -4  -5  -6 26740.5 979.378   5
   4   5   7 470.462 454.066   2
  -4  -5  -7 603.797 525.820   5
   4   5   8-49.1712 448.637   2
  -4  -5  -8 64.8949 631.128   5
   4   5   9 4774.16 635.526   2
  -4  -5  -9 4118.02 649.865   5
   4   5  10 1136.97 551.385   2
  -4  -5 -10 635.068 670.139   5
   4   5  11 88.2792 549.372   2
  -4  -5 -11 257.612 724.531   5
  -4  -5 -12 634.984 710.523   5
   4   5  12 1050.94 505.206   2
  -4  -5 -13 1580.28 675.858   5
   4   5  13 2188.62 604.954   2
   4   6 -17 957.997 743.365   3
   4   6 -16 3146.25 727.628   3
   4   6 -15 1081.42 631.660   3
   4   6 -14 482.518 609.242   3
   4   6 -13 5772.17 674.049   3
   4   6 -13 6233.88 570.101   0
   4   6 -12 6834.46 686.055   3
   4   6 -12 6553.65 563.034   0
   4   6 -11 418.591 518.223   3
   4   6 -11 231.622 421.426   0
   4   6 -10 11586.0 691.536   3
   4   6 -10 11604.2 664.693   0
   4   6  -9 5660.57 568.076   3
   4   6  -9 5719.18 586.294   0
   4   6  -8 13329.1 706.285   3
   4   6  -8 14049.8 698.563   0
   4   6  -7 3072.10 516.569   3
   4   6  -7 3694.79 520.165   0
   4   6  -6 4984.55 509.700   3
   4   6  -6 4753.71 560.960   0
   4   6  -5 1849.42 443.060   3
   4   6  -5 1985.75 535.763   0
   4   6  -4 17565.0 628.312   3
   4   6  -4 17075.7 755.694   0
   4   6  -3 16170.6 623.404   3
   4   6  -3 17493.1 766.227   0
  -4  -6   3 16385.6 471.587   5
   4   6  -2 24081.6 681.471   3
   4   6  -2 24142.2 836.348   0
  -4  -6   2 23941.5 597.416   5
   4   6  -1 8976.07 500.285   3
   4   6  -1 8278.81 621.993   0
  -4  -6   1 8144.68 457.781   5
   4   6   0 15430.5 537.143   3
  -4  -6   0 14673.7 580.970   5
   4   6   0 14880.5 696.700   0
   4   6   1 15650.5 696.018   0
  -4  -6  -1 14926.8 619.873   5
  -4  -6  -2 8241.37 577.407   5
   4   6   2 8381.27 581.964   0
   4   6   3 12682.5 644.887   0
   4   6   3 11464.8 649.660   2
  -4  -6  -3 11489.1 638.620   5
   4   6   4 7939.34 568.446   0
   4   6   4 8021.49 616.841   2
  -4  -6  -4 8372.89 659.164   5
   4   6   5 25540.4 785.213   0
   4   6   5 26000.2 928.309   2
  -4  -6  -5 24479.8 930.156   5
   4   6   6 2009.02 418.160   0
   4   6   6 1958.99 503.530   2
  -4  -6  -6 1946.90 627.020   5
   4   6   7 9115.61 666.885   2
  -4  -6  -7 10467.4 809.403   5
   4   6   8 1706.69 527.150   2
  -4  -6  -8 2248.74 640.906   5
   4   6   9 4365.62 649.711   2
  -4  -6  -9 4221.00 719.379   5
   4   6  10 909.060 482.554   2
  -4  -6 -10 1145.87 731.394   5
  -4  -6 -11 1447.99 665.465   5
   4   6  11 1438.14 609.194   2
  -4  -6 -12 781.155 802.213   5
   4   6  12 843.754 609.176   2
   4   6  13 225.977 593.562   2
   4   7 -16 278.922 653.890   3
   4   7 -15 1807.99 604.249   3
   4   7 -14 140.249 624.847   3
   4   7 -13 4396.25 649.362   3
   4   7 -13 4740.35 547.677   0
   4   7 -12 1369.34 574.077   3
   4   7 -12 1215.91 494.489   0
   4   7 -11 4013.53 566.157   0
   4   7 -11 3053.34 648.267   3
   4   7 -10 3962.68 535.849   0
   4   7 -10 3826.34 611.977   3
   4   7  -9 2479.18 551.360   3
   4   7  -9 3167.36 550.951   0
   4   7  -8 11762.6 734.951   3
   4   7  -8 12489.8 713.299   0
   4   7  -7 1498.75 492.082   3
   4   7  -7 1929.16 503.082   0
   4   7  -6 29790.5 884.608   3
   4   7  -6 29884.6 968.486   0
   4   7  -5 1209.26 445.957   3
   4   7  -5 1121.81 527.704   0
   4   7  -4 30685.9 840.092   3
   4   7  -4 29901.8 968.623   0
   4   7  -3 6064.63 557.031   3
   4   7  -3 5323.26 625.361   0
   4   7  -2 13152.3 618.558   3
  -4  -7   2 12807.2 483.488   5
   4   7  -2 13790.6 752.054   0
   4   7  -1 3208.93 461.244   3
   4   7  -1 2794.19 530.803   0
  -4  -7   1 2642.50 365.837   5
   4   7   0 7748.80 622.860   0
  -4  -7   0 6978.08 492.291   5
   4   7   1 2915.35 528.337   0
  -4  -7  -1 2747.77 444.505   5
   4   7   2 1007.78 458.913   0
  -4  -7  -2 926.936 456.133   5
   4   7   3 15492.5 728.173   0
   4   7   3 15532.5 730.487   2
  -4  -7  -3 15371.4 742.264   5
   4   7   4 826.821 445.671   0
   4   7   4 1182.17 478.256   2
  -4  -7  -4 463.936 473.354   5
   4   7   5 16747.3 730.216   0
   4   7   5 16429.3 780.144   2
  -4  -7  -5 16280.9 844.325   5
   4   7   6 401.706 404.454   0
   4   7   6 313.947 493.517   2
  -4  -7  -6 702.255 577.168   5
   4   7   7 8795.94 703.110   2
  -4  -7  -7 7759.48 719.210   5
   4   7   8 574.206 483.583   2
  -4  -7  -8 946.233 599.007   5
   4   7   9 1407.54 571.262   2
  -4  -7  -9 1393.60 690.129   5
  -4  -7 -10 260.861 744.399   5
   4   7  10 81.6158 470.807   2
  -4  -7 -11 475.413 768.626   5
   4   7  11 599.965 595.625   2
   4   7  12 157.227 617.830   2
   4   8 -15 425.672 782.197   3
   4   8 -14 441.625 700.174   3
   4   8 -13-60.5922 620.145   3
   4   8 -13 193.873 449.282   0
   4   8 -12-178.504 617.005   3
   4   8 -12-9.67189 468.431   0
   4   8 -11 968.687 641.658   3
   4   8 -11 1111.05 478.159   0
   4   8 -10 226.212 593.290   3
   4   8 -10 854.375 513.464   0
   4   8  -9 259.040 539.599   3
   4   8  -9 574.993 463.950   0
   4   8  -8 4918.65 646.599   3
   4   8  -8 4221.42 567.261   0
   4   8  -7 543.025 506.335   3
   4   8  -7 408.926 496.612   0
   4   8  -6 17805.9 786.949   3
   4   8  -6 17625.4 860.613   0
   4   8  -5-168.484 507.050   3
   4   8  -5 236.101 508.071   0
   4   8  -4 4325.00 587.272   3
   4   8  -4 4849.52 645.185   0
   4   8  -3 714.270 511.020   3
   4   8  -3 371.977 542.583   0
   4   8  -2 343.528 473.979   3
   4   8  -2 85.7424 494.033   0
   4   8  -1 154.424 534.088   0
  -4  -8   1 112.997 337.428   5
   4   8   0 579.629 491.638   0
  -4  -8   0 566.633 370.439   5
   4   8   1 298.384 472.612   0
  -4  -8  -1 254.084 403.662   5
   4   8   2 234.349 500.042   0
   4   8   2 548.679 417.719   2
  -4  -8  -2 262.454 456.840   5
   4   8   3 2621.57 510.708   0
   4   8   3 2606.10 515.235   2
  -4  -8  -3 2453.59 522.438   5
   4   8   4 2087.89 512.975   0
   4   8   4 1987.96 473.255   2
  -4  -8  -4 2619.39 556.157   5
   4   8   5 4253.62 540.189   0
   4   8   5 4824.97 563.690   2
  -4  -8  -5 5541.32 689.051   5
   4   8   6 104.810 429.307   0
   4   8   6 76.3056 455.291   2
  -4  -8  -6 670.630 540.903   5
   4   8   7 8439.92 674.846   2
  -4  -8  -7 9129.86 861.768   5
   4   8   8 275.630 527.957   2
  -4  -8  -8-87.4461 691.212   5
  -4  -8  -9 487.122 679.884   5
   4   8   9-55.5819 455.616   2
  -4  -8 -10 687.262 743.963   5
   4   8  10 141.244 558.123   2
   4   8  11 250.631 579.941   2
   4   9 -15 3115.36 813.899   3
   4   9 -14 100.316 655.455   3
   4   9 -12 1939.26 724.574   3
   4   9 -12 1430.91 559.836   0
   4   9 -11 1251.49 645.680   3
   4   9 -11 1097.52 502.736   0
   4   9 -10 5847.03 731.102   3
   4   9 -10 6484.72 681.791   0
   4   9  -9 189.192 534.234   3
   4   9  -9 105.152 501.713   0
   4   9  -8 6206.31 657.433   3
   4   9  -8 5353.28 644.861   0
   4   9  -7 3362.50 599.400   3
   4   9  -7 3099.33 649.001   0
   4   9  -6 47779.6 1226.60   3
   4   9  -6 45512.5 1237.14   0
   4   9  -5 2141.98 609.615   3
   4   9  -5 2039.51 647.668   0
   4   9  -4 1688.13 587.574   3
   4   9  -4 1988.02 616.857   0
   4   9  -3 3790.90 599.752   3
   4   9  -3 3042.11 639.274   0
   4   9  -2 1739.16 552.016   0
   4   9  -1 6714.53 700.691   0
   4   9   0 5477.95 642.206   0
  -4  -9   0 5214.47 494.505   5
   4   9   1 3756.61 599.998   0
  -4  -9  -1 3393.22 484.215   5
   4   9   2 431.828 539.219   0
   4   9   2 737.067 436.225   2
  -4  -9  -2 356.554 437.393   5
   4   9   3 3220.02 552.741   0
   4   9   3 3484.90 501.470   2
  -4  -9  -3 3625.06 594.531   5
   4   9   4 897.266 525.962   0
   4   9   4 736.985 473.125   2
  -4  -9  -4 963.295 549.923   5
   4   9   5 6217.69 624.786   0
   4   9   5 6584.70 652.769   2
  -4  -9  -5 6343.44 700.568   5
   4   9   6-77.3904 463.250   0
   4   9   6 196.977 488.016   2
  -4  -9  -6 880.432 671.302   5
   4   9   7 9115.84 715.171   2
  -4  -9  -7 10423.7 851.623   5
   4   9   8 1278.90 577.746   2
  -4  -9  -8 2196.35 777.857   5
  -4  -9  -9 249.323 683.671   5
   4   9  10 495.826 490.690   2
   4  10 -14-101.752 839.346   3
   4  10 -13-15.2404 755.755   3
   4  10 -12 321.287 626.544   3
   4  10 -12 352.888 509.104   0
   4  10 -11 3324.53 777.378   3
   4  10 -11 3959.25 647.231   0
   4  10 -10 3066.02 736.677   3
   4  10 -10 2296.90 563.470   0
   4  10  -9 70.2196 491.260   0
   4  10  -9 778.446 596.199   3
   4  10  -8 4344.63 653.446   3
   4  10  -8 3547.05 606.789   0
   4  10  -7-83.4730 628.289   3
   4  10  -7 30.8341 600.540   0
   4  10  -6 12061.2 856.139   3
   4  10  -6 10924.9 788.150   0
   4  10  -5 453.631 608.675   3
   4  10  -5 310.880 590.726   0
   4  10  -4 4241.54 690.208   3
   4  10  -4 4773.04 708.988   0
   4  10  -3 376.676 536.351   0
   4  10  -2 8556.96 757.103   0
   4  10  -1 433.637 541.275   0
   4  10   0 13192.1 849.525   0
   4  10   1 7512.63 730.679   0
   4  10   1 7086.58 605.025   2
   4  10   2 856.102 517.369   0
   4  10   2 748.012 431.615   2
  -4 -10  -2 393.610 557.984   5
   4  10   3 2972.70 629.830   0
   4  10   3 2592.70 491.644   2
  -4 -10  -3 2422.80 650.973   5
   4  10   4 879.651 549.870   0
   4  10   4 538.842 453.661   2
  -4 -10  -4 749.816 561.158   5
   4  10   5 7918.73 718.897   0
   4  10   5 7148.47 635.165   2
  -4 -10  -5 7754.62 770.202   5
   4  10   6 1004.54 545.021   2
  -4 -10  -6 1031.33 651.999   5
  -4 -10  -7 1137.74 673.600   5
   4  10   7 1936.03 512.070   2
  -4 -10  -8 10.1844 835.834   5
   4  11 -13 1171.74 782.464   3
   4  11 -12 383.341 770.438   3
   4  11 -12 167.764 593.729   0
   4  11 -11 1558.02 585.959   0
   4  11 -11 2553.94 818.463   3
   4  11 -10 1866.82 815.514   3
   4  11 -10 750.070 548.720   0
   4  11  -9 86.8858 712.399   3
   4  11  -9 601.071 541.372   0
   4  11  -8 1130.05 804.100   3
   4  11  -8 1969.87 668.679   0
   4  11  -7-146.464 709.617   3
   4  11  -7 31.5625 621.498   0
   4  11  -6 56.7747 693.711   3
   4  11  -5-172.402 655.567   3
   4  11  -5 275.151 630.694   0
   4  11  -4 2100.63 691.716   0
   4  11  -3 291.356 651.055   0
   4  11  -2 3959.74 651.925   0
   4  11  -1 338.066 644.196   0
   4  11   0 2048.72 682.669   0
   4  11   1 2962.37 696.197   0
   4  11   2 622.511 545.766   0
   4  11   3 2156.71 653.779   0
   4  11   4 118.812 526.961   0
  -4 -11  -4-64.0107 628.030   5
   4  11   5 94.3008 516.772   0
  -4 -11  -7 70.9961 785.668   5
   4  12 -12 1247.25 615.631   0
   4  12 -11 680.659 786.686   3
   4  12 -11 833.720 656.782   0
   4  12 -10 1270.15 777.629   3
   4  12 -10 2277.24 697.276   0
   4  12  -9 367.804 878.479   3
   4  12  -9 293.630 669.439   0
   4  12  -8 2607.44 823.866   3
   4  12  -8 2271.87 632.204   0
   4  12  -7 404.966 748.397   3
   4  12  -6 1473.37 656.687   0
   4  12  -5 180.179 591.645   0
   4  12  -4 1105.71 673.382   0
   4  12  -3 538.094 690.210   0
   4  12  -2 3774.93 679.681   0
   4  12  -1 3830.98 722.482   0
   4  12   0 603.724 680.188   0
   4  12   1 2061.69 680.888   0
   4  12   2 235.520 573.531   0
   4  12   3 1421.58 661.958   0
   4  12   4 113.567 625.455   0
   4  12   5-118.691 599.665   0
  -4 -12  -5 50.0641 681.560   5
   4  13  -9-44.4421 839.277   3
   4  13  -8 556.472 922.364   3
   4  13  -6 1003.40 700.793   0
   4  13  -5 381.037 708.968   0
   4  13  -4 1956.72 781.437   0
   4  13  -3 406.088 638.399   0
   4  13  -2 4405.32 838.984   0
   4  13  -1 643.221 656.965   0
   4  13   0 1154.98 644.874   0
   4  13   1 725.016 691.410   0
   5 -15   0-56.7260 716.042   5
  -5  15  -1 632.121 747.971   6
  -5  15  -2 120.865 679.902   6
  -5  15  -3 663.763 617.540   6
  -5  15  -4 126.705 618.900   6
   5 -14  -4 925.796 791.136   5
  -5  14   4 830.088 777.060   6
  -5  14   3 2265.63 801.516   6
   5 -14  -3 1502.34 897.255   5
  -5  14   2-221.249 726.138   6
   5 -14  -2-127.894 797.049   5
  -5  14   1 522.745 915.049   3
  -5  14   1 1174.87 733.082   6
   5 -14  -1 1114.79 868.065   5
  -5  14   0 62.7729 587.852   6
  -5  14  -1 11401.1 1170.44   3
  -5  14  -1 11729.4 964.930   6
  -5  14  -2 590.209 809.444   3
  -5  14  -2 817.204 609.598   6
  -5  14  -3 626.799 962.355   3
  -5  14  -3 733.697 575.310   6
  -5  14  -4 353.080 820.608   3
  -5  14  -4 75.5839 554.228   6
  -5  14  -5 4083.69 1068.70   3
  -5  14  -5 2558.68 713.008   6
  -5  14  -6 8788.06 1208.60   3
  -5  14  -7 2868.11 1099.74   3
  -5  13   7 161.815 691.721   6
   5 -13  -7 361.584 888.923   5
  -5  13   6 9808.96 978.759   6
   5 -13  -6 11062.6 1110.45   5
  -5  13   5 733.786 664.094   6
   5 -13  -5 751.073 782.399   5
  -5  13   4 1463.18 680.555   6
   5 -13  -4 2684.57 855.434   5
  -5  13   3 442.331 694.594   6
   5 -13  -3 767.423 848.376   5
  -5  13   2 1567.09 706.676   6
   5 -13  -2 1976.94 730.464   5
  -5  13   1 622.343 898.283   3
  -5  13   1 1152.88 653.480   6
   5 -13  -1 1176.98 730.242   5
  -5  13   0 2570.72 939.926   3
  -5  13   0 3076.61 674.332   6
   5 -13   0 3290.64 747.072   5
  -5  13  -1 17666.8 1200.94   3
  -5  13  -1 15735.7 980.621   6
  -5  13  -2 197.359 921.686   3
  -5  13  -2 650.366 646.112   6
  -5  13  -3 5674.31 970.580   3
  -5  13  -3 5196.95 709.744   6
  -5  13  -4 731.691 840.158   3
  -5  13  -4 256.478 608.208   6
  -5  13  -5 5122.17 996.571   3
  -5  13  -5 3259.81 635.486   6
   5 -13   6 489.429 480.198   1
  -5  13  -6 1389.86 965.520   3
   5 -13   7 4045.16 630.568   1
  -5  13  -7 5415.44 1031.29   3
   5 -13   8 170.971 575.037   1
  -5  13  -8 319.811 983.613   3
   5 -13   9-225.106 597.796   1
  -5  13  -9 752.409 1022.13   3
  -5  13 -10 1327.98 881.247   3
  -5  12   9 158.148 731.971   6
   5 -12  -9 56.6498 805.818   5
  -5  12   8 4437.10 822.309   6
   5 -12  -8 5678.62 1004.36   5
  -5  12   7 107.774 680.879   6
   5 -12  -7 963.965 860.260   5
  -5  12   6 8044.70 825.089   6
   5 -12  -6 9070.05 1027.64   5
  -5  12   5 2044.18 738.294   6
   5 -12  -5 2808.01 896.781   5
  -5  12   4 826.904 672.525   6
   5 -12  -4 1778.86 850.480   5
  -5  12   3 2.53893 600.916   6
   5 -12  -3 345.095 665.295   5
  -5  12   2 2010.95 812.625   3
  -5  12   2 2748.31 652.026   6
   5 -12  -2 2071.97 795.273   5
  -5  12   1 555.313 841.081   3
  -5  12   1 1932.95 652.753   6
   5 -12  -1 1093.72 764.244   5
  -5  12   0 770.116 831.470   3
   5 -12   0 548.253 707.431   5
  -5  12   0 1011.31 642.166   6
  -5  12  -1 8344.81 921.900   3
  -5  12  -1 7476.16 727.029   6
  -5  12  -2 655.555 768.842   3
  -5  12  -2-29.4404 519.446   6
  -5  12  -3 9895.48 980.213   3
  -5  12  -3 8096.25 694.612   6
   5 -12   4 163.320 430.608   1
  -5  12  -4 553.940 863.781   3
  -5  12  -4-187.786 499.350   6
   5 -12   5 3107.99 559.877   1
  -5  12  -5 3549.95 843.362   3
  -5  12  -5 2678.72 595.964   6
   5 -12   6 235.350 522.536   1
  -5  12  -6 1456.93 911.868   3
   5 -12   7 853.485 566.264   1
  -5  12  -7 1409.65 855.165   3
   5 -12   8 351.018 519.895   1
  -5  12  -8 242.621 823.024   3
   5 -12   9 238.842 518.935   1
  -5  12  -9 732.853 914.941   3
   5 -12  10 446.773 644.654   1
  -5  12 -10 1406.95 994.831   3
  -5  11  10 2597.00 755.883   6
   5 -11 -10 1804.78 861.980   5
  -5  11   9 75.0884 682.628   6
   5 -11  -9 173.716 869.419   5
   5 -11  -9 383.972 529.178   0
   5 -11  -8 4675.85 654.289   0
  -5  11   8 4916.09 806.153   6
   5 -11  -8 5662.14 1009.40   5
  -5  11   7 1360.27 684.924   6
   5 -11  -7 1871.31 730.645   5
   5 -11  -7 1552.17 552.249   0
   5 -11  -6 1536.62 662.711   0
  -5  11   6 1119.07 585.639   6
   5 -11  -6 1669.08 777.002   5
   5 -11  -5 2748.04 600.266   0
  -5  11   5 3597.62 715.667   6
   5 -11  -5 3229.05 773.145   5
   5 -11  -4 160.778 587.044   0
  -5  11   4 196.983 605.313   6
   5 -11  -4 464.212 685.781   5
   5 -11  -3 1086.43 605.720   0
  -5  11   3 997.584 564.457   6
   5 -11  -3 1415.01 747.621   5
   5 -11  -2 36.3267 513.268   0
  -5  11   2 135.954 533.947   6
   5 -11  -2 386.024 747.676   5
  -5  11   1 3233.72 734.350   3
  -5  11   1 3610.79 633.835   6
   5 -11  -1 3833.12 673.517   0
   5 -11  -1 4015.89 784.554   5
   5 -11   0 288.758 511.892   0
  -5  11   0 350.197 761.552   3
  -5  11   0 51.4918 564.624   6
   5 -11   0 91.3717 607.115   5
  -5  11  -1 9691.00 904.571   3
   5 -11   1 9480.01 712.091   0
  -5  11  -1 9060.42 707.345   6
   5 -11   2-74.3757 414.516   1
   5 -11   2 248.270 523.811   0
  -5  11  -2 395.677 693.102   3
  -5  11  -2-52.9653 493.486   6
  -5  11  -3 9933.63 863.631   3
  -5  11  -3 8384.98 658.779   6
   5 -11   3 8434.67 602.126   1
   5 -11   4 73.4225 422.109   1
  -5  11  -4 515.248 693.000   3
  -5  11  -4-8.64079 487.654   6
  -5  11  -5 9996.08 887.672   3
  -5  11  -5 9430.47 641.528   6
   5 -11   5 8640.19 663.961   1
   5 -11   6 273.422 518.673   1
  -5  11  -6 722.736 822.667   3
  -5  11  -7 4006.56 820.979   3
   5 -11   7 4678.66 650.917   1
   5 -11   8 223.187 495.425   1
  -5  11  -8 657.392 786.264   3
   5 -11   9 242.054 605.856   1
  -5  11  -9 345.680 769.216   3
   5 -11  10 1266.52 584.182   1
  -5  11 -10 1702.06 844.663   3
   5 -11  11 731.638 633.014   1
   5 -10 -13 453.881 980.771   5
  -5  10  13 416.671 517.760   4
   5 -10 -12 2110.22 957.928   5
  -5  10  12 2134.18 585.591   4
   5 -10 -11 708.606 595.928   0
   5 -10 -11 597.794 983.735   5
  -5  10  11 93.6666 486.003   4
   5 -10 -10 2286.84 561.690   0
  -5  10  10 2614.78 666.209   6
   5 -10 -10 2528.06 976.074   5
  -5  10  10 1685.05 502.752   4
  -5  10   9 0.84332 613.962   6
   5 -10  -9 164.962 911.480   5
   5 -10  -9-20.9983 582.904   0
  -5  10   9-57.6097 490.737   4
   5 -10  -8 7553.47 740.801   0
  -5  10   8 7684.41 758.726   6
   5 -10  -8 6809.33 871.420   5
  -5  10   8 6505.42 616.959   4
   5 -10  -7 194.241 579.785   0
   5 -10  -7 1438.42 826.876   5
  -5  10   7 168.741 549.854   6
   5 -10  -6 11671.7 765.268   0
  -5  10   6 12074.1 839.989   6
   5 -10  -6 13881.6 1023.17   5
   5 -10  -5 221.763 593.013   0
  -5  10   5 487.497 548.312   6
   5 -10  -5 617.776 768.548   5
   5 -10  -4 9071.77 761.553   0
  -5  10   4 8271.84 777.810   6
   5 -10  -4 8962.36 828.989   5
   5 -10  -3 24632.5 996.297   0
  -5  10   3 25524.8 1030.25   6
   5 -10  -3 25019.1 1110.86   5
  -5  10   2 5680.92 817.784   3
   5 -10  -2 7697.16 729.281   0
  -5  10   2 8140.64 734.152   6
   5 -10  -2 6650.29 825.941   5
  -5  10   1 9367.34 821.324   3
   5 -10  -1 10193.9 705.969   0
  -5  10   1 11464.7 770.034   6
   5 -10  -1 10676.5 823.486   5
   5 -10   0 2827.91 415.801   1
  -5  10   0 2692.77 722.626   3
  -5  10   0 2798.24 556.492   6
   5 -10   0 2782.97 602.162   0
   5 -10   0 2487.10 734.182   5
  -5  10  -1 24779.9 1065.57   3
   5 -10   1 23783.5 934.395   0
  -5  10  -1 22941.3 895.238   6
   5 -10   1 23276.2 782.618   1
   5 -10   2 167.489 485.773   0
   5 -10   2 313.557 398.380   1
  -5  10  -2 557.854 671.568   3
  -5  10  -2 234.309 517.899   6
  -5  10  -3 28900.9 1106.84   3
   5 -10   3 28516.5 966.473   0
  -5  10  -3 28070.1 924.847   6
   5 -10   3 27083.8 882.674   1
   5 -10   4 331.726 457.881   1
  -5  10  -4 641.122 725.816   3
  -5  10  -4-106.525 424.914   6
   5 -10   4 126.303 448.970   0
  -5  10  -5 10245.0 887.829   3
  -5  10  -5 10448.6 623.360   6
   5 -10   5 9918.32 681.510   1
  -5  10  -6 7004.49 869.691   3
   5 -10   6 5528.42 619.790   1
  -5  10  -7 7648.82 847.307   3
   5 -10   7 6408.25 657.503   1
  -5  10  -8 9485.32 962.921   3
   5 -10   8 8349.84 776.479   1
   5 -10   9 1756.16 598.446   1
  -5  10  -9 2195.43 857.131   3
   5 -10  10 4522.88 633.937   1
   5 -10  11 262.070 585.575   1
   5 -10  12 847.276 655.458   1
   5  -9 -14 964.719 956.191   5
  -5   9  14 1144.57 676.318   4
   5  -9 -13 1509.71 955.753   5
  -5   9  13 188.112 635.102   4
   5  -9 -12 1177.30 517.159   0
   5  -9 -12 1037.43 849.913   5
  -5   9  12 1321.01 632.299   4
   5  -9 -11 154.525 476.082   0
   5  -9 -11 153.720 749.683   5
  -5   9  11 134.178 513.022   4
   5  -9 -10 1020.37 567.655   0
  -5   9  10 805.707 635.391   6
   5  -9 -10 969.829 738.343   5
  -5   9  10 658.125 465.620   4
   5  -9  -9 4.88390 499.271   0
  -5   9   9 112.894 616.884   6
   5  -9  -9 84.8490 735.528   5
  -5   9   9 321.804 505.384   4
   5  -9  -8 6109.27 666.696   0
  -5   9   8 6831.34 737.289   6
   5  -9  -8 6952.21 928.898   5
  -5   9   7 227.983 549.002   6
   5  -9  -7 523.576 763.249   5
   5  -9  -7 276.642 503.933   0
  -5   9   6 1354.64 584.933   6
   5  -9  -6 942.995 521.261   0
   5  -9  -6 1183.56 771.956   5
  -5   9   5 797.254 593.074   6
   5  -9  -5 1343.50 590.774   0
   5  -9  -5 970.449 746.424   5
   5  -9  -4 34755.1 1101.59   0
  -5   9   4 33737.7 1098.68   6
   5  -9  -4 33810.5 1216.74   5
   5  -9  -3 19685.0 913.714   0
  -5   9   3 20356.7 918.349   6
   5  -9  -3 20339.9 1011.08   5
   5  -9  -2 1182.02 337.229   1
  -5   9   2 1741.37 583.711   6
   5  -9  -2 1452.55 573.434   0
   5  -9  -2 1476.33 730.296   5
  -5   9   1 3348.50 674.308   3
  -5   9   1 3598.31 601.239   6
   5  -9  -1 3227.56 726.927   5
   5  -9  -1 3113.12 553.745   0
   5  -9  -1 3281.55 396.691   1
   5  -9   0 3735.12 563.783   0
  -5   9   0 3583.30 671.325   3
  -5   9   0 3887.29 549.707   6
   5  -9   0 2855.68 718.397   5
   5  -9   0 3626.42 425.225   1
   5  -9   1 1920.70 418.141   1
  -5   9  -1 1778.51 647.345   3
  -5   9  -1 2448.91 521.256   6
   5  -9   1 2559.03 516.008   0
  -5   9  -2 5805.53 744.119   3
   5  -9   2 5779.44 578.110   0
  -5   9  -2 6129.92 576.391   6
   5  -9   2 5428.80 496.639   1
   5  -9   3 1536.57 438.852   1
  -5   9  -3 1854.14 654.104   3
   5  -9   3 1850.51 491.215   0
  -5   9  -3 1489.77 458.001   6
   5  -9   4 1550.15 488.516   1
  -5   9  -4 2246.42 662.271   3
  -5   9  -4 1719.29 452.941   6
   5  -9   4 1706.52 480.240   0
  -5   9  -5 5932.02 745.452   3
   5  -9   5 5700.88 541.642   0
  -5   9  -5 5534.10 513.915   6
   5  -9   5 5858.97 596.803   1
   5  -9   6 780.717 445.370   0
   5  -9   6 373.974 461.008   1
  -5   9  -6 608.080 640.290   3
  -5   9  -7 9635.17 825.515   3
   5  -9   7 10239.8 702.235   1
   5  -9   8 2847.90 580.750   1
  -5   9  -8 3445.92 789.061   3
  -5   9  -9 20524.7 1037.37   3
   5  -9   9 18829.8 931.610   1
   5  -9  10 908.444 535.149   1
   5  -9  11-63.0460 503.356   1
   5  -9  12 294.518 505.203   1
   5  -9  13 325.495 600.334   1
   5  -8 -15 1212.47 925.762   5
  -5   8  15 617.974 631.626   4
   5  -8 -14 2660.23 859.980   5
  -5   8  14 1908.06 648.963   4
   5  -8 -13 713.629 845.132   5
  -5   8  13 287.098 539.803   4
   5  -8 -12 1843.39 508.646   0
   5  -8 -12 1415.53 805.117   5
  -5   8  12 1792.06 543.771   4
   5  -8 -11 429.063 810.765   5
   5  -8 -11 8.92265 461.613   0
  -5   8  11 255.937 550.772   4
   5  -8 -10 1340.11 547.697   0
   5  -8 -10 414.479 766.190   5
  -5   8  10 1107.11 495.915   4
  -5   8   9 2523.71 609.355   6
   5  -8  -9 2653.59 532.302   0
   5  -8  -9 3712.75 745.519   5
   5  -8  -8 6963.72 657.747   0
  -5   8   8 7254.64 673.660   6
   5  -8  -8 6048.58 868.806   5
   5  -8  -7 689.919 528.485   0
  -5   8   7 635.834 524.479   6
   5  -8  -7 975.400 748.463   5
   5  -8  -6 4767.45 593.643   0
  -5   8   6 4751.99 648.554   6
   5  -8  -6 4782.92 787.426   5
   5  -8  -5 13606.3 791.099   0
  -5   8   5 13666.5 777.019   6
   5  -8  -5 13504.3 912.803   5
   5  -8  -4 56016.5 1254.58   0
  -5   8   4 56458.9 1269.06   6
   5  -8  -4 54803.4 1367.61   5
   5  -8  -3 39047.3 1089.99   0
  -5   8   3 41133.7 1104.64   6
   5  -8  -3 38438.3 1182.27   5
   5  -8  -3 39013.4 809.348   1
   5  -8  -2 210.034 529.850   0
   5  -8  -2 148.999 318.045   1
  -5   8   2 29.4520 487.096   6
   5  -8  -2-165.140 698.390   5
  -5   8   1 18910.0 877.370   3
   5  -8  -1 20080.2 812.098   0
  -5   8   1 18876.9 783.522   6
   5  -8  -1 18301.4 908.991   5
   5  -8  -1 17708.4 630.051   1
   5  -8   0 308.623 358.522   1
   5  -8   0 244.289 504.857   0
  -5   8   0 494.662 476.774   6
  -5   8   0 227.695 603.892   3
  -5   8  -1 6226.46 682.644   3
   5  -8   1 6709.07 596.219   0
  -5   8  -1 6493.19 580.498   6
   5  -8   1 6600.36 512.485   1
   5  -8   2 90.0499 393.137   1
  -5   8  -2 392.015 567.005   3
   5  -8   2-127.760 437.944   0
  -5   8  -2 47.7761 425.642   6
   5  -8   3 1941.43 449.263   1
  -5   8  -3 2607.72 613.525   3
  -5   8  -3 2487.43 448.338   6
   5  -8   3 2494.83 480.363   0
  -5   8  -4 5664.87 657.748   3
   5  -8   4 5052.36 504.610   0
  -5   8  -4 4748.39 464.604   6
   5  -8   4 4626.19 521.113   1
  -5   8  -5 4753.76 705.136   3
   5  -8   5 4868.73 497.025   0
  -5   8  -5 4178.19 434.672   6
   5  -8   5 4691.72 537.166   1
   5  -8   6 4138.88 463.387   0
   5  -8   6 4256.75 564.225   1
  -5   8  -6 4607.81 683.998   3
  -5   8  -7 4251.16 679.600   3
   5  -8   7 3966.53 459.407   0
   5  -8   7 3925.94 614.499   1
  -5   8  -8 5900.82 738.261   3
   5  -8   8 5535.74 671.100   1
   5  -8   9 5155.16 669.865   1
   5  -8  10 1964.77 548.112   1
   5  -8  11 824.874 599.064   1
   5  -8  12 1291.90 657.121   1
   5  -8  13 411.535 597.180   1
   5  -7 -16 1100.66 931.674   5
   5  -7 -15 1132.76 902.737   5
  -5   7  15 1301.82 718.374   4
   5  -7 -14 3641.66 917.407   5
  -5   7  14 4052.62 718.647   4
   5  -7 -13 404.614 742.057   5
  -5   7  13 641.729 543.699   4
   5  -7 -12 1913.11 492.258   0
   5  -7 -12 3135.89 790.509   5
  -5   7  12 1817.06 586.785   4
   5  -7 -11 568.186 446.690   0
   5  -7 -11 269.352 744.647   5
  -5   7  11 340.091 550.520   4
  -5   7  10 846.538 540.190   4
   5  -7 -10 646.702 471.551   0
   5  -7 -10 423.105 677.171   5
   5  -7  -9 543.494 734.294   5
   5  -7  -9 649.975 494.337   0
   5  -7  -8 2556.85 690.804   5
   5  -7  -8 2595.88 552.489   0
  -5   7   7 1528.93 542.883   6
   5  -7  -7 1642.92 659.137   5
   5  -7  -7 1283.49 531.803   0
  -5   7   6 7602.90 685.946   6
   5  -7  -6 9727.20 852.932   5
   5  -7  -6 8585.83 667.842   0
  -5   7   5 24155.4 899.298   6
   5  -7  -5 26522.9 1025.08   5
   5  -7  -5 25338.9 873.591   0
  -5   7   4 23923.7 880.850   6
   5  -7  -4 23332.8 979.684   5
   5  -7  -4 25028.7 898.521   0
  -5   7   3 21528.1 831.803   6
   5  -7  -3 23616.5 1012.30   5
   5  -7  -3 21444.0 856.010   0
  -5   7   2 12536.9 684.999   6
   5  -7  -2 12225.0 820.498   5
   5  -7  -2 13913.0 735.624   0
  -5   7   1 5037.35 635.056   3
   5  -7  -1 5298.62 695.028   5
  -5   7   1 5364.19 565.065   6
   5  -7  -1 5993.32 461.040   1
   5  -7  -1 5596.02 568.575   0
  -5   7   0 10001.5 704.669   3
  -5   7   0 9989.63 599.116   6
   5  -7   0 9641.70 540.050   1
   5  -7   0 9894.79 627.995   0
  -5   7  -1 10724.1 682.411   3
  -5   7  -1 11006.3 596.756   6
   5  -7   1 11173.3 574.122   1
   5  -7   1 11275.7 631.677   0
   5  -7   2 1057.83 422.161   1
  -5   7  -2 1232.54 536.505   3
  -5   7  -2 1275.14 418.285   6
   5  -7   2 1183.65 457.476   0
   5  -7   3 11141.6 603.577   0
  -5   7  -3 12190.2 692.197   3
  -5   7  -3 12064.6 559.778   6
   5  -7   3 11483.6 618.479   1
   5  -7   4 2112.73 499.364   1
   5  -7   4 2194.94 443.742   0
  -5   7  -4 2512.62 563.563   3
  -5   7  -4 1794.24 378.248   6
   5  -7   5 30233.5 821.599   0
  -5   7  -5 31784.6 953.974   3
  -5   7  -5 31524.3 755.075   6
   5  -7   5 29283.4 927.964   1
   5  -7   6 1647.06 542.659   1
  -5   7  -6 1666.34 602.030   3
   5  -7   6 1873.32 385.115   0
  -5   7  -7 17993.1 827.385   3
   5  -7   7 16881.7 626.940   0
   5  -7   7 17339.2 821.650   1
  -5   7  -8 11564.3 758.864   3
   5  -7   8 13030.9 795.551   1
   5  -7   9 13997.3 819.434   1
   5  -7  10 5494.63 682.866   1
   5  -7  11 1149.15 599.531   1
   5  -7  12 2521.37 624.390   1
   5  -7  13 446.509 626.756   1
   5  -7  14 3943.62 690.444   1
   5  -6 -16 565.442 837.114   5
  -5   6  16 342.974 612.351   4
   5  -6 -15 2039.33 861.827   5
  -5   6  15 2258.71 687.892   4
   5  -6 -14 1267.03 714.490   5
  -5   6  14 611.630 658.891   4
   5  -6 -13 3052.14 830.465   5
  -5   6  13 2599.21 662.675   4
   5  -6 -12 1774.96 680.512   5
   5  -6 -12 1504.56 465.668   0
  -5   6  12 1628.98 527.919   4
  -5   6  11 1975.80 567.783   4
   5  -6 -11 1579.96 668.530   5
   5  -6 -11 2162.00 503.708   0
   5  -6 -10 9053.82 868.734   5
   5  -6 -10 9350.80 639.187   0
   5  -6  -9 930.122 476.575   0
   5  -6  -9 1126.65 647.239   5
   5  -6  -8 18647.3 898.490   5
   5  -6  -8 20106.0 816.234   0
   5  -6  -7 11.4556 507.197   0
   5  -6  -7 381.578 607.249   5
   5  -6  -6 25220.9 974.362   5
   5  -6  -6 23122.9 849.937   0
  -5   6   5 1489.23 561.999   6
   5  -6  -5 1330.79 505.846   0
   5  -6  -5 2125.58 685.329   5
  -5   6   4 24827.1 877.391   6
   5  -6  -4 24594.6 955.405   5
   5  -6  -4 26119.4 872.084   0
  -5   6   3 9369.34 658.564   6
   5  -6  -3 10926.9 815.898   5
   5  -6  -3 10404.9 666.529   0
  -5   6   2 11243.2 640.969   6
   5  -6  -2 10715.6 785.055   5
   5  -6  -2 11143.0 668.991   0
  -5   6   1 10362.4 615.198   6
   5  -6  -1 9383.65 624.739   0
  -5   6   0 3905.14 551.576   3
  -5   6   0 4409.37 506.349   6
   5  -6   0 5053.68 542.321   0
  -5   6  -1 23164.9 780.197   3
  -5   6  -1 24482.7 734.981   6
   5  -6   1 24608.0 775.818   0
   5  -6   2 210.663 408.291   1
  -5   6  -2 569.520 504.574   3
  -5   6  -2 387.025 386.063   6
   5  -6   2 410.362 431.829   0
   5  -6   2 416.431 280.692   2
  -5   6  -3 35337.1 882.848   3
  -5   6  -3 35501.3 800.313   6
   5  -6   3 34815.3 696.316   2
   5  -6   3 33824.7 923.698   1
   5  -6   3 35329.5 855.186   0
   5  -6   4 208.580 427.766   1
  -5   6  -4 939.291 509.029   3
   5  -6   4 252.300 281.884   2
   5  -6   4 619.682 397.045   0
   5  -6   5 28216.0 758.235   0
  -5   6  -5 27977.2 832.986   3
   5  -6   5 25954.4 668.710   2
   5  -6   5 26641.4 887.357   1
   5  -6   6 139.619 499.499   1
   5  -6   6 177.519 336.007   0
  -5   6  -6 305.944 511.324   3
   5  -6   6 190.422 299.257   2
  -5   6  -7 10867.7 660.673   3
   5  -6   7 9900.91 516.763   2
   5  -6   7 11229.0 740.591   1
   5  -6   8 5262.05 459.210   2
   5  -6   8 5566.73 618.707   1
   5  -6   9 5204.70 474.302   2
   5  -6   9 5007.82 605.203   1
   5  -6  10 916.586 579.820   1
   5  -6  10 637.663 382.766   2
   5  -6  11 2805.24 643.106   1
   5  -6  11 2351.69 458.828   2
   5  -6  12-62.5153 496.851   1
   5  -6  13 296.137 629.056   1
   5  -6  14 2517.59 697.546   1
  -5   5  16 620.417 710.013   4
   5  -5 -15 710.663 704.544   5
  -5   5  15 250.165 650.192   4
   5  -5 -14 91.1955 727.432   5
  -5   5  14 291.010 581.847   4
   5  -5 -13 1253.42 639.900   5
  -5   5  13 1270.58 565.261   4
   5  -5 -12 4021.16 687.541   5
   5  -5 -12 3903.59 515.856   0
  -5   5  12 4052.84 653.228   4
  -5   5  11 1814.40 593.297   4
   5  -5 -11 906.209 450.591   0
   5  -5 -11 1199.94 625.817   5
   5  -5 -10 2570.39 501.050   0
   5  -5 -10 1916.63 691.051   5
   5  -5  -9 130.200 437.969   0
   5  -5  -9 58.6017 609.817   5
   5  -5  -8 19102.0 877.323   5
   5  -5  -8 19161.1 793.416   0
   5  -5  -7 171.742 481.501   0
   5  -5  -7 582.750 578.277   5
   5  -5  -6 302.945 481.902   0
   5  -5  -6 215.901 614.108   5
   5  -5  -5 720.155 501.037   0
   5  -5  -5 464.161 592.501   5
   5  -5  -4 356.664 479.783   0
   5  -5  -4 129.269 600.482   5
   5  -5  -3 289.770 469.914   0
   5  -5  -3-50.7577 574.563   5
   5  -5  -2 562.367 468.004   0
   5  -5  -1 59033.1 1103.11   0
  -5   5   0 3922.87 479.559   3
   5  -5   0 3767.17 496.234   0
  -5   5  -1 8450.75 525.630   3
   5  -5   1 8306.27 539.145   0
  -5   5  -2 6050.79 488.299   3
   5  -5   2 4371.36 470.247   0
  -5   5  -3 8543.34 539.181   3
   5  -5   3 8128.85 448.122   2
   5  -5   3 8538.13 608.029   1
   5  -5   3 8623.87 528.918   0
  -5   5  -4 7217.42 533.754   3
   5  -5   4 6463.48 441.656   2
   5  -5   4 6620.86 597.191   1
   5  -5   4 6613.16 477.701   0
  -5   5  -5 54477.2 972.067   3
   5  -5   5 53754.7 968.546   2
   5  -5   5 54201.9 1169.47   1
   5  -5   5 54684.9 953.477   0
   5  -5   6 1649.82 477.014   1
  -5   5  -6 2073.93 472.355   3
   5  -5   6 1395.10 375.528   2
   5  -5   6 1545.16 334.444   0
   5  -5   7 10931.4 558.537   2
   5  -5   7 11972.8 709.216   1
   5  -5   8 562.213 480.232   1
   5  -5   8 482.166 344.190   2
   5  -5   9 3002.12 565.451   1
   5  -5   9 3030.37 447.192   2
   5  -5  10 7391.86 577.532   2
   5  -5  10 6908.72 660.932   1
   5  -5  11 2685.68 561.878   1
   5  -5  11 3144.09 526.413   2
   5  -5  12 185.986 501.098   1
   5  -5  12-44.7853 459.876   2
   5  -5  13 46.0705 559.022   1
   5  -5  13 478.473 505.927   2
   5  -5  14 8546.31 838.516   1
   5  -5  15 51.9631 648.842   1
  -5   4  17 1453.50 726.537   4
  -5   4  16 15.4606 674.905   4
  -5   4  15 2279.50 698.346   4
   5  -4 -14 685.368 677.748   5
  -5   4  14 1028.29 541.802   4
   5  -4 -13 10439.8 795.213   5
  -5   4  13 9911.87 818.225   4
   5  -4 -13 9718.77 613.704   0
   5  -4 -12 14184.5 826.963   5
  -5   4  12 14210.2 815.090   4
   5  -4 -12 14239.6 696.178   0
   5  -4 -11 74.1233 423.724   0
   5  -4 -11-57.4041 623.514   5
   5  -4 -10 13313.8 779.776   5
   5  -4 -10 13082.8 675.106   0
   5  -4  -9 1223.42 476.749   0
   5  -4  -9 1507.18 568.456   5
   5  -4  -8 68018.1 1300.04   5
   5  -4  -8 67075.1 1230.61   0
   5  -4  -7 6473.20 640.925   5
   5  -4  -7 6413.19 581.252   0
   5  -4  -6 5431.30 646.608   5
   5  -4  -6 5226.36 553.554   0
   5  -4  -5 6833.11 655.858   5
   5  -4  -5 6644.51 574.628   0
   5  -4  -4 11086.5 726.366   5
   5  -4  -4 11552.5 635.106   0
   5  -4  -3 15677.2 781.877   5
   5  -4  -3 15663.5 680.504   0
   5  -4  -2 17014.0 686.689   0
   5  -4  -1 78375.7 1205.62   0
   5  -4   0 26287.2 752.538   0
  -5   4  -1 41152.8 750.698   3
   5  -4   1 41293.0 872.827   0
  -5   4  -2 1643.28 381.634   3
   5  -4   2 1333.74 396.685   0
  -5   4  -3 29936.7 653.847   3
   5  -4   3 29741.7 738.224   2
   5  -4   3 29952.4 743.127   0
   5  -4   4-41.9702 349.144   0
  -5   4  -4 577.301 357.755   3
   5  -4   4 26.7905 353.694   2
   5  -4   4 328.364 498.108   1
  -5   4  -5 55831.0 879.300   3
   5  -4   5 55778.9 1025.57   2
   5  -4   5 56965.7 1187.96   1
   5  -4   5 55941.5 928.272   0
   5  -4   6 17354.8 667.310   2
   5  -4   6 17640.3 786.709   1
   5  -4   6 17010.7 545.671   0
   5  -4   7 6457.12 523.741   2
   5  -4   7 5488.38 569.290   1
   5  -4   8 3791.68 477.241   2
   5  -4   8 3917.98 585.662   1
   5  -4   9 4826.36 526.023   2
   5  -4   9 5363.69 624.199   1
   5  -4  10 8465.98 613.699   2
   5  -4  10 8705.85 684.417   1
   5  -4  11 2475.50 542.468   1
   5  -4  11 2015.68 516.478   2
   5  -4  12 7486.22 672.427   2
   5  -4  12 6933.85 679.709   1
   5  -4  13 723.603 565.517   1
   5  -4  13 1514.83 537.162   2
   5  -4  14 6853.41 720.690   2
   5  -4  14 6385.58 768.888   1
  -5   3  17 1168.82 600.140   4
  -5   3  16 169.410 581.279   4
  -5   3  15 1252.58 672.133   4
  -5   3  14 144.129 557.125   4
   5  -3 -13 10973.6 732.959   5
  -5   3  13 11099.6 828.734   4
   5  -3 -13 10734.0 626.836   0
   5  -3 -12 18475.5 822.240   5
   5  -3 -12 17483.6 733.219   0
  -5   3  12 16511.3 861.884   4
   5  -3 -11 1176.96 561.830   5
   5  -3 -11 660.321 452.576   0
   5  -3 -10 21022.8 828.394   5
   5  -3 -10 19218.7 744.280   0
   5  -3  -9 209.366 508.564   5
   5  -3  -9 322.241 441.628   0
   5  -3  -8 38688.0 996.185   5
   5  -3  -8 39753.3 972.061   0
   5  -3  -7 2390.19 574.351   5
   5  -3  -7 2226.60 479.820   0
   5  -3  -6 7132.95 604.383   5
   5  -3  -6 6858.77 577.315   0
   5  -3  -5-120.512 473.327   0
   5  -3  -5-214.720 524.032   5
   5  -3  -4 11576.0 675.798   5
   5  -3  -4 11425.2 622.824   0
   5  -3  -3 4818.11 527.729   0
   5  -3  -2 6884.23 537.755   0
   5  -3  -1 6566.63 527.024   0
   5  -3   0 11173.0 566.548   0
   5  -3   1 52518.0 945.607   0
  -5   3  -2 16305.5 441.320   3
   5  -3   2 17237.7 603.457   0
  -5   3  -3 50091.5 663.271   3
   5  -3   3 47767.9 871.002   0
   5  -3   4 6897.12 504.464   2
   5  -3   4 6906.86 447.956   0
   5  -3   5 30036.3 819.859   2
   5  -3   5 31687.3 935.983   1
   5  -3   5 31970.0 705.735   0
   5  -3   6 1275.44 294.858   0
   5  -3   6 1270.34 506.335   1
   5  -3   6 1123.96 399.170   2
   5  -3   7 14322.8 679.620   2
   5  -3   7 13504.1 707.474   1
   5  -3   8 388.526 485.598   1
   5  -3   8 188.507 393.453   2
   5  -3   9 5263.45 542.049   2
   5  -3   9 5657.93 610.275   1
   5  -3  10 2279.94 542.134   1
   5  -3  10 2513.11 523.242   2
   5  -3  11 3811.01 523.545   2
   5  -3  11 4184.55 588.212   1
   5  -3  12 5715.15 632.074   2
   5  -3  12 5129.66 661.334   1
   5  -3  13 2801.06 615.550   1
   5  -3  13 3368.34 634.550   2
   5  -3  14 3834.79 618.273   1
   5  -3  14 4472.69 682.927   2
   5  -3  15-30.1839 564.912   1
   5  -3  15 22.1849 563.689   2
  -5   2  17 629.482 680.647   4
  -5   2  16-153.260 652.781   4
  -5   2  15 1075.18 557.004   4
  -5   2  14-70.1063 579.437   4
   5  -2 -13 4380.13 506.406   0
  -5   2  13 4103.26 604.206   4
   5  -2 -12 4314.77 547.315   5
   5  -2 -12 3436.06 494.878   0
  -5   2  12 3666.41 587.440   4
   5  -2 -11 3467.36 516.029   5
   5  -2 -11 2807.29 457.794   0
   5  -2 -10 9572.50 611.631   5
   5  -2 -10 8541.52 593.844   0
   5  -2  -9 1768.01 473.873   0
   5  -2  -9 1821.58 503.405   5
   5  -2  -8 6658.47 572.585   5
   5  -2  -8 5713.12 555.161   0
   5  -2  -7 214.017 449.133   0
   5  -2  -7 360.117 464.900   5
   5  -2  -6 8215.96 584.660   5
   5  -2  -6 7247.91 591.720   0
   5  -2  -5-14.3355 456.529   0
   5  -2  -4 12755.1 650.189   0
   5  -2  -3 10754.0 599.509   0
   5  -2  -2 4146.22 502.630   0
   5  -2  -1 32679.6 811.393   0
   5  -2   0 14630.2 606.122   0
   5  -2   1 35137.7 798.336   0
   5  -2   2 6213.82 457.695   0
   5  -2   3 34089.5 751.555   0
   5  -2   4 93.2786 308.510   0
   5  -2   4 209.722 389.840   2
   5  -2   5 9258.24 590.184   2
   5  -2   5 9152.48 448.206   0
   5  -2   6 869.893 283.254   0
   5  -2   6 1153.04 448.531   2
   5  -2   6 1202.85 494.412   1
   5  -2   7 264.994 474.210   1
   5  -2   7 339.928 440.394   2
   5  -2   8 3458.44 541.726   1
   5  -2   8 3664.92 533.867   2
   5  -2   9 1308.87 468.205   1
   5  -2   9 1369.16 489.585   2
   5  -2  10 821.952 449.153   1
   5  -2  10 757.748 488.546   2
   5  -2  11 229.101 502.499   1
   5  -2  11 117.544 429.119   2
   5  -2  12 46.1723 436.967   1
   5  -2  12 26.5232 509.240   2
   5  -2  13 496.019 545.633   1
   5  -2  13 646.440 570.139   2
   5  -2  14 446.080 474.227   1
   5  -2  14 917.056 577.394   2
   5  -2  15 656.958 597.406   1
   5  -2  15 1522.59 643.259   2
  -5   1  18 397.082 682.687   4
  -5   1  17 922.848 707.354   4
  -5   1  16 239.014 626.044   4
  -5   1  15 897.649 540.597   4
  -5   1  14 3375.89 665.431   4
   5  -1 -13 151.196 401.570   0
  -5   1  13 22.7800 551.773   4
  -5   1  12 1852.64 565.451   4
   5  -1 -12 1824.50 426.399   0
   5  -1 -11-1.33455 421.507   0
   5  -1 -11 412.355 418.870   5
   5  -1 -10 8627.44 539.669   5
   5  -1 -10 8767.67 588.112   0
   5  -1  -9 1870.80 479.022   0
   5  -1  -9 1901.00 441.297   5
   5  -1  -8 18829.7 676.749   5
   5  -1  -8 19681.7 751.891   0
   5  -1  -7 896.665 480.859   0
   5  -1  -7 254.112 406.365   5
   5  -1  -6 5031.81 548.214   0
   5  -1  -5 27624.3 811.111   0
   5  -1  -4 26099.0 796.289   0
   5  -1  -3 5015.45 527.571   0
   5  -1  -2 15228.7 637.138   0
   5  -1  -1 6798.18 511.059   0
   5  -1   0 886.414 402.417   0
   5  -1   1 22738.8 679.734   0
   5  -1   2 159.749 347.235   0
   5  -1   3 6740.92 455.368   0
   5  -1   4 3593.79 502.928   2
   5  -1   4 3050.12 369.146   0
   5  -1   5 28661.4 874.243   2
   5  -1   5 31087.4 681.270   0
   5  -1   6 10528.1 641.839   2
   5  -1   6 11293.4 453.121   0
   5  -1   7 26389.3 906.843   2
   5  -1   7 24750.9 855.620   1
   5  -1   8 26850.7 935.435   2
   5  -1   8 26338.8 887.446   1
   5  -1   9 3951.26 525.800   2
   5  -1   9 3613.36 534.182   1
   5  -1  10 1378.65 470.007   1
   5  -1  10 1355.91 485.961   2
   5  -1  11 2559.20 502.781   1
   5  -1  11 3381.26 606.366   2
   5  -1  12 2891.78 525.150   1
   5  -1  12 2982.57 597.839   2
   5  -1  13 175.530 519.758   1
   5  -1  13 21.5185 471.027   2
   5  -1  14 417.199 528.348   1
   5  -1  14 53.1302 523.286   2
   5  -1  15 312.542 567.275   2
  -5   0  18 68.2886 598.634   4
  -5   0  17 4589.23 788.712   4
  -5   0  16 1034.31 673.292   4
  -5   0  15 2602.13 595.310   4
  -5   0  14 3658.99 662.007   4
   5   0 -13 1265.98 411.213   0
  -5   0  13 1340.89 572.390   4
  -5   0  12 3656.63 602.489   4
   5   0 -12 3703.75 490.167   0
   5   0 -11 6005.29 538.624   0
   5   0 -10 32570.2 754.200   5
   5   0 -10 31845.2 893.736   0
   5   0  -9 1470.22 467.862   0
   5   0  -9 1669.22 373.910   5
   5   0  -8 24464.4 810.491   0
   5   0  -7 2299.09 508.471   0
   5   0  -6 100340. 1417.62   0
   5   0  -5 26568.2 823.186   0
   5   0  -4 64775.6 1129.14   0
   5   0  -3 11000.3 606.556   0
   5   0  -2 7678.26 550.063   0
   5   0  -1 25861.8 749.355   0
   5   0   0 8520.71 528.989   0
   5   0   1 20606.1 658.951   0
   5   0   2 11674.2 531.583   0
   5   0   3 5652.18 440.528   0
   5   0   4 423.794 327.710   0
   5   0   4 153.767 452.034   2
   5   0   5 35129.0 988.507   2
   5   0   5 35454.0 731.310   0
   5   0   6 2040.39 498.704   2
   5   0   6 2451.52 326.511   0
   5   0   7 61408.8 1325.50   2
   5   0   7 62919.4 1250.11   1
   5   0   8 1711.18 470.236   1
   5   0   8 1082.16 503.579   2
   5   0   9 241.804 437.764   1
   5   0  10 186.044 426.784   1
   5   0  10 46.6726 505.874   2
   5   0  11 2124.18 466.414   1
   5   0  11 2204.69 567.165   2
   5   0  12 2373.25 503.280   1
   5   0  12 2149.40 624.348   2
   5   0  13 3654.24 611.430   2
   5   0  13 4171.64 559.080   1
   5   0  14 379.976 497.207   2
  -5   0 -15-102.541 682.843   5
  -5  -1  18-56.7469 695.088   4
  -5  -1  17 3039.39 700.489   4
  -5  -1  16 1556.64 562.624   4
  -5  -1  15 2570.99 652.512   4
  -5  -1  14 48.9339 480.968   4
   5   1 -13-102.930 404.369   0
  -5  -1  13 85.8390 454.936   4
  -5  -1  12 320.804 447.270   4
   5   1 -12 533.023 422.084   0
   5   1 -11 7916.55 587.514   0
   5   1 -10 2855.69 494.991   0
   5   1  -9 91.1711 446.736   0
   5   1  -8 105.545 443.204   0
   5   1  -7 14650.1 680.323   0
   5   1  -6 55690.5 1091.16   0
   5   1  -5 10047.4 622.245   0
   5   1  -4 26632.0 809.045   0
   5   1  -3 5820.66 280.529   3
   5   1  -3 6332.09 554.615   0
   5   1  -2 15398.7 320.882   3
   5   1  -2 17262.0 682.047   0
   5   1  -1 1891.43 444.524   0
   5   1   0 58616.8 1019.70   0
   5   1   1 7618.82 515.290   0
   5   1   2 116.696 371.569   0
   5   1   3 10378.4 515.646   0
   5   1   4 8244.25 644.559   2
   5   1   4 9485.38 484.520   0
   5   1   5 34273.5 1007.54   2
   5   1   5 36668.0 759.865   0
   5   1   6 62.0541 508.006   2
   5   1   6 154.344 285.282   0
   5   1   7 20164.5 861.460   2
   5   1   8 661.770 439.420   1
   5   1   8 387.730 485.504   2
   5   1   9 330.620 410.272   1
   5   1   9 324.354 489.957   2
   5   1  10 3077.17 496.546   1
   5   1  10 3125.54 551.145   2
   5   1  11 1136.01 427.581   1
   5   1  11 966.195 584.475   2
   5   1  12 873.220 482.052   1
   5   1  12 892.668 529.760   2
   5   1  13 1661.06 570.486   2
  -5  -1 -14 1196.59 641.163   5
   5   1  14 1229.96 638.919   2
  -5  -2  18-113.729 650.360   4
   5   2 -17 2142.46 604.487   3
  -5  -2  17 2178.61 602.809   4
   5   2 -16 1473.60 579.923   3
  -5  -2  16 2044.10 608.511   4
  -5  -2  15 1322.94 574.118   4
  -5  -2  14 526.625 511.340   4
   5   2 -13 443.712 418.289   0
  -5  -2  13 243.458 449.840   4
   5   2 -12 3887.38 501.730   0
  -5  -2  12 3787.94 561.616   4
   5   2 -11 418.710 450.678   0
   5   2 -10 9712.16 615.634   0
   5   2  -9 1525.46 486.012   0
   5   2  -8 8967.57 616.401   0
   5   2  -7 25923.7 829.372   0
   5   2  -6 9465.44 466.947   3
   5   2  -6 10846.2 654.369   0
   5   2  -5 1705.20 299.511   3
   5   2  -5 1408.73 485.500   0
   5   2  -4 9902.53 380.523   3
   5   2  -4 10323.5 627.316   0
   5   2  -3 7106.19 295.366   3
   5   2  -3 7001.58 563.599   0
   5   2  -2 844.186 184.213   3
   5   2  -2 1016.34 458.639   0
   5   2  -1 23263.8 744.343   0
   5   2   0 131.169 413.046   0
   5   2   1 16295.7 644.708   0
   5   2   2 2365.20 415.532   0
   5   2   3 9696.64 518.931   0
   5   2   4 2224.35 515.343   2
   5   2   4 1819.60 374.496   0
   5   2   5 3861.97 569.059   2
   5   2   5 4472.68 397.391   0
   5   2   6 4635.84 605.315   2
   5   2   6 3967.19 377.306   0
   5   2   7 1888.15 547.484   2
   5   2   8 629.125 398.747   1
   5   2   8 539.235 482.404   2
   5   2   9 2413.68 439.116   1
   5   2   9 2681.17 572.734   2
   5   2  10 340.012 394.150   1
   5   2  10 752.626 566.574   2
   5   2  11 145.434 476.810   2
   5   2  12 1862.58 653.540   2
   5   2  13 203.314 599.348   2
  -5  -3  19-34.8636 653.965   4
  -5  -3  18 100.093 643.385   4
   5   3 -17 450.641 627.660   3
  -5  -3  17 864.244 617.169   4
   5   3 -16 415.607 646.662   3
  -5  -3  16 392.211 500.110   4
   5   3 -15 1213.83 595.406   3
  -5  -3  15 1438.06 575.243   4
   5   3 -14 1108.46 573.530   3
  -5  -3  14 1905.28 493.232   4
   5   3 -13 2270.95 464.448   0
   5   3 -13 1933.28 522.460   3
  -5  -3  13 2842.33 506.429   4
   5   3 -12 7816.50 645.775   3
   5   3 -12 8232.74 598.148   0
  -5  -3  12 9080.33 623.602   4
   5   3 -11 2002.56 473.870   3
   5   3 -11 2141.45 479.442   0
   5   3 -10 14992.5 718.158   3
   5   3 -10 16172.0 743.167   0
   5   3  -9 2230.47 447.638   3
   5   3  -9 2267.83 499.587   0
   5   3  -8 10685.9 564.502   3
   5   3  -8 11106.7 657.288   0
   5   3  -7 745.676 350.148   3
   5   3  -7 1233.48 481.257   0
   5   3  -6 10899.9 494.604   3
   5   3  -6 10747.1 659.596   0
   5   3  -5 1270.70 284.943   3
   5   3  -5 1851.82 532.766   0
   5   3  -4 18453.0 489.243   3
   5   3  -4 18566.1 763.591   0
   5   3  -3 3986.50 295.988   3
   5   3  -3 5316.50 579.322   0
   5   3  -2 40342.8 957.832   0
   5   3  -1 48223.6 1027.85   0
   5   3   0 10387.8 612.400   0
   5   3   1 75924.9 1208.23   0
   5   3   2 2487.64 449.001   0
   5   3   3 35524.6 851.197   0
   5   3   4 1046.00 533.033   2
   5   3   4 780.372 373.508   0
   5   3   5 7147.91 624.844   2
   5   3   5 6701.50 461.905   0
   5   3   6 723.020 519.843   2
   5   3   6 671.283 323.165   0
   5   3   7 12115.6 752.828   2
   5   3   8 504.126 458.523   2
   5   3   8 243.656 383.619   1
   5   3   9 9583.18 753.983   2
   5   3   9 9188.81 596.155   1
   5   3  10 4016.02 671.465   2
   5   3  11 3710.36 611.037   2
  -5  -3 -11 4017.69 804.043   5
   5   3  12 6334.66 791.706   2
  -5  -3 -12 5413.53 897.268   5
   5   3  13 1087.26 703.835   2
  -5  -3 -13 223.518 722.969   5
   5   4 -17 43.2241 700.563   3
  -5  -4  17-207.429 501.293   4
  -5  -4  16 87.6658 537.261   4
   5   4 -15 4553.35 727.360   3
  -5  -4  15 5017.20 625.303   4
   5   4 -14 2932.51 649.399   3
  -5  -4  14 2623.45 545.808   4
   5   4 -13 3957.17 633.339   3
   5   4 -13 3963.94 514.012   0
  -5  -4  13 4076.07 529.031   4
   5   4 -12 4434.01 613.739   3
   5   4 -12 5342.59 544.452   0
  -5  -4  12 4655.03 540.013   4
  -5  -4  11 1845.27 444.676   4
   5   4 -11 1878.82 499.915   3
   5   4 -11 1279.46 469.492   0
   5   4 -10 16594.6 739.237   3
   5   4 -10 16502.8 768.446   0
   5   4  -9 3592.27 501.790   3
   5   4  -9 3917.09 547.845   0
   5   4  -8 4640.45 470.114   3
   5   4  -8 4156.31 544.393   0
   5   4  -7-53.7301 336.671   3
   5   4  -7-5.59109 459.942   0
   5   4  -6 5429.81 413.675   3
   5   4  -6 5791.40 608.771   0
   5   4  -5 15.3825 318.980   3
   5   4  -5-46.0786 477.494   0
   5   4  -4 2908.39 334.421   3
   5   4  -4 3256.18 534.904   0
   5   4  -3 9104.53 401.323   3
   5   4  -3 8836.21 641.921   0
   5   4  -2 40983.1 1010.20   0
   5   4  -1 14225.8 691.164   0
   5   4   0 13555.0 677.411   0
   5   4   1 4105.17 499.016   0
   5   4   2-35.1161 421.287   0
   5   4   3 35381.0 888.343   0
   5   4   4 144.143 382.911   0
   5   4   4 41.4288 484.337   2
   5   4   5 13754.1 763.666   2
   5   4   5 13522.4 598.889   0
   5   4   6 1839.22 377.333   0
   5   4   6 2011.91 537.797   2
   5   4   7 4514.24 640.582   2
   5   4   8 1428.72 590.951   2
   5   4   9 8577.00 709.463   2
  -5  -4  -9 7342.75 759.209   5
   5   4  10 113.943 575.925   2
   5   4  11 1385.32 589.893   2
  -5  -4 -11 1142.86 630.746   5
   5   4  12 3593.52 757.669   2
  -5  -4 -12 2435.20 689.213   5
   5   5 -17 618.813 621.366   3
   5   5 -16 597.898 690.514   3
   5   5 -15 4203.79 755.919   3
   5   5 -14 2674.00 669.036   3
   5   5 -13 145.371 522.298   3
   5   5 -13-59.4517 451.841   0
   5   5 -12 2199.19 569.892   3
   5   5 -12 2377.42 519.108   0
  -5  -5  12 1500.90 418.222   4
   5   5 -11 159.337 466.824   3
   5   5 -11 450.225 447.248   0
  -5  -5  11 222.224 385.254   4
   5   5 -10 10096.0 655.765   3
   5   5 -10 11119.9 711.514   0
   5   5  -9 911.125 437.348   3
   5   5  -9 1062.88 474.825   0
   5   5  -8 4868.95 477.640   3
   5   5  -8 3831.66 551.735   0
   5   5  -7 1373.91 402.355   3
   5   5  -7 1665.12 525.934   0
   5   5  -6 531.758 364.817   3
   5   5  -6 93.4505 519.523   0
   5   5  -5 432.376 343.547   3
   5   5  -5 545.513 501.970   0
   5   5  -4 636.666 322.495   3
   5   5  -4 573.639 494.980   0
   5   5  -3 1009.75 491.540   0
   5   5  -2 29915.3 926.104   0
   5   5  -1 5313.47 561.234   0
   5   5   0 27.1774 446.690   0
   5   5   1 6467.61 550.862   0
   5   5   2 5407.17 549.460   0
   5   5   3 16873.8 717.803   0
   5   5   4 1441.06 441.474   0
   5   5   4 1168.21 544.567   2
   5   5   5 2678.98 436.836   0
   5   5   5 2155.25 507.515   2
   5   5   6 512.857 366.341   0
   5   5   6 237.513 473.614   2
   5   5   7 6950.81 675.049   2
  -5  -5  -7 7525.96 706.660   5
   5   5   8 827.769 507.315   2
  -5  -5  -8 1495.74 702.341   5
   5   5   9 4016.85 677.047   2
  -5  -5  -9 3733.47 739.876   5
   5   5  10 3447.98 680.288   2
  -5  -5 -10 3786.57 695.038   5
   5   5  11 831.083 629.680   2
  -5  -5 -11 257.540 737.594   5
   5   5  12 1153.06 561.487   2
   5   6 -16 902.878 619.343   3
   5   6 -15 3925.77 706.865   3
   5   6 -14 4453.73 719.213   3
   5   6 -13 645.747 519.738   3
   5   6 -13 388.148 461.567   0
   5   6 -12 4227.04 583.497   3
   5   6 -12 4203.84 561.388   0
   5   6 -11 243.194 464.392   3
   5   6 -11 224.062 500.557   0
   5   6 -10 7586.95 619.933   3
   5   6 -10 7151.68 627.657   0
   5   6  -9 177.713 475.223   3
   5   6  -9 784.651 533.005   0
   5   6  -8 13152.5 705.103   3
   5   6  -8 12912.2 765.029   0
   5   6  -7 1299.74 454.066   3
   5   6  -7 1521.62 530.615   0
   5   6  -6 7059.54 535.808   3
   5   6  -6 7494.87 693.129   0
   5   6  -5 5559.20 473.549   3
   5   6  -5 5795.92 618.329   0
   5   6  -4 9124.70 670.210   0
   5   6  -3 6333.29 605.672   0
   5   6  -2 9360.51 687.774   0
   5   6  -1 37735.9 1031.00   0
   5   6   0 2139.29 504.703   0
   5   6   1 27149.7 891.585   0
   5   6   2 1410.01 505.303   0
  -5  -6  -2 762.582 463.273   5
   5   6   3 6672.86 572.755   0
   5   6   3 8200.29 688.512   2
  -5  -6  -3 7527.74 603.696   5
   5   6   4 3687.07 505.375   0
   5   6   4 3178.64 554.016   2
  -5  -6  -4 2817.91 554.644   5
   5   6   5 6265.99 545.204   0
   5   6   5 6983.00 674.530   2
  -5  -6  -5 7249.31 667.463   5
   5   6   6 74.3886 530.603   2
  -5  -6  -6 52.5918 572.926   5
   5   6   7 3643.32 625.542   2
  -5  -6  -7 3712.81 732.109   5
   5   6   8 1284.38 528.010   2
  -5  -6  -8 1240.52 645.875   5
   5   6   9 808.961 611.689   2
  -5  -6  -9 1049.77 707.646   5
   5   6  10 1773.55 554.124   2
  -5  -6 -10 1053.80 703.331   5
   5   6  11 796.513 639.681   2
  -5  -6 -11 596.806 817.128   5
   5   7 -16 972.883 683.295   3
   5   7 -15 1114.27 582.024   3
   5   7 -14 663.891 684.044   3
   5   7 -13 375.714 516.403   0
   5   7 -12 857.537 503.175   0
   5   7 -12 493.360 645.742   3
   5   7 -11 648.886 531.263   3
   5   7 -11 1165.87 560.425   0
   5   7 -10 386.050 543.595   3
   5   7 -10 587.560 497.754   0
   5   7  -9 1130.39 504.277   3
   5   7  -9 1602.23 522.239   0
   5   7  -8 5614.24 593.950   3
   5   7  -8 5486.63 623.026   0
   5   7  -7 1697.38 496.525   3
   5   7  -7 832.951 582.637   0
   5   7  -6 10695.9 619.590   3
   5   7  -6 9034.39 710.123   0
   5   7  -5-77.0005 561.962   0
   5   7  -4 8162.70 710.142   0
   5   7  -3 1896.50 570.835   0
   5   7  -2 8750.64 685.574   0
   5   7  -1 1463.02 528.285   0
  -5  -7   1 1194.80 371.000   5
   5   7   0 5230.08 612.629   0
  -5  -7   0 5090.86 491.954   5
   5   7   1 3797.45 546.692   0
  -5  -7  -1 3643.99 488.273   5
   5   7   2 3266.16 543.949   0
  -5  -7  -2 2447.29 510.961   5
   5   7   3 5069.15 554.182   0
   5   7   3 5477.66 639.736   2
  -5  -7  -3 5023.81 593.760   5
   5   7   4 1384.01 473.467   0
   5   7   4 1180.00 521.931   2
  -5  -7  -4 987.531 551.247   5
   5   7   5 6724.56 583.038   0
   5   7   5 6237.23 641.775   2
  -5  -7  -5 5871.39 639.204   5
   5   7   6-145.942 517.127   2
  -5  -7  -6 70.8689 545.429   5
   5   7   7 7805.00 767.326   2
  -5  -7  -7 7499.62 760.723   5
   5   7   8-126.045 572.033   2
  -5  -7  -8 509.729 628.157   5
   5   7   9 1671.93 589.402   2
  -5  -7  -9 1507.02 756.546   5
   5   7  10-156.519 527.476   2
  -5  -7 -10 28.0196 773.408   5
   5   8 -15 208.607 745.428   3
   5   8 -14-145.856 750.108   3
   5   8 -13-152.835 709.910   3
   5   8 -13 190.519 478.898   0
   5   8 -12 870.967 664.689   3
   5   8 -12 1016.22 566.496   0
   5   8 -11 264.538 630.542   3
   5   8 -11 254.337 519.612   0
   5   8 -10 3115.44 658.568   3
   5   8 -10 3685.74 665.135   0
   5   8  -9 771.039 537.130   3
   5   8  -9 799.188 578.102   0
   5   8  -8 4056.17 584.994   3
   5   8  -8 3716.11 621.156   0
   5   8  -7 886.019 501.334   3
   5   8  -7 240.529 570.514   0
   5   8  -6 18169.8 899.625   0
   5   8  -5 2840.31 644.286   0
   5   8  -4 2898.01 616.105   0
   5   8  -3 2145.03 550.868   0
   5   8  -2 435.628 570.660   0
   5   8  -1 999.261 512.390   0
   5   8   0 123.717 480.448   0
   5   8   1 159.449 495.203   0
  -5  -8  -1 249.671 440.236   5
   5   8   2 232.198 522.317   0
   5   8   2 174.260 498.505   2
  -5  -8  -2 41.7004 459.339   5
   5   8   3 4611.75 584.904   0
   5   8   3 4183.53 598.262   2
  -5  -8  -3 3939.89 594.465   5
   5   8   4 216.822 473.524   0
   5   8   4 300.477 482.886   2
  -5  -8  -4-92.1335 562.611   5
   5   8   5 4085.53 598.074   0
   5   8   5 4067.81 633.127   2
  -5  -8  -5 3566.43 623.312   5
   5   8   6 518.030 591.904   2
  -5  -8  -6 414.849 674.486   5
   5   8   7 702.441 561.310   2
  -5  -8  -7 1623.94 731.553   5
   5   8   8-257.652 552.367   2
  -5  -8  -8 123.645 723.504   5
   5   8   9 306.300 543.664   2
  -5  -8  -9 522.358 781.752   5
   5   9 -14 487.673 745.155   3
   5   9 -13-120.637 742.103   3
   5   9 -13 70.5393 556.193   0
   5   9 -12 1520.61 697.237   3
   5   9 -12 1530.74 580.361   0
   5   9 -11 293.509 674.422   3
   5   9 -11 184.443 528.367   0
   5   9 -10 1053.26 642.034   3
   5   9 -10 1362.96 616.747   0
   5   9  -9 651.811 565.935   3
   5   9  -9 1020.05 561.477   0
   5   9  -8 5738.93 657.393   3
   5   9  -8 4822.07 663.294   0
   5   9  -7 701.547 634.170   0
   5   9  -6 18494.0 967.441   0
   5   9  -5 3275.46 654.540   0
   5   9  -4 731.262 601.918   0
   5   9  -3 1118.40 605.094   0
   5   9  -2 2435.91 612.034   0
   5   9  -1 1488.44 551.055   0
   5   9   0 261.301 536.419   0
   5   9   1 1933.93 547.440   0
   5   9   2 1221.96 517.044   2
  -5  -9  -2 1488.65 495.448   5
   5   9   2 1483.74 584.272   0
   5   9   3 5356.99 623.161   0
   5   9   3 5627.43 653.060   2
  -5  -9  -3 6330.05 705.678   5
   5   9   4 90.6376 477.057   0
   5   9   4 160.373 485.145   2
  -5  -9  -4 165.057 607.499   5
   5   9   5 8000.53 667.951   0
   5   9   5 7692.43 694.976   2
  -5  -9  -5 7849.42 784.891   5
   5   9   6-158.177 578.461   2
  -5  -9  -6 302.377 635.934   5
   5   9   7-110.023 536.747   2
  -5  -9  -7 790.697 671.863   5
   5   9   8 229.779 585.156   2
  -5  -9  -8 1417.04 814.020   5
   5  10 -13 528.292 703.441   3
   5  10 -13 643.358 530.738   0
   5  10 -12 834.737 731.349   3
   5  10 -12 943.644 647.528   0
   5  10 -11 498.684 719.758   3
   5  10 -11 388.443 628.737   0
   5  10 -10 1304.06 663.122   3
   5  10 -10 993.322 654.126   0
   5  10  -9 1070.25 657.302   3
   5  10  -9 496.154 645.207   0
   5  10  -8 4505.50 665.496   0
   5  10  -7 5198.07 773.898   0
   5  10  -6 10074.7 845.082   0
   5  10  -5 3800.20 702.290   0
   5  10  -4 1750.77 691.291   0
   5  10  -3 265.207 602.800   0
   5  10  -2 8529.41 821.505   0
   5  10  -1 2077.13 587.076   0
   5  10   0 1614.48 576.050   0
   5  10   1 2475.43 649.000   0
   5  10   1 1608.02 494.242   2
   5  10   2 2173.34 652.174   0
   5  10   2 1078.73 500.642   2
   5  10   3 4594.35 692.281   0
   5  10   3 4842.85 605.779   2
   5  10   4 368.842 530.876   0
   5  10   4 230.696 539.212   2
  -5 -10  -4 691.614 660.873   5
   5  10   5 2357.22 632.617   2
  -5 -10  -5 2657.06 745.613   5
   5  10   6 182.423 501.034   2
  -5 -10  -6 106.264 670.909   5
   5  10   7 457.314 589.658   2
   5  11 -12 590.423 795.168   3
   5  11 -12 181.368 646.723   0
   5  11 -11 836.541 753.595   3
   5  11 -11 320.778 617.146   0
   5  11 -10 1034.36 669.307   0
   5  11  -9 623.348 674.353   0
   5  11  -8 656.904 559.685   0
   5  11  -7 413.756 668.713   0
   5  11  -6 1907.39 721.213   0
   5  11  -5 1173.92 700.710   0
   5  11  -4 381.330 603.611   0
   5  11  -3 1015.38 674.125   0
   5  11  -2 1931.87 626.600   0
   5  11  -1 1793.76 698.423   0
   5  11   0 336.223 652.202   0
   5  11   1 1492.08 591.522   0
   5  11   2 40.4672 623.764   0
   5  11   3 457.244 537.690   0
   5  11   4-135.468 566.621   0
   5  12  -6 1079.32 688.387   0
   5  12  -5 395.269 691.174   0
   5  12  -4 1879.55 771.756   0
   5  12  -3 851.029 613.682   0
   5  12  -2 736.275 683.366   0
   5  12  -1 2276.45 763.033   0
   5  12   0 63.7830 699.592   0
   5  12   1-104.133 618.057   0
  -6  14   1 3493.29 758.414   6
  -6  14   0-53.8719 817.003   3
  -6  14   0-104.071 734.187   6
  -6  14  -1 2332.56 1001.25   3
  -6  14  -1 3786.69 834.759   6
  -6  14  -2-170.851 871.253   3
  -6  14  -2-20.0610 703.890   6
  -6  14  -3 932.766 969.932   3
  -6  14  -3 1737.69 745.807   6
  -6  14  -4 1081.94 824.745   3
  -6  14  -5 5081.80 935.843   3
  -6  13   5 3.08055 601.926   6
   6 -13  -5-259.901 774.664   5
  -6  13   4 895.623 640.718   6
   6 -13  -4 749.006 788.258   5
  -6  13   3 613.571 603.490   6
   6 -13  -3 224.029 896.110   5
  -6  13   2-126.507 676.075   6
  -6  13   1 3422.78 790.283   6
  -6  13   0 590.627 764.685   3
  -6  13   0 1072.23 705.651   6
  -6  13  -1 6391.78 1003.60   3
  -6  13  -1 6903.17 750.250   6
  -6  13  -2 133.617 872.626   3
  -6  13  -2 297.270 583.012   6
  -6  13  -3 2807.43 831.297   3
  -6  13  -3 2792.35 680.414   6
  -6  13  -4 870.665 887.187   3
  -6  13  -4 517.190 633.257   6
  -6  13  -5 10446.7 1103.47   3
   6 -13   6 450.828 549.959   1
  -6  13  -6 879.323 883.753   3
   6 -13   7 76.6355 535.654   1
   6 -12  -9 389.723 612.797   0
  -6  12   8 4246.48 765.301   6
   6 -12  -8 4258.31 689.320   0
   6 -12  -8 5618.74 1076.02   5
   6 -12  -7 406.127 612.328   0
  -6  12   7 412.350 759.267   6
   6 -12  -7 415.624 744.826   5
  -6  12   6 1289.59 625.638   6
   6 -12  -6 1067.37 865.629   5
   6 -12  -6 1261.18 711.927   0
  -6  12   5 376.150 658.632   6
   6 -12  -5 252.585 673.981   0
   6 -12  -5 609.422 892.550   5
   6 -12  -4 1338.10 621.935   0
  -6  12   4 1480.76 695.153   6
   6 -12  -4 386.716 804.145   5
   6 -12  -3 647.103 605.810   0
  -6  12   3 642.413 618.994   6
   6 -12  -3 430.121 743.070   5
  -6  12   2 602.815 587.577   6
   6 -12  -2 88.3936 664.515   0
   6 -12  -2 219.148 816.537   5
  -6  12   1 3457.54 750.777   6
   6 -12  -1 3811.62 672.033   0
  -6  12   0 724.074 852.575   3
   6 -12   0 1140.55 678.861   0
  -6  12   0 780.414 602.775   6
  -6  12  -1 7128.12 974.299   3
   6 -12   1 7500.67 808.855   0
  -6  12  -1 7240.73 728.651   6
  -6  12  -2 336.916 805.366   3
  -6  12  -2 249.989 540.119   6
   6 -12   2 702.704 643.286   0
  -6  12  -3 4684.07 820.512   3
  -6  12  -3 3797.15 670.950   6
   6 -12   4 152.961 509.305   1
  -6  12  -4 850.181 847.460   3
  -6  12  -4 622.599 522.547   6
   6 -12   5 1866.76 602.282   1
  -6  12  -5 2459.24 791.779   3
   6 -12   6-47.7844 582.758   1
  -6  12  -6 152.450 832.341   3
   6 -12   7 217.639 531.190   1
   6 -12   8 290.195 533.386   1
   6 -11 -11 365.622 561.294   0
  -6  11  11 468.901 507.779   4
   6 -11 -10 2587.10 666.780   0
   6 -11 -10 3183.01 996.545   5
  -6  11  10 1885.23 538.369   4
  -6  11   9 976.069 756.648   6
   6 -11  -9 1404.82 904.511   5
   6 -11  -9 517.865 679.990   0
  -6  11   9 744.946 536.939   4
  -6  11   8 1812.89 577.083   4
  -6  11   8 2624.33 682.237   6
   6 -11  -8 2338.50 815.040   5
   6 -11  -8 3041.62 732.284   0
  -6  11   7 1820.09 765.172   6
   6 -11  -7 2099.19 625.679   0
   6 -11  -7 2965.21 931.945   5
  -6  11   6 353.433 619.582   6
   6 -11  -6 748.148 652.057   0
   6 -11  -6 1280.62 895.910   5
   6 -11  -5 836.435 560.004   0
  -6  11   5 559.269 580.392   6
   6 -11  -5 940.730 879.643   5
   6 -11  -4 524.780 624.652   0
  -6  11   4 120.333 563.414   6
   6 -11  -4-8.28016 786.376   5
   6 -11  -3 1486.77 606.559   0
  -6  11   3 1127.42 573.367   6
   6 -11  -3 768.381 741.927   5
   6 -11  -2 316.635 526.799   0
  -6  11   2 466.334 635.057   6
   6 -11  -2-21.4327 672.699   5
   6 -11  -1 9157.62 805.548   0
  -6  11   1 8238.13 753.664   6
  -6  11   0 404.430 608.385   6
   6 -11   0 244.715 582.491   0
  -6  11  -1 8562.73 831.394   3
   6 -11   1 9172.66 755.387   0
  -6  11  -1 10270.1 781.155   6
   6 -11   2 296.624 570.736   0
   6 -11   2 150.825 442.948   1
  -6  11  -2 533.874 673.811   3
  -6  11  -2 668.861 582.882   6
   6 -11   3 5122.10 660.090   0
  -6  11  -3 4917.37 785.008   3
  -6  11  -3 4642.64 602.591   6
   6 -11   3 4822.22 605.358   1
   6 -11   4 3311.79 641.273   0
   6 -11   4 2086.26 550.403   1
  -6  11  -4 3744.57 824.238   3
  -6  11  -4 2794.62 589.494   6
   6 -11   5 2955.38 541.005   1
  -6  11  -5 3840.68 812.870   3
   6 -11   6 890.097 572.599   1
  -6  11  -6 1681.75 789.637   3
   6 -11   7 370.176 484.495   1
   6 -11   8-4.44230 619.824   1
   6 -11   9 80.3652 554.053   1
   6 -10 -12 2463.84 1002.98   5
   6 -10 -12 2721.24 690.932   0
  -6  10  12 1173.24 607.512   4
   6 -10 -11 127.298 585.382   0
   6 -10 -11 1237.54 878.173   5
  -6  10  11 26.0396 512.060   4
   6 -10 -10 3299.41 695.085   0
   6 -10 -10 4250.32 954.778   5
  -6  10  10 2920.95 601.010   4
  -6  10   9 1051.60 575.124   4
   6 -10  -9 431.439 564.510   0
   6 -10  -9 984.559 910.983   5
  -6  10   8 3647.38 786.040   6
   6 -10  -8 3599.52 794.532   5
   6 -10  -8 3210.79 644.379   0
  -6  10   7 1014.10 606.403   6
   6 -10  -7 841.805 857.353   5
   6 -10  -7 497.231 631.642   0
  -6  10   6 1479.48 667.118   6
   6 -10  -6 1176.11 845.327   5
   6 -10  -6 1512.13 627.835   0
  -6  10   5 2136.36 679.223   6
   6 -10  -5 1864.96 840.095   5
   6 -10  -5 2165.92 683.410   0
  -6  10   4 3385.75 707.018   6
   6 -10  -4 3012.32 729.321   5
   6 -10  -4 3690.67 673.744   0
  -6  10   3 3071.61 664.908   6
   6 -10  -3 3033.14 830.748   5
   6 -10  -3 2888.01 642.463   0
  -6  10   2 2491.40 580.372   6
   6 -10  -2 2637.99 805.380   5
   6 -10  -2 3558.88 669.152   0
   6 -10  -1 8325.31 697.781   0
  -6  10   1 10003.3 770.171   6
   6 -10   0 93.5327 389.001   1
  -6  10   0-248.845 671.266   3
  -6  10   0 563.286 558.147   6
   6 -10   0 228.314 550.248   0
  -6  10  -1 20366.0 962.900   3
   6 -10   1 22435.5 947.644   0
  -6  10  -1 22002.0 916.144   6
   6 -10   1 22479.5 838.020   1
   6 -10   2 125.184 418.051   1
   6 -10   2-25.1954 480.367   0
  -6  10  -2-97.1288 667.808   3
  -6  10  -2-36.0153 523.305   6
  -6  10  -3 10176.9 851.465   3
   6 -10   3 10516.5 743.128   0
  -6  10  -3 9829.12 666.970   6
   6 -10   3 9662.38 691.575   1
   6 -10   4 465.311 445.349   1
  -6  10  -4 882.547 714.878   3
  -6  10  -4 504.639 457.167   6
   6 -10   4 644.384 493.291   0
  -6  10  -5 13125.4 903.698   3
   6 -10   5 12475.1 757.418   0
   6 -10   5 12451.8 780.573   1
   6 -10   6 1513.89 580.890   1
   6 -10   6 1645.83 515.691   0
   6 -10   7 6304.94 705.780   1
   6 -10   8 8779.66 736.717   1
   6 -10   9 1385.08 572.289   1
   6 -10  10 119.749 581.284   1
   6  -9 -13 701.026 916.983   5
  -6   9  13-200.641 599.988   4
   6  -9 -12-150.448 499.522   0
   6  -9 -12 1049.20 849.000   5
  -6   9  12 241.869 616.892   4
   6  -9 -11 401.200 743.858   5
   6  -9 -11 229.609 567.095   0
  -6   9  11 254.960 572.426   4
   6  -9 -10 5388.11 688.494   0
   6  -9 -10 6292.21 922.659   5
  -6   9  10 4629.55 616.514   4
   6  -9  -9 491.130 613.387   0
   6  -9  -9 486.803 845.062   5
   6  -9  -8 3373.98 687.198   0
   6  -9  -8 2570.63 740.617   5
   6  -9  -7 318.794 600.321   0
   6  -9  -7 21.7197 707.185   5
   6  -9  -6 2213.05 576.889   0
  -6   9   6 1838.92 644.907   6
   6  -9  -6 1820.65 718.882   5
   6  -9  -5 12064.6 838.980   0
  -6   9   5 12924.6 871.273   6
   6  -9  -5 11753.9 926.852   5
   6  -9  -4 25631.7 1044.20   0
  -6   9   4 24948.0 1026.69   6
   6  -9  -4 26384.4 1174.28   5
   6  -9  -3 3414.29 663.429   0
  -6   9   3 2592.85 595.702   6
   6  -9  -3 2568.31 804.846   5
   6  -9  -2 386.255 358.067   1
   6  -9  -2 322.461 567.904   0
  -6   9   2 462.445 533.980   6
   6  -9  -1 2212.41 424.174   1
   6  -9  -1 2417.73 572.805   0
  -6   9   1 2483.29 565.835   6
   6  -9   0-47.8146 401.887   1
  -6   9   0-59.2160 603.965   3
   6  -9   0 47.0257 491.094   0
  -6   9   0 104.884 512.825   6
  -6   9  -1 9096.45 734.551   3
   6  -9   1 10788.7 709.679   0
  -6   9  -1 10713.6 701.387   6
   6  -9   1 9547.95 611.040   1
   6  -9   2 174.881 407.764   1
  -6   9  -2 63.0596 598.810   3
  -6   9  -2-13.6262 457.032   6
   6  -9   2-87.1240 484.805   0
   6  -9   3 300.866 444.873   1
  -6   9  -3 719.508 593.690   3
  -6   9  -3 264.382 426.949   6
   6  -9   3 257.416 472.814   0
   6  -9   4 22.2238 471.463   0
   6  -9   4 136.150 484.009   1
  -6   9  -4 379.994 576.442   3
  -6   9  -4 7.84142 423.441   6
   6  -9   5 4435.18 540.034   0
   6  -9   5 3525.26 608.455   1
  -6   9  -5 4167.28 658.669   3
   6  -9   6 1271.49 584.887   1
   6  -9   6 1414.67 492.758   0
   6  -9   7 3958.31 666.900   1
   6  -9   8 7060.35 764.378   1
   6  -9   9 1047.48 606.785   1
   6  -9  10 127.103 548.358   1
   6  -9  11 184.802 520.640   1
   6  -8 -15 32.8553 798.206   5
   6  -8 -14 926.625 775.211   5
  -6   8  14 264.926 645.200   4
   6  -8 -13 894.747 849.676   5
  -6   8  13-66.3242 658.859   4
   6  -8 -12 350.513 550.557   0
   6  -8 -12 756.045 842.937   5
  -6   8  12 137.115 573.007   4
  -6   8  11 58.1693 537.069   4
   6  -8 -11 11.9651 575.333   0
   6  -8 -11 326.184 800.683   5
   6  -8 -10 2704.32 579.705   0
   6  -8 -10 3810.73 884.094   5
   6  -8  -9 397.380 567.483   0
   6  -8  -9 691.237 655.077   5
   6  -8  -8 2343.48 813.159   5
   6  -8  -8 2850.60 632.561   0
   6  -8  -7 1658.01 787.646   5
   6  -8  -7 957.745 596.407   0
   6  -8  -6 2822.88 795.713   5
   6  -8  -6 2311.39 566.411   0
   6  -8  -5 2274.52 695.495   5
   6  -8  -5 2577.66 655.552   0
  -6   8   4 27741.9 1021.49   6
   6  -8  -4 27807.9 1149.73   5
   6  -8  -4 29623.5 1044.77   0
  -6   8   3 9455.76 749.816   6
   6  -8  -3 9131.25 891.947   5
   6  -8  -3 10120.1 738.345   0
  -6   8   2 354.111 496.015   6
   6  -8  -2 51.8785 543.923   0
   6  -8  -2 233.594 371.434   1
   6  -8  -1 1797.66 429.169   1
  -6   8   1 1968.07 554.540   6
   6  -8  -1 1910.87 533.323   0
  -6   8   0 115.080 552.014   3
   6  -8   0 585.838 417.005   1
  -6   8   0 365.559 498.029   6
   6  -8   0 816.931 513.615   0
   6  -8   1 4389.83 566.440   0
  -6   8  -1 4407.22 620.193   3
  -6   8  -1 4480.10 538.749   6
   6  -8   1 5246.02 525.950   1
   6  -8   2 378.602 457.565   0
   6  -8   2 316.662 410.802   1
  -6   8  -2 397.500 530.666   3
  -6   8  -2 341.556 446.682   6
   6  -8   3 898.266 443.753   1
   6  -8   3 1269.67 464.982   0
  -6   8  -3 1375.19 565.909   3
  -6   8  -3 1235.90 434.678   6
   6  -8   4 1303.56 513.929   1
  -6   8  -4 1578.91 562.260   3
   6  -8   4 1623.49 464.972   0
   6  -8   5 10649.4 634.875   0
   6  -8   5 10189.8 736.290   1
   6  -8   6 8702.38 582.330   0
   6  -8   6 9274.23 709.474   1
   6  -8   7 5437.70 642.556   1
   6  -8   8 6160.94 746.849   1
   6  -8   9 429.406 584.652   1
   6  -8  10 2713.36 590.693   1
   6  -8  11-111.072 642.367   1
   6  -8  12 150.055 631.422   1
   6  -7 -15 1074.57 751.383   5
   6  -7 -14 2647.72 893.162   5
  -6   7  14 1578.86 659.786   4
   6  -7 -13 519.334 546.463   0
   6  -7 -13 709.882 692.710   5
  -6   7  13 830.206 681.613   4
   6  -7 -12 4016.64 789.045   5
   6  -7 -12 2388.56 592.699   0
  -6   7  12 2947.54 632.207   4
   6  -7 -11 680.062 673.828   5
   6  -7 -11 174.434 551.594   0
   6  -7 -10 4131.40 734.606   5
   6  -7 -10 3666.05 575.504   0
   6  -7  -9 1094.72 733.081   5
   6  -7  -9 911.332 572.201   0
   6  -7  -8 5360.66 809.124   5
   6  -7  -8 5233.43 660.934   0
   6  -7  -7 8559.76 870.805   5
   6  -7  -7 8004.84 712.043   0
   6  -7  -6 3813.56 739.140   5
   6  -7  -6 4506.17 634.776   0
   6  -7  -5 15965.2 968.329   5
   6  -7  -5 14832.0 797.688   0
   6  -7  -4 5310.91 759.315   5
   6  -7  -4 5551.19 620.881   0
   6  -7  -3 28357.4 1100.74   5
   6  -7  -3 28017.8 953.462   0
   6  -7  -2 918.335 502.613   0
   6  -7  -1 15871.2 792.974   0
   6  -7   0-31.6874 505.924   0
  -6   7  -1 5142.95 578.885   3
   6  -7   1 5619.37 560.595   1
   6  -7   1 6064.98 600.427   0
   6  -7   2 553.046 433.435   1
  -6   7  -2 18.1141 482.910   3
   6  -7   2 293.488 441.765   0
  -6   7  -3 8579.88 620.264   3
   6  -7   3 8571.67 643.608   1
   6  -7   3 8806.46 609.826   0
   6  -7   4 16.8370 468.106   1
   6  -7   4 561.958 433.504   0
   6  -7   5 15013.0 674.784   0
   6  -7   5 13985.6 779.658   1
   6  -7   6 3209.53 595.946   1
   6  -7   6 3083.36 446.457   0
   6  -7   7 5684.61 650.048   1
   6  -7   8 2350.75 629.887   1
   6  -7   9 2935.45 596.311   1
   6  -7  10 2616.71 674.570   1
   6  -7  11-14.3317 516.943   1
   6  -7  12 1878.31 717.109   1
   6  -6 -15 760.350 752.805   5
  -6   6  15 897.087 740.427   4
   6  -6 -14 1796.55 741.528   5
  -6   6  14 914.514 617.932   4
   6  -6 -13 1127.15 705.934   5
   6  -6 -13 786.881 539.495   0
  -6   6  13 587.501 598.493   4
  -6   6  12 1805.81 650.867   4
   6  -6 -12 1187.23 545.651   0
   6  -6 -12 1359.51 730.738   5
   6  -6 -11 612.959 534.247   0
   6  -6 -11 804.285 648.406   5
   6  -6 -10 1503.18 551.924   0
   6  -6 -10 2091.31 692.065   5
   6  -6  -9 370.604 498.986   0
   6  -6  -9 364.050 593.179   5
   6  -6  -8 4507.94 702.472   5
   6  -6  -8 4198.83 582.002   0
   6  -6  -7 386.202 493.651   0
   6  -6  -7 87.1202 597.121   5
   6  -6  -6 15550.8 920.149   5
   6  -6  -6 14920.0 773.688   0
   6  -6  -5 6316.32 768.111   5
   6  -6  -5 5924.20 647.196   0
   6  -6  -4 22130.0 985.734   5
   6  -6  -4 21630.1 872.940   0
   6  -6  -3 6389.04 627.555   0
   6  -6  -2 17943.5 802.011   0
   6  -6  -1 19169.5 794.935   0
   6  -6   0 6925.67 612.114   0
  -6   6  -1 26959.3 783.940   3
   6  -6   1 26869.8 869.433   0
  -6   6  -2-184.622 418.842   3
   6  -6   2 79.0127 424.314   0
   6  -6   2 538.115 321.058   2
   6  -6   2 697.971 475.024   1
   6  -6   3 9362.28 494.000   2
   6  -6   3 9820.25 681.405   1
   6  -6   3 10636.1 615.661   0
   6  -6   4 5108.71 430.083   2
   6  -6   4 5618.60 609.375   1
   6  -6   4 4791.70 497.410   0
   6  -6   5 11801.9 567.857   2
   6  -6   5 10938.2 705.369   1
   6  -6   5 12401.2 609.829   0
   6  -6   6 32.8775 470.722   1
   6  -6   6 70.0058 356.722   2
   6  -6   6 146.938 371.048   0
   6  -6   7 7997.21 548.999   2
   6  -6   7 9194.02 744.439   1
   6  -6   8 1701.75 593.344   1
   6  -6   9 2483.78 592.311   1
   6  -6  10 4577.65 646.984   1
   6  -6  11 1801.81 651.904   1
   6  -6  12 2695.09 706.199   1
   6  -6  13 46.5889 566.458   1
  -6   5  15 122.539 604.337   4
   6  -5 -14 5792.63 825.277   5
  -6   5  14 4604.74 722.872   4
   6  -5 -13 204.295 497.815   0
   6  -5 -13 510.750 619.686   5
  -6   5  13 318.642 619.867   4
   6  -5 -12 2595.38 528.408   0
   6  -5 -12 3197.98 659.499   5
   6  -5 -11 45.1563 458.147   0
   6  -5 -11 265.529 639.861   5
   6  -5 -10 2596.59 544.994   0
   6  -5 -10 2479.30 605.866   5
   6  -5  -9 346.227 527.850   0
   6  -5  -9 614.018 624.915   5
   6  -5  -8 9698.13 760.835   5
   6  -5  -8 10004.5 709.955   0
   6  -5  -7 56.5212 495.879   0
   6  -5  -7-59.7170 581.999   5
   6  -5  -6 1185.29 539.712   0
   6  -5  -6 828.569 580.113   5
   6  -5  -5 63.6591 573.701   5
   6  -5  -5 364.366 520.959   0
   6  -5  -4 639.746 521.361   0
   6  -5  -3 154.258 486.346   0
   6  -5  -2 1509.11 513.456   0
   6  -5  -1 20073.2 800.795   0
   6  -5   0 918.458 488.734   0
   6  -5   1 5120.12 547.411   0
   6  -5   2 2087.38 441.769   0
   6  -5   3 19763.7 675.245   2
   6  -5   3 21590.2 756.986   0
   6  -5   4 7324.06 506.019   2
   6  -5   4 7069.88 651.064   1
   6  -5   4 8184.60 535.697   0
   6  -5   5 804.029 544.937   1
   6  -5   5 675.896 383.438   0
   6  -5   5 704.599 387.036   2
   6  -5   6 4637.14 478.792   2
   6  -5   6 5210.59 641.602   1
   6  -5   6 5100.37 445.794   0
   6  -5   7 3950.86 482.713   2
   6  -5   7 4939.41 646.661   1
   6  -5   8 3560.68 629.089   1
   6  -5   8 3158.16 471.061   2
   6  -5   9 3272.59 639.529   1
   6  -5   9 2901.05 499.801   2
   6  -5  10 2261.29 656.692   1
   6  -5  10 2201.30 467.111   2
   6  -5  11 33.2543 618.218   1
   6  -5  11 97.4442 484.539   2
   6  -5  12 2425.17 689.653   1
   6  -5  12 2197.20 562.618   2
   6  -5  13 488.937 652.695   1
  -6   4  16 106.438 702.784   4
  -6   4  15 888.615 598.642   4
  -6   4  14 6965.65 815.645   4
  -6   4  13 129.957 554.477   4
   6  -4 -13 567.990 476.347   0
   6  -4 -13 280.436 593.442   5
   6  -4 -12 2854.25 560.547   0
   6  -4 -12 3494.79 635.418   5
   6  -4 -11 247.725 494.575   0
   6  -4 -11 165.560 605.769   5
   6  -4 -10 11726.7 761.649   5
   6  -4 -10 11828.2 730.997   0
   6  -4  -9 67.4100 549.182   5
   6  -4  -9 361.993 489.996   0
   6  -4  -8 21973.9 916.280   5
   6  -4  -8 21699.2 871.194   0
   6  -4  -7 3627.14 611.165   5
   6  -4  -7 3260.98 559.125   0
   6  -4  -6 1846.84 580.775   5
   6  -4  -6 3008.04 557.042   0
   6  -4  -5 2976.32 567.013   0
   6  -4  -4 464.510 498.856   0
   6  -4  -3 24638.6 853.826   0
   6  -4  -2 30632.8 908.971   0
   6  -4  -1 66302.6 1211.46   0
   6  -4   0 2124.34 483.684   0
   6  -4   1 27512.4 823.668   0
   6  -4   2 2180.30 446.671   0
   6  -4   3 53977.6 1067.78   2
   6  -4   3 55465.5 1063.29   0
   6  -4   4 1198.93 423.598   2
   6  -4   4 1183.78 385.319   0
   6  -4   5 3872.22 488.242   2
   6  -4   5 4376.55 577.329   1
   6  -4   5 3934.78 429.401   0
   6  -4   6 4341.23 512.478   2
   6  -4   6 4337.06 609.785   1
   6  -4   6 3426.65 398.789   0
   6  -4   7 4878.84 536.992   2
   6  -4   7 5933.70 633.820   1
   6  -4   8 7873.38 600.858   2
   6  -4   8 8131.84 672.807   1
   6  -4   9 4912.21 576.626   2
   6  -4   9 5315.63 683.122   1
   6  -4  10 8308.11 674.496   2
   6  -4  10 9269.99 792.682   1
   6  -4  11 669.603 604.719   1
   6  -4  11 881.506 508.347   2
   6  -4  12 7558.28 674.133   2
   6  -4  12 8095.05 802.166   1
   6  -4  13 512.078 564.349   1
   6  -4  13 184.192 510.216   2
   6  -4  14 2205.90 625.710   2
  -6   3  16 1095.00 699.628   4
  -6   3  15 1373.15 688.615   4
  -6   3  14 3385.67 667.245   4
  -6   3  13 384.008 569.238   4
   6  -3 -13 153.205 476.710   0
   6  -3 -12 6793.55 662.640   5
   6  -3 -12 5260.80 566.745   0
   6  -3 -11 522.791 547.082   5
   6  -3 -11 677.080 489.182   0
   6  -3 -10 15864.1 786.642   5
   6  -3 -10 16606.0 782.941   0
   6  -3  -9 724.107 556.856   5
   6  -3  -9 420.210 465.451   0
   6  -3  -8 17914.1 798.299   5
   6  -3  -8 17392.9 795.465   0
   6  -3  -7 4728.80 602.529   5
   6  -3  -7 5778.26 599.352   0
   6  -3  -6 4079.15 578.401   0
   6  -3  -5 1221.31 547.910   0
   6  -3  -4 5483.67 590.647   0
   6  -3  -3 16652.7 760.820   0
   6  -3  -2 29210.3 885.188   0
   6  -3  -1 30911.1 891.812   0
   6  -3   0 6412.16 557.558   0
   6  -3   1 19964.3 713.699   0
   6  -3   2-13.2475 398.804   0
   6  -3   3 11475.3 577.785   0
   6  -3   4 2437.48 450.511   2
   6  -3   4 2305.97 407.144   0
   6  -3   5 3018.43 469.838   2
   6  -3   5 2668.75 398.154   0
   6  -3   6 206.386 513.203   1
   6  -3   6 535.311 423.445   2
   6  -3   7 6295.95 585.010   2
   6  -3   7 5894.35 629.885   1
   6  -3   8 4530.78 586.613   2
   6  -3   8 5390.17 651.981   1
   6  -3   9 5766.59 623.746   2
   6  -3   9 5159.22 603.614   1
   6  -3  10 3341.50 647.253   1
   6  -3  10 2727.37 513.410   2
   6  -3  11 1770.10 582.586   1
   6  -3  11 2418.46 607.533   2
   6  -3  12 2653.64 599.360   1
   6  -3  12 2752.20 568.683   2
   6  -3  13 793.546 627.475   1
   6  -3  13 551.815 506.370   2
   6  -3  14 1343.03 639.658   1
   6  -3  14 1816.01 597.373   2
  -6   2  17 210.275 724.811   4
  -6   2  16 824.672 666.438   4
  -6   2  15-62.7622 582.059   4
  -6   2  14 1149.27 625.634   4
  -6   2  13 252.328 598.757   4
   6  -2 -13 359.417 455.507   0
   6  -2 -12 1980.01 513.379   0
   6  -2 -11 260.454 469.097   5
   6  -2 -11 502.716 458.167   0
   6  -2 -10 2965.94 519.262   0
   6  -2 -10 2625.90 529.546   5
   6  -2  -9 518.145 454.525   0
   6  -2  -9 287.582 473.815   5
   6  -2  -8 5374.83 610.056   0
   6  -2  -7 82.0842 494.858   0
   6  -2  -6 5178.86 616.894   0
   6  -2  -4 4417.32 588.045   0
   6  -2  -3 8517.35 638.628   0
   6  -2  -2 6157.14 574.433   0
   6  -2  -1 12068.6 658.883   0
   6  -2   0 3544.06 519.677   0
   6  -2   1 12137.1 618.963   0
   6  -2   2 278.225 408.367   0
   6  -2   3 25441.6 746.204   0
   6  -2   4 420.972 352.264   0
   6  -2   4 212.103 449.410   2
   6  -2   5 14220.1 728.297   2
   6  -2   5 14406.7 577.547   0
   6  -2   6 753.180 440.802   2
   6  -2   7 4216.06 578.585   2
   6  -2   7 4699.98 614.664   1
   6  -2   8 4153.55 609.544   1
   6  -2   8 3952.94 583.703   2
   6  -2   9 545.127 473.950   1
   6  -2   9 413.902 508.661   2
   6  -2  10 1500.36 574.542   1
   6  -2  10 2037.52 550.474   2
   6  -2  11 219.969 536.699   1
   6  -2  11 218.290 497.516   2
   6  -2  12 416.916 519.740   1
   6  -2  12 529.086 509.494   2
   6  -2  13-98.0595 573.834   1
   6  -2  13 656.325 585.298   2
   6  -2  14 369.975 559.918   1
  -6   1  17 1031.30 743.405   4
  -6   1  16 1858.73 635.715   4
  -6   1  15 478.680 653.554   4
  -6   1  14 3493.64 625.655   4
  -6   1  13 338.753 563.617   4
   6  -1 -13-25.9670 424.606   0
   6  -1 -12 2178.45 519.509   0
   6  -1 -11 42.6035 450.498   0
   6  -1 -10 3751.56 551.121   0
   6  -1  -9 1933.60 489.544   0
   6  -1  -8 4138.34 590.129   0
   6  -1  -7 6812.31 628.680   0
   6  -1  -6 28942.6 935.182   0
   6  -1  -5 25790.0 883.785   0
   6  -1  -4 297.439 509.576   0
   6  -1  -3 22038.1 827.244   0
   6  -1  -2 3249.00 553.755   0
   6  -1  -1 18351.4 756.195   0
   6  -1   0 1192.56 457.602   0
   6  -1   1 865.248 432.801   0
   6  -1   2 983.903 403.307   0
   6  -1   3 12401.4 589.480   0
   6  -1   4 531.926 348.316   0
   6  -1   4 627.659 493.742   2
   6  -1   5 6730.16 631.953   2
   6  -1   5 5975.38 455.121   0
   6  -1   6 7285.55 622.096   2
   6  -1   7 4030.66 588.003   2
   6  -1   7 4942.90 620.048   1
   6  -1   8 781.066 512.852   1
   6  -1   8 325.220 525.497   2
   6  -1   9 1092.27 536.185   1
   6  -1   9 767.865 510.024   2
   6  -1  10 1964.91 534.604   1
   6  -1  10 1665.46 497.748   2
   6  -1  11 22.3076 455.017   1
   6  -1  11 21.1362 575.552   2
   6  -1  12 4820.10 653.476   2
   6  -1  12 4816.73 668.748   1
   6  -1  13 962.596 587.842   1
   6  -1  13 358.047 529.621   2
   6  -1  14 125.336 475.422   1
  -6   0  17 565.009 699.089   4
  -6   0  16 823.001 671.073   4
  -6   0  15 2185.56 673.242   4
   6   0 -14 467.699 466.856   0
  -6   0  14 353.531 519.309   4
  -6   0  13 75.9200 548.952   4
   6   0 -13 149.993 464.578   0
   6   0 -12 2966.29 515.722   0
   6   0 -11 1400.04 507.739   0
   6   0 -10 8575.38 667.190   0
   6   0  -9 2563.92 553.085   0
   6   0  -8 6134.91 621.527   0
   6   0  -7 2964.76 569.328   0
   6   0  -6 177800. 2008.16   0
   6   0  -5 11815.2 715.498   0
   6   0  -4 5074.30 601.142   0
   6   0  -3 3442.22 588.681   0
   6   0  -2 8122.77 629.729   0
   6   0  -1 29496.1 885.233   0
   6   0   0 11937.9 653.744   0
   6   0   1 3149.53 472.293   0
   6   0   2 428.944 398.903   0
   6   0   3 39543.5 911.531   0
   6   0   4 3163.57 546.912   2
   6   0   4 3530.36 429.280   0
   6   0   5 28977.4 1016.62   2
   6   0   5 28540.8 758.146   0
   6   0   6 12849.8 757.956   2
   6   0   7 22413.3 955.473   2
   6   0   8 4151.92 646.528   2
   6   0   8 4252.23 567.970   1
   6   0   9 552.681 438.614   1
   6   0   9 679.661 549.445   2
   6   0  10 3570.25 576.026   2
   6   0  10 3860.04 554.229   1
   6   0  11 1198.02 482.442   1
   6   0  11 1114.10 637.103   2
   6   0  12 3683.81 573.726   1
   6   0  12 3921.87 643.114   2
   6   0  13 447.276 555.855   2
  -6  -1  17 1004.83 602.740   4
  -6  -1  16 564.763 638.475   4
  -6  -1  15 922.647 578.346   4
   6   1 -14 1239.39 485.486   0
  -6  -1  14 1909.42 638.366   4
  -6  -1  13 680.617 568.620   4
   6   1 -13 96.1388 472.296   0
   6   1 -12 3064.75 548.305   0
   6   1 -11 764.771 479.854   0
   6   1 -10 4683.91 566.878   0
   6   1  -9 281.481 480.983   0
   6   1  -8 1824.89 537.396   0
   6   1  -7 900.860 542.208   0
   6   1  -6 50268.2 1158.10   0
   6   1  -5 22936.4 861.075   0
   6   1  -4 5411.71 614.608   0
   6   1  -3 247.701 490.614   0
   6   1  -2 1037.98 509.036   0
   6   1  -1 80.8219 476.473   0
   6   1   0 1980.33 487.712   0
   6   1   1-9.68462 418.825   0
   6   1   2 1927.79 431.831   0
   6   1   3 6575.91 517.310   0
   6   1   4 33.6816 517.610   2
   6   1   4 73.1897 363.308   0
   6   1   5 12512.9 778.759   2
   6   1   5 12082.4 574.732   0
   6   1   6 1994.07 566.245   2
   6   1   7 4782.77 613.736   2
   6   1   8 1385.59 513.063   1
   6   1   8 1185.76 526.979   2
   6   1   9 1068.37 488.202   1
   6   1   9 1001.83 569.883   2
   6   1  10 203.366 437.518   1
   6   1  10 240.584 600.022   2
   6   1  11 570.839 472.925   1
   6   1  11 558.866 527.051   2
   6   1  12 259.347 591.823   2
  -6  -2  18 120.144 671.114   4
   6   2 -17 90.8001 664.505   3
  -6  -2  17 144.464 532.695   4
   6   2 -16 218.261 656.759   3
  -6  -2  16 462.343 649.341   4
   6   2 -15 25.5157 606.708   3
  -6  -2  15 238.927 503.905   4
   6   2 -14 573.610 471.734   0
   6   2 -14 642.740 500.121   3
  -6  -2  14 595.131 537.483   4
  -6  -2  13 121.758 511.766   4
   6   2 -13 150.980 474.546   0
   6   2 -12 351.378 495.844   0
   6   2 -12 18.1149 479.304   3
   6   2 -11 977.214 494.191   0
   6   2 -11 419.903 457.705   3
   6   2 -10 1509.68 451.515   3
   6   2 -10 1748.82 502.726   0
   6   2  -9-145.706 374.971   3
   6   2  -9 467.831 472.699   0
   6   2  -8 7012.51 494.621   3
   6   2  -8 8010.82 643.639   0
   6   2  -7 612.420 328.264   3
   6   2  -7 1470.74 535.905   0
   6   2  -6 15363.9 534.544   3
   6   2  -6 16061.4 772.306   0
   6   2  -5 20511.4 833.071   0
   6   2  -4 6584.98 626.248   0
   6   2  -3 11575.3 705.088   0
   6   2  -2 8268.80 628.044   0
   6   2  -1 11184.7 655.582   0
   6   2   0 88.9540 459.658   0
   6   2   1 23945.4 786.658   0
   6   2   2 215.705 425.515   0
   6   2   3 20735.4 732.467   0
   6   2   4 3873.08 570.372   2
   6   2   4 3523.20 449.316   0
   6   2   5 4336.09 637.754   2
   6   2   5 4373.02 448.022   0
   6   2   6 2817.74 596.882   2
   6   2   7 3171.95 610.031   2
   6   2   8 4461.60 672.607   2
   6   2   8 4388.16 565.626   1
   6   2   9-3.39423 438.516   1
   6   2   9 44.1869 599.897   2
   6   2  10 2689.86 540.852   1
   6   2  10 2939.62 622.145   2
   6   2  11 381.557 613.185   2
   6   2  12 1201.98 537.912   2
  -6  -3  18 643.748 699.852   4
   6   3 -17 212.155 677.277   3
  -6  -3  17 301.099 589.298   4
   6   3 -16 1470.05 584.218   3
  -6  -3  16 788.954 591.101   4
   6   3 -15 1436.26 649.061   3
  -6  -3  15 1109.59 557.486   4
   6   3 -14 2058.19 562.111   0
   6   3 -14 2533.79 580.378   3
  -6  -3  14 2478.12 615.325   4
   6   3 -13 781.792 522.691   0
   6   3 -13 417.739 480.887   3
  -6  -3  13 887.360 541.616   4
   6   3 -12 4433.54 555.215   3
   6   3 -12 3726.49 557.959   0
   6   3 -11-137.542 452.255   3
   6   3 -11 29.7473 513.425   0
   6   3 -10 8171.31 599.734   3
   6   3 -10 9726.11 709.036   0
   6   3  -9 762.360 404.581   3
   6   3  -9 882.605 545.900   0
   6   3  -8 10769.6 557.707   3
   6   3  -8 10344.8 725.920   0
   6   3  -7 4300.04 397.261   3
   6   3  -7 4792.62 583.527   0
   6   3  -6 7249.57 656.980   0
   6   3  -5 3992.57 605.799   0
   6   3  -4 4737.67 611.987   0
   6   3  -3 10568.2 678.788   0
   6   3  -2 2612.40 554.202   0
   6   3  -1 21022.7 820.797   0
   6   3   0 452.529 476.272   0
   6   3   1 8505.37 592.412   0
   6   3   2 420.628 437.930   0
   6   3   3 10609.1 605.003   0
   6   3   4 516.258 550.610   2
   6   3   4 211.250 387.272   0
   6   3   5 4025.81 456.906   0
   6   3   5 3623.81 585.857   2
   6   3   6 367.321 482.970   2
   6   3   7 2765.96 562.928   2
   6   3   8 1839.53 574.999   2
   6   3   8 1780.65 510.457   1
   6   3   9 2049.69 662.097   2
   6   3  10 1700.22 618.957   2
   6   3  11 2098.30 701.035   2
   6   4 -16 509.791 658.921   3
   6   4 -15 1843.59 651.486   3
  -6  -4  15 2170.37 574.298   4
   6   4 -14 952.967 526.518   0
   6   4 -14 848.883 583.631   3
  -6  -4  14 1215.14 508.472   4
   6   4 -13 1793.93 577.188   3
   6   4 -13 2355.47 567.909   0
  -6  -4  13 1713.12 492.249   4
   6   4 -12 3007.95 528.991   3
   6   4 -12 3716.85 585.556   0
   6   4 -11 1599.34 493.808   3
   6   4 -11 2728.48 581.801   0
   6   4 -10 11214.3 656.584   3
   6   4 -10 12186.2 760.209   0
   6   4  -9 742.597 414.172   3
   6   4  -9 907.073 531.692   0
   6   4  -8 1785.81 411.546   3
   6   4  -8 2273.33 588.413   0
   6   4  -7 698.433 334.201   3
   6   4  -7 498.599 500.939   0
   6   4  -6 3993.90 621.152   0
   6   4  -5 98.9112 539.482   0
   6   4  -4 9140.48 698.676   0
   6   4  -3 11469.2 714.698   0
   6   4  -2 5184.10 622.511   0
   6   4  -1 7166.80 645.347   0
   6   4   0 4607.94 586.442   0
   6   4   1 11212.3 662.929   0
   6   4   2 2611.25 520.907   0
   6   4   3 5477.59 557.347   0
   6   4   4 349.896 559.361   2
   6   4   4 312.582 395.411   0
   6   4   5 1527.48 589.462   2
   6   4   5 1168.59 421.694   0
   6   4   6 63.5711 569.514   2
   6   4   7 4966.46 728.979   2
   6   4   8 1389.56 642.402   2
   6   4   9 840.290 532.894   2
   6   4  10 938.488 692.876   2
  -6  -4 -10 254.997 711.751   5
   6   4  11 490.732 587.575   2
   6   5 -16 103.355 587.958   3
   6   5 -15 1341.45 590.617   3
   6   5 -14 2162.29 667.907   3
   6   5 -14 2106.04 585.149   0
   6   5 -13 220.910 483.863   3
   6   5 -13 208.363 550.512   0
   6   5 -12 4356.10 615.815   3
   6   5 -12 4770.65 610.205   0
   6   5 -11 548.157 451.633   3
   6   5 -11 317.109 533.747   0
   6   5 -10 8256.88 620.773   3
   6   5 -10 9261.13 741.271   0
   6   5  -9 2374.67 460.478   3
   6   5  -9 2625.66 602.597   0
   6   5  -8-223.575 413.211   3
   6   5  -8 202.532 491.664   0
   6   5  -7 335.727 557.444   0
   6   5  -6 126.286 518.167   0
   6   5  -5 7347.15 673.032   0
   6   5  -4 8284.53 702.179   0
   6   5  -3 7988.88 707.012   0
   6   5  -2-27.6085 502.535   0
   6   5  -1 2611.27 535.833   0
   6   5   0 227.150 475.928   0
   6   5   1 7987.11 663.751   0
   6   5   2 7504.36 611.774   0
   6   5   3 38.1135 427.937   0
   6   5   4 12380.1 836.372   2
   6   5   4 10498.4 638.567   0
   6   5   5 345.163 582.952   2
   6   5   5 212.564 417.574   0
   6   5   6 341.467 599.301   2
   6   5   7 3016.12 691.330   2
   6   5   8 1035.37 541.615   2
  -6  -5  -8 864.522 740.653   5
   6   5   9-23.5846 626.960   2
  -6  -5  -9 87.8005 697.343   5
   6   5  10 559.343 563.954   2
  -6  -5 -10 208.188 626.043   5
   6   6 -15 1179.28 577.271   3
   6   6 -14 2182.73 652.514   3
   6   6 -14 1383.06 522.588   0
   6   6 -13 245.075 551.203   3
   6   6 -13 316.442 553.337   0
   6   6 -12 3778.85 604.199   3
   6   6 -12 3506.12 606.153   0
   6   6 -11 809.252 535.575   3
   6   6 -11 956.907 604.609   0
   6   6 -10 4262.84 623.931   3
   6   6 -10 5283.70 693.107   0
   6   6  -9 1294.52 593.014   0
   6   6  -8 1166.03 523.023   0
   6   6  -7 252.479 584.149   0
   6   6  -6 6044.41 686.014   0
   6   6  -5 4932.69 663.845   0
   6   6  -4 10210.2 774.830   0
   6   6  -3 3723.22 632.678   0
   6   6  -2 4429.46 662.843   0
   6   6  -1 6490.73 668.909   0
   6   6   0 1318.54 564.957   0
   6   6   1 8958.13 714.295   0
   6   6   2 2535.98 536.445   0
   6   6   3 13962.7 818.745   2
   6   6   3 14057.2 744.250   0
   6   6   4 3233.65 524.794   0
   6   6   4 3475.53 594.766   2
  -6  -6  -4 3575.55 662.508   5
   6   6   5 3424.64 591.407   2
  -6  -6  -5 2608.77 650.413   5
   6   6   6 1294.58 591.720   2
  -6  -6  -6 1375.93 594.034   5
   6   6   7 2229.80 675.160   2
  -6  -6  -7 2173.79 741.052   5
   6   6   8 603.686 543.959   2
  -6  -6  -8 655.645 682.655   5
   6   6   9 376.003 646.659   2
   6   7 -15 615.016 657.365   3
   6   7 -13 968.130 592.354   0
   6   7 -12 706.304 599.829   3
   6   7 -12 1718.40 559.311   0
   6   7 -11 29.8718 594.702   3
   6   7 -11 976.022 594.937   0
   6   7 -10 4198.92 672.446   0
   6   7  -9 65.6201 509.702   0
   6   7  -8 6130.59 734.198   0
   6   7  -7 590.748 541.556   0
   6   7  -6 5907.28 688.053   0
   6   7  -5 4844.07 680.435   0
   6   7  -4 1108.13 553.003   0
   6   7  -3 2215.99 639.600   0
   6   7  -2 731.801 517.502   0
   6   7  -1 2457.42 557.753   0
   6   7   0 801.627 501.208   0
   6   7   1 4061.60 621.388   0
  -6  -7  -1 3043.47 507.639   5
   6   7   2 273.570 494.822   0
  -6  -7  -2 62.8675 515.847   5
   6   7   3 5956.30 662.328   2
   6   7   3 6199.15 677.801   0
  -6  -7  -3 5917.32 639.323   5
   6   7   4 113.476 499.453   0
   6   7   4-57.4606 563.462   2
   6   7   5 2857.61 673.980   2
  -6  -7  -5 2391.04 685.775   5
   6   7   6 332.274 591.316   2
  -6  -7  -6-112.017 681.206   5
   6   7   7 569.320 545.629   2
  -6  -7  -7 275.292 664.223   5
   6   7   8-38.1560 632.626   2
  -6  -7  -8 38.3314 592.486   5
   6   8 -13 49.7387 678.844   3
   6   8 -13 433.992 523.136   0
   6   8 -12 1050.36 650.693   0
   6   8 -11 102.977 618.466   0
   6   8 -10 1276.68 669.809   0
   6   8  -9 311.245 562.824   0
   6   8  -8 6685.02 783.258   0
   6   8  -7 631.829 557.878   0
   6   8  -6 2136.27 610.848   0
   6   8  -5 844.151 549.441   0
   6   8  -4 185.726 565.450   0
   6   8  -3 430.322 613.280   0
   6   8  -2 798.882 611.916   0
   6   8  -1 582.148 549.706   0
   6   8   0-134.514 550.612   0
   6   8   1 1551.01 611.279   0
   6   8   2 461.428 510.701   2
   6   8   2 395.353 503.825   0
  -6  -8  -2 218.912 505.239   5
   6   8   3 2668.11 567.799   0
   6   8   3 2532.90 559.940   2
  -6  -8  -3 2511.03 645.305   5
   6   8   4 178.472 491.256   0
   6   8   4 257.127 586.449   2
  -6  -8  -4 26.1597 545.497   5
   6   8   5 3144.50 690.057   2
  -6  -8  -5 3207.87 752.596   5
   6   8   6 295.941 497.902   2
  -6  -8  -6 804.401 686.690   5
   6   8   7-121.542 656.682   2
  -6  -8  -7 440.736 646.000   5
   6   9 -13 160.733 527.174   0
   6   9 -12 1539.55 661.240   0
   6   9 -11 332.633 624.988   0
   6   9 -10 1811.24 630.294   0
   6   9  -9 954.940 649.713   0
   6   9  -8 11643.3 915.239   0
   6   9  -7 970.450 698.384   0
   6   9  -6 536.330 673.864   0
   6   9  -5 1031.94 677.247   0
   6   9  -4 551.699 608.857   0
   6   9  -3 943.304 653.459   0
   6   9  -2 2014.33 584.607   0
   6   9  -1 1342.14 588.264   0
   6   9   0 54.8458 529.358   0
   6   9   1 2209.05 636.633   0
   6   9   2 217.578 563.956   0
   6   9   2 543.745 598.763   2
   6   9   3 4417.90 696.770   0
   6   9   3 4291.80 700.401   2
   6   9   4 620.120 600.963   0
   6   9   4 196.740 521.158   2
  -6  -9  -4 718.195 576.212   5
   6   9   5 5806.05 774.590   2
  -6  -9  -5 5498.90 801.489   5
   6   9   6 421.457 515.831   2
  -6  -9  -6 934.264 659.235   5
   6  10 -10 1415.31 737.969   0
   6  10  -9-18.8960 611.882   0
   6  10  -8 5212.43 824.945   0
   6  10  -7 469.514 687.333   0
   6  10  -6 1435.96 690.083   0
   6  10  -5 263.324 679.916   0
   6  10  -4 2575.27 707.159   0
   6  10  -3 540.469 668.806   0
   6  10  -2 2191.21 611.587   0
   6  10  -1 3040.49 637.557   0
   6  10   0 365.546 543.886   0
   6  10   1 1276.50 667.253   0
   6  10   1 1480.23 619.386   2
   6  10   2 3.12418 542.797   0
   6  10   2 70.1298 562.868   2
   6  10   3 2727.17 678.974   0
   6  10   3 3252.34 632.741   2
   6  10   4 543.734 608.043   2
   6  11  -4 1655.47 671.304   0
   6  11  -3 731.012 736.110   0
   6  11  -2 586.294 737.597   0
   6  11  -1 1441.81 736.846   0
  -7  13   2 384.752 654.529   6
  -7  13   1 7983.53 930.593   6
   7 -13  -1 3753.73 712.358   0
   7 -13   0 309.223 701.271   0
  -7  13   0 85.5258 711.887   6
  -7  13  -1 1060.85 724.260   6
   7 -13   1 1177.88 712.055   0
  -7  13  -2-245.856 890.874   3
  -7  13  -2 438.074 674.582   6
   7 -12  -6-220.229 733.346   0
  -7  12   5-175.744 629.220   6
   7 -12  -5-161.219 828.598   5
   7 -12  -5 378.596 614.199   0
  -7  12   4 903.488 643.367   6
   7 -12  -4 579.162 806.407   5
   7 -12  -4 463.239 582.997   0
  -7  12   3 1358.68 753.147   6
   7 -12  -3 970.321 622.886   0
  -7  12   2 159.121 606.773   6
   7 -12  -2 342.254 694.929   0
   7 -12  -1 4885.65 714.323   0
  -7  12   1 4545.94 796.951   6
   7 -12   0 555.109 700.083   0
  -7  12   0 49.8433 682.473   6
  -7  12  -1 4251.85 878.161   3
   7 -12   1 5240.80 782.115   0
  -7  12  -1 4137.33 734.442   6
  -7  12  -2 290.435 562.114   6
   7 -12   2 467.682 657.543   0
   7 -12   3 2272.50 592.723   0
   7 -12   4-14.1570 493.418   1
   7 -12   4-100.244 625.970   0
   7 -12   5 768.838 552.068   1
   7 -12   6 10.7888 604.492   1
  -7  11  10 1327.20 577.099   4
   7 -11  -9 1066.63 652.050   0
   7 -11  -8 638.692 688.410   0
   7 -11  -8 278.437 968.326   5
   7 -11  -7 2422.87 748.162   0
   7 -11  -7 1104.15 869.592   5
   7 -11  -6-85.0542 730.315   5
   7 -11  -6 219.435 602.548   0
   7 -11  -5 1328.82 751.529   5
   7 -11  -5 1284.81 638.851   0
  -7  11   4 391.759 719.168   6
   7 -11  -4 282.083 745.529   5
   7 -11  -4 133.271 646.656   0
  -7  11   3 2427.65 648.618   6
   7 -11  -3 2879.48 671.546   0
  -7  11   2 575.562 698.426   6
   7 -11  -2-23.8496 561.018   0
   7 -11  -1 6279.90 794.777   0
  -7  11   1 4831.32 743.635   6
   7 -11   0 68.2910 630.658   0
  -7  11   0 3.88169 600.821   6
  -7  11  -1 3860.73 790.826   3
   7 -11   1 4344.64 707.104   0
  -7  11  -1 4300.66 724.335   6
   7 -11   2 137.542 498.794   1
  -7  11  -2 144.616 529.656   6
   7 -11   2 822.913 638.615   0
   7 -11   3 2943.59 550.234   1
   7 -11   3 3587.99 629.960   0
   7 -11   4 1118.14 616.787   0
   7 -11   4 953.562 572.140   1
   7 -11   5 698.098 490.203   1
   7 -11   5 885.309 593.669   0
[truncated: 54,662 more chars]
