# Supplementary material for: Crystal structure of {μ-6,6′-dimeth­oxy-2,2′-[ethane-1,2-diylbis(nitrilo­methanylyl­idene)]diphenolato}(meth­anol)(nitrato)nickel(II)sodium
Source: Acta Crystallogr Sect E Struct Rep Online. 2014 Oct 8;70(Pt 11):305–8. doi: 10.1107/S160053681402159X (PMC4257329; doi:10.1107/S160053681402159X)
Supplement: Supplementary file 2 [file e-70-00305-Isup2.hkl]

#
# h,k,l, Fc-squared, Fo-squared, sigma(Fo-squared), status flag
#
data_I
_shelx_title ' kiev113'
_shelx_refln_list_code          4
_shelx_F_calc_maximum      129.42
_exptl_crystal_F_000       520.00
_reflns_d_resolution_high  0.6722

loop_
 _space_group_symop_operation_xyz
 'x, y, z'
 '-x, -y, -z'

_cell_length_a     7.2070
_cell_length_b    11.0470
_cell_length_c    13.6190
_cell_angle_alpha  95.300
_cell_angle_beta   99.810
_cell_angle_gamma  99.050

_shelx_F_squared_multiplier     1.000

loop_
 _refln_index_h
 _refln_index_k
 _refln_index_l
 _refln_F_squared_calc
 _refln_F_squared_meas
 _refln_F_squared_sigma
 _refln_observed_status
   1   0   0      10071.36      10721.34        88.59 o
   2   0   0       1114.35       1222.52        11.43 o
   3   0   0       1569.75       1535.62        15.32 o
   4   0   0        158.68        156.87         7.62 o
   5   0   0        169.88        147.61         9.16 o
   6   0   0        216.84        206.81        11.33 o
   7   0   0          0.40         -1.58         7.71 o
   8   0   0          0.89          3.61         9.06 o
   9   0   0          0.05          3.30         8.76 o
  10   0   0          6.00          7.94        11.29 o
 -10   1   0          4.14          5.29        10.39 o
  -9   1   0         17.30         22.22         9.35 o
  -8   1   0          3.84          3.96         7.80 o
  -7   1   0         41.06         48.83         9.31 o
  -6   1   0         24.18         20.66         7.93 o
  -5   1   0         22.73         15.36         6.97 o
  -4   1   0          1.54          0.49         5.24 o
  -3   1   0        812.51        848.44        11.86 o
  -2   1   0       4031.51       4208.70        46.60 o
  -1   1   0       6543.24       6767.28       239.65 o
   1   1   0       4903.47       5216.62        40.44 o
   2   1   0        561.07        522.89         6.41 o
   3   1   0        557.45        544.76        10.16 o
   4   1   0         77.81         88.05         6.95 o
   5   1   0       1042.34       1015.44        17.66 o
   6   1   0         32.63         34.31         8.45 o
   7   1   0         52.50         45.58         8.79 o
   8   1   0         10.11          8.20         8.53 o
   9   1   0          1.15          1.66         9.49 o
  10   1   0         16.24         17.39        11.05 o
 -10   2   0          1.86         -0.96         8.94 o
  -9   2   0          0.39         11.82        10.02 o
  -8   2   0          5.98          7.62         8.08 o
  -7   2   0         18.32         15.13         8.23 o
  -6   2   0         60.47         61.40         9.00 o
  -5   2   0        263.32        253.45        10.50 o
  -4   2   0        183.00        176.20         7.84 o
  -3   2   0          2.71          1.55         2.84 o
  -2   2   0         57.07         59.32         2.52 o
  -1   2   0        952.28       1006.23         4.65 o
   0   2   0       1933.61       2125.92        13.11 o
   1   2   0         85.49         86.01         4.26 o
   2   2   0        627.67        666.69        14.82 o
   3   2   0        110.15        102.40         2.91 o
   4   2   0        230.38        190.68        19.18 o
   5   2   0          3.62          2.27         7.16 o
   6   2   0          1.36          1.54         7.96 o
   7   2   0          6.47          6.11         8.72 o
   8   2   0         12.37         18.13         9.04 o
   9   2   0          6.71         -0.31        10.79 o
 -10   3   0          1.93          4.92         9.01 o
  -9   3   0          4.45          2.70         9.82 o
  -8   3   0         10.39         12.02         8.19 o
  -7   3   0         17.10         22.79         8.41 o
  -6   3   0        120.12        111.08         9.66 o
  -5   3   0        208.24        193.55         9.81 o
  -4   3   0       2781.23       2722.51        21.55 o
  -3   3   0       1797.32       1785.74         9.73 o
  -2   3   0        200.30        185.19         3.47 o
  -1   3   0       1183.97       1192.34         5.71 o
   0   3   0       1092.37       1137.65         4.62 o
   1   3   0        957.35        958.52         7.45 o
   2   3   0       1462.82       1453.26         9.79 o
   3   3   0       3351.29       3310.70        42.72 o
   4   3   0        429.58        399.07         9.37 o
   5   3   0        186.88        179.95        10.61 o
   6   3   0          1.73          7.84         8.25 o
   7   3   0          0.01          3.95         8.50 o
   8   3   0          4.95          8.39        10.33 o
   9   3   0          4.99          7.72        11.03 o
 -10   4   0          2.11          5.35         9.09 o
  -9   4   0          4.51         15.53        10.09 o
  -8   4   0         41.89         45.19         9.23 o
  -7   4   0         19.61         22.24         9.02 o
  -6   4   0         27.43         36.80         8.38 o
  -5   4   0        463.23        455.38        13.04 o
  -4   4   0       1105.86       1158.23         9.52 o
  -3   4   0         82.51         63.37         3.30 o
  -2   4   0         47.92         51.92         2.39 o
  -1   4   0        613.60        656.02         6.75 o
   0   4   0        676.59        682.32         5.77 o
   1   4   0        240.91        202.14        13.81 o
   2   4   0       2687.69       2622.23        14.85 o
   3   4   0       1492.83       1599.46        14.23 o
   4   4   0        496.37        484.80         7.14 o
   5   4   0        241.80        234.82        11.74 o
   6   4   0         90.61         79.83        10.16 o
   7   4   0          3.75          8.68         9.45 o
   8   4   0          9.72          7.41         9.75 o
   9   4   0          0.64          7.30        11.39 o
 -10   5   0         12.76          7.23         9.75 o
  -9   5   0         48.68         46.44        11.05 o
  -8   5   0         11.92         14.23         8.35 o
  -7   5   0          0.09          8.12         8.53 o
  -6   5   0         12.57         15.91         8.47 o
  -5   5   0         76.76         66.68         5.97 o
  -4   5   0        810.14        866.49        13.23 o
  -3   5   0        122.76        120.01         3.34 o
  -2   5   0         96.34         82.78         2.77 o
  -1   5   0        167.95        197.80         3.95 o
   0   5   0        151.22        168.47         2.50 o
   1   5   0          4.03         14.83         7.26 o
   2   5   0       1738.95       1794.36        10.92 o
   3   5   0       2393.23       2524.44        17.20 o
   4   5   0          3.73          4.32         4.25 o
   5   5   0          0.45          0.47         7.74 o
   6   5   0          5.63          3.94         8.24 o
   7   5   0          9.32         15.23        10.10 o
   8   5   0         24.62         27.14        11.39 o
   9   5   0          5.20          3.41         9.29 o
 -10   6   0         11.01         12.99        11.46 o
  -9   6   0          4.58          7.63        10.91 o
  -8   6   0          1.71          4.90         8.71 o
  -7   6   0         28.13         30.25         9.02 o
  -6   6   0        111.95        119.98        10.60 o
  -5   6   0         86.30         78.07         5.32 o
  -4   6   0        221.03        230.61         4.80 o
  -3   6   0       1045.82        986.88         7.35 o
  -2   6   0        842.18        795.84         6.18 o
  -1   6   0       2018.93       2031.58        10.99 o
   0   6   0       1876.59       1846.33        15.00 o
   1   6   0        869.08        806.46        12.06 o
   2   6   0        355.90        348.59         7.47 o
   3   6   0        413.58        393.30         6.79 o
   4   6   0        265.26        260.55         5.95 o
   5   6   0         30.05         37.06         8.74 o
   6   6   0         18.58         22.84         9.79 o
   7   6   0         11.19         13.99         9.54 o
   8   6   0         11.52         11.51         9.55 o
  -9   7   0          5.42          6.83         9.54 o
  -8   7   0          2.89          4.32         8.74 o
  -7   7   0          9.01          6.46         8.53 o
  -6   7   0          0.20         -0.55         8.76 o
  -5   7   0        189.26        170.83         5.28 o
  -4   7   0        600.53        559.76         6.74 o
  -3   7   0        221.37        238.44         4.73 o
  -2   7   0       1720.29       1648.07         9.23 o
  -1   7   0       2159.60       2092.27        17.29 o
   0   7   0        769.80        771.62         9.24 o
   1   7   0        825.76        870.78        14.42 o
   2   7   0       1191.90       1122.33        22.17 o
   3   7   0        333.32        344.37         6.86 o
   4   7   0        135.95        126.35         6.69 o
   5   7   0         91.05         89.15         6.65 o
   6   7   0          3.84         13.89         8.68 o
   7   7   0          1.93         -1.23        10.47 o
   8   7   0          1.22          5.77         9.41 o
  -9   8   0          7.83          9.97         7.58 o
  -8   8   0          6.43          8.98         6.58 o
  -7   8   0         17.85         20.06         6.40 o
  -6   8   0          9.87          8.36         4.22 o
  -5   8   0          7.88          5.61         3.99 o
  -4   8   0         12.49         11.10         3.52 o
  -3   8   0        179.27        173.41         4.67 o
  -2   8   0       1508.92       1486.06        11.31 o
  -1   8   0       2148.36       2194.71        16.01 o
   0   8   0       1077.51       1104.20         8.56 o
   1   8   0        631.94        624.80        10.90 o
   2   8   0          4.48          9.77         9.84 o
   3   8   0          5.56          7.84         4.22 o
   4   8   0          9.15          9.91         5.13 o
   5   8   0          4.44          2.14         8.32 o
   6   8   0          0.85         -2.33         9.54 o
  -9   9   0          1.32          7.28         7.21 o
  -8   9   0          0.96          1.57         8.03 o
  -7   9   0          5.33          7.70         6.14 o
  -6   9   0          0.22          0.18         4.22 o
  -5   9   0         63.53         62.83         4.31 o
  -4   9   0        158.91        158.89         4.95 o
  -3   9   0        153.90        150.28         4.74 o
  -2   9   0       3428.12       3381.83        30.94 o
  -1   9   0       3005.77       2962.66        23.28 o
   0   9   0         46.41         45.29         9.70 o
   1   9   0          7.55         14.97         3.53 o
   2   9   0        236.44        236.04         8.22 o
   3   9   0        122.31        116.02         7.08 o
   4   9   0         86.34         92.08         6.79 o
   5   9   0          0.47          4.53         9.29 o
   6   9   0          1.68          0.95         9.17 o
   7   9   0          2.65          4.50        11.73 o
  -8  10   0          1.14          1.36         6.09 o
  -7  10   0          7.98          6.51         5.85 o
  -6  10   0          2.16          2.92         4.42 o
  -5  10   0         45.09         47.82         4.39 o
  -4  10   0        100.07         94.64         4.55 o
  -3  10   0        164.94        165.77         5.47 o
  -2  10   0        375.99        356.30         9.07 o
  -1  10   0        537.36        545.36        14.72 o
   0  10   0        277.83        282.44        16.01 o
   1  10   0        382.18        388.40        16.83 o
   2  10   0        149.48        147.62         7.82 o
   3  10   0        273.88        259.29         7.54 o
   4  10   0        222.78        228.53        14.72 o
   5  10   0         17.53         27.97         9.98 o
   6  10   0          0.05          6.33         9.42 o
  -8  11   0         10.16         17.26        11.54 o
  -7  11   0          0.58          0.61         7.54 o
  -6  11   0          1.04          5.59         7.29 o
  -5  11   0          5.61          3.28         5.13 o
  -4  11   0         13.79         17.92         6.50 o
  -3  11   0         24.10         26.79         6.25 o
  -2  11   0         16.27          8.35         5.88 o
  -1  11   0         16.96         28.85         7.75 o
   0  11   0        106.09        105.68         8.30 o
   1  11   0         74.48         86.32         7.82 o
   2  11   0        268.42        284.13         9.72 o
   3  11   0        109.76        119.38         8.41 o
   4  11   0         30.44         35.49        11.83 o
   5  11   0          1.95          5.82        11.30 o
  -7  12   0          0.46          5.18         8.47 o
  -6  12   0         18.00         15.39         6.90 o
  -5  12   0         11.26         13.60         7.15 o
  -4  12   0          3.81          4.57         6.30 o
  -3  12   0         48.42         54.19         6.72 o
  -2  12   0        137.37        139.64         7.35 o
  -1  12   0         95.29         95.83         9.15 o
   0  12   0         48.54         60.70         9.88 o
   1  12   0        188.62        221.41        11.20 o
   2  12   0        135.30        136.79         9.34 o
   3  12   0         43.22         32.80        12.01 o
   4  12   0         14.27         10.46        11.78 o
   5  12   0          7.87          1.10        12.12 o
  -7  13   0          2.59          3.43         8.65 o
  -6  13   0         20.58         14.57         8.98 o
  -5  13   0         62.83         52.91         7.65 o
  -4  13   0         39.68         37.32         6.96 o
  -3  13   0         80.16         72.22         7.81 o
  -2  13   0        105.36        107.86         7.55 o
  -1  13   0         56.81         73.45         9.38 o
   0  13   0        133.71        154.79        17.72 o
   1  13   0        308.08        315.87        17.66 o
   2  13   0        188.92        211.08        11.58 o
   3  13   0         68.04         79.57        13.38 o
   4  13   0         39.96         20.01        11.17 o
  -6  14   0          1.66         -1.39         9.46 o
  -5  14   0          1.48          1.09        10.18 o
  -4  14   0         11.59          6.49         7.37 o
  -3  14   0          4.47          6.21         7.03 o
  -2  14   0          9.88         10.44         6.59 o
  -1  14   0         30.46         40.58        14.05 o
   0  14   0         77.93        107.40        16.45 o
   1  14   0        133.44        134.77        17.31 o
   2  14   0         42.40         48.12         9.33 o
  -5  15   0          7.73         -0.98        12.40 o
  -4  15   0         21.74         18.02         7.32 o
  -3  15   0         18.52         19.85         6.98 o
  -2  15   0         30.42         27.83        10.48 o
  -1  15   0         47.16         54.81        10.14 o
   0  15   0         16.16         18.47        13.57 o
   1  15   0         12.41          4.26        13.26 o
  -2 -15   1          0.22          7.42        13.95 o
  -1 -15   1          0.01          6.07        15.16 o
   0 -15   1          2.38          9.78        15.62 o
   1 -15   1         15.53         19.65        15.30 o
   2 -15   1         22.24         23.59        10.10 o
   3 -15   1         49.29         49.48         9.46 o
   4 -15   1         49.20         46.02         8.24 o
   5 -15   1         11.04         10.95        12.96 o
  -2 -14   1          9.29         19.02         8.48 o
  -1 -14   1         16.11         11.65        14.44 o
   0 -14   1          0.07         -0.29        14.22 o
   1 -14   1         14.14         16.61        16.17 o
   2 -14   1         15.48         19.68         6.77 o
   3 -14   1          2.68          3.96         6.47 o
   4 -14   1         78.81         57.66         8.39 o
   5 -14   1        196.97        200.93        12.90 o
   6 -14   1         61.81         56.65        12.60 o
  -4 -13   1          9.93         11.14        11.38 o
  -3 -13   1         23.31         28.06        12.98 o
  -2 -13   1          5.44          8.67         8.83 o
  -1 -13   1          0.57          3.85        12.09 o
   0 -13   1          0.24          4.25        13.53 o
   1 -13   1          0.31          7.70        13.44 o
   2 -13   1         30.55         25.65         6.74 o
   3 -13   1         41.69         44.93         7.07 o
   4 -13   1        118.11        128.63         8.44 o
   5 -13   1        265.07        286.92        16.73 o
   6 -13   1        115.85        116.57        10.41 o
   7 -13   1         24.45         19.40         8.80 o
  -5 -12   1         38.46         39.44        13.22 o
  -4 -12   1         76.82         66.37        12.52 o
  -3 -12   1         49.64         48.81         8.37 o
  -2 -12   1          1.16         10.72         8.18 o
  -1 -12   1          0.08          5.55        12.80 o
   0 -12   1          3.63          5.55         7.04 o
   1 -12   1          4.90         10.56         7.62 o
   2 -12   1          1.33          4.21         5.88 o
   3 -12   1          9.17         10.21         6.25 o
   4 -12   1         82.38         82.44         8.72 o
   5 -12   1        132.37        135.68         9.89 o
   6 -12   1        123.80        126.57         8.20 o
   7 -12   1         86.19         79.71         7.92 o
  -6 -11   1         38.64         24.98        12.76 o
  -5 -11   1         25.18         31.07        12.10 o
  -4 -11   1          6.47          5.86        11.16 o
  -3 -11   1          6.17          8.68         7.11 o
  -2 -11   1          5.88         16.51        10.76 o
  -1 -11   1         12.91         14.94         6.50 o
   0 -11   1         33.74         30.83         7.17 o
   1 -11   1         41.18         42.79         7.82 o
   2 -11   1         51.00         51.87         7.98 o
   3 -11   1        223.64        232.81         8.24 o
   4 -11   1        300.97        311.33        13.00 o
   5 -11   1        158.07        162.41         7.60 o
   6 -11   1        160.77        163.08         7.96 o
   7 -11   1         75.57         72.75         7.38 o
   8 -11   1         38.21         44.94        11.75 o
  -6 -10   1         54.10         52.67        11.04 o
  -5 -10   1         28.55         35.98        10.17 o
  -4 -10   1          2.90          7.51         9.38 o
  -3 -10   1         22.53         25.56         6.87 o
  -2 -10   1          2.86          6.94         5.64 o
  -1 -10   1         39.57         34.02         6.58 o
   0 -10   1         61.50         50.55         7.30 o
   1 -10   1       1138.57       1047.62        15.69 o
   2 -10   1        134.84        144.66        10.35 o
   3 -10   1          8.05         12.38         3.93 o
   4 -10   1        179.95        173.64         5.24 o
   5 -10   1        397.75        408.77         7.82 o
   6 -10   1        396.89        379.53         7.90 o
   7 -10   1        149.37        142.69         8.58 o
   8 -10   1         36.64         48.79         7.39 o
   9 -10   1         25.22         22.10         7.47 o
  -7  -9   1         10.04         13.33        12.27 o
  -6  -9   1         25.01         23.25        10.19 o
  -5  -9   1         28.89         25.78         9.55 o
  -4  -9   1        101.51        116.32        12.14 o
  -3  -9   1          3.90          5.27         4.60 o
  -2  -9   1         85.58         83.28         6.54 o
  -1  -9   1        541.13        565.78        11.11 o
   0  -9   1         53.63         54.18         7.64 o
   1  -9   1        593.88        595.32        12.34 o
   2  -9   1          3.32         11.73         4.29 o
   3  -9   1          4.18          7.07         3.90 o
   4  -9   1        135.40        139.11         4.77 o
   5  -9   1         38.53         38.45         4.39 o
   6  -9   1        174.19        174.38         7.15 o
   7  -9   1         49.63         58.72         7.23 o
   8  -9   1          0.50         -1.63         6.35 o
   9  -9   1         14.83         17.54         7.83 o
  -7  -8   1          2.10         11.08        11.07 o
  -6  -8   1          3.60         10.08         9.52 o
  -5  -8   1         21.71         17.31         8.88 o
  -4  -8   1          0.82          2.24         4.94 o
  -3  -8   1        115.48        115.60         5.47 o
  -2  -8   1         10.02          8.15         5.39 o
  -1  -8   1        120.83        125.61         6.89 o
   0  -8   1         22.20         17.26         3.33 o
   1  -8   1        223.92        195.22         3.69 o
   2  -8   1        801.89        778.88         9.24 o
   3  -8   1        273.86        278.79         5.35 o
   4  -8   1         11.31         15.20         3.59 o
   5  -8   1        103.82        113.21         5.06 o
   6  -8   1         82.78         81.23         4.85 o
   7  -8   1          1.74          3.95         6.09 o
   8  -8   1          0.76          6.11         6.47 o
   9  -8   1         17.54         19.11         7.82 o
  -8  -7   1         16.00         22.60        12.22 o
  -7  -7   1         33.67         47.72        11.95 o
  -6  -7   1         36.35         42.57         9.66 o
  -5  -7   1         21.31         22.54         5.26 o
  -4  -7   1         52.21         49.67         4.37 o
  -3  -7   1         33.09         36.58         4.40 o
  -2  -7   1        139.63        149.92         8.58 o
  -1  -7   1        149.71        151.23         6.39 o
   0  -7   1        549.98        586.23        22.22 o
   1  -7   1       2440.01       2446.17        14.23 o
   2  -7   1       1032.54        972.83         9.53 o
   3  -7   1        379.22        367.74         6.33 o
   4  -7   1        859.02        859.52         8.63 o
   5  -7   1        201.50        191.68         5.35 o
   6  -7   1        106.26         97.41         5.79 o
   7  -7   1        139.70        138.94         7.87 o
   8  -7   1         52.84         56.82         7.22 o
   9  -7   1         38.66         34.54         7.03 o
  -8  -6   1         40.16         35.55        12.19 o
  -7  -6   1        110.34        131.12        13.20 o
  -6  -6   1        118.42        112.44        11.59 o
  -5  -6   1        678.22        653.72        17.86 o
  -4  -6   1        156.59        146.98         5.14 o
  -3  -6   1         88.04         94.13         4.61 o
  -2  -6   1        387.37        386.11         6.24 o
  -1  -6   1        134.86        138.89         5.46 o
   0  -6   1         31.20         32.60         4.77 o
   1  -6   1        101.60        106.59         3.92 o
   2  -6   1         15.52         24.36         2.67 o
   3  -6   1        130.72        109.67         4.27 o
   4  -6   1        508.97        532.25         6.83 o
   5  -6   1        448.23        417.85         7.63 o
   6  -6   1        467.01        466.33        10.09 o
   7  -6   1        211.68        213.04        12.28 o
   8  -6   1         46.86         53.94         9.95 o
   9  -6   1         43.68         53.55        11.69 o
  10  -6   1          9.94          6.58        11.31 o
  -9  -5   1         31.41         29.54        12.50 o
  -8  -5   1         67.75         58.49        10.84 o
  -7  -5   1         80.80         80.38        11.25 o
  -6  -5   1         45.43         45.24         9.28 o
  -5  -5   1         81.45         92.05         9.72 o
  -4  -5   1        226.70        226.08         7.47 o
  -3  -5   1         32.76         31.98         3.60 o
  -2  -5   1        767.14        848.62        10.11 o
  -1  -5   1        434.34        430.65        11.73 o
   0  -5   1        662.11        705.89         8.27 o
   1  -5   1        200.76        263.42         4.58 o
   2  -5   1          6.94         12.87         2.35 o
   3  -5   1       2263.49       2473.37        10.36 o
   4  -5   1       1184.02       1233.88        10.36 o
   5  -5   1        150.53        145.19         6.52 o
   6  -5   1         96.95         88.70         9.48 o
   7  -5   1         18.97         22.66         8.67 o
   8  -5   1        139.34        128.01        11.43 o
   9  -5   1        109.66         90.95        11.75 o
  10  -5   1          1.42         -2.22         9.96 o
  -9  -4   1         63.80         69.70        11.38 o
  -8  -4   1         35.79         23.96        10.24 o
  -7  -4   1         20.12         19.29         9.90 o
  -6  -4   1        116.44        124.15        11.18 o
  -5  -4   1        261.86        246.44        11.97 o
  -4  -4   1        512.63        531.12        16.67 o
  -3  -4   1        476.87        488.75         7.57 o
  -2  -4   1        675.67        702.30         6.29 o
  -1  -4   1        447.71        408.66         5.64 o
   0  -4   1        778.59        754.49        13.04 o
   1  -4   1        242.25        280.12         3.76 o
   2  -4   1        878.17        851.31         4.23 o
   3  -4   1       2068.47       2185.65        11.51 o
   4  -4   1       2290.13       2423.00        12.98 o
   5  -4   1        738.16        713.94         9.86 o
   6  -4   1        505.01        476.61        14.27 o
   7  -4   1        229.47        223.32        12.19 o
   8  -4   1        245.12        237.49        13.16 o
   9  -4   1        110.01        106.65        12.28 o
  10  -4   1          7.84          6.95         9.14 o
  -9  -3   1         35.68         31.39        10.65 o
  -8  -3   1         79.08         84.88        11.15 o
  -7  -3   1        285.48        323.00        14.49 o
  -6  -3   1        338.73        364.19        14.22 o
  -5  -3   1        820.82        835.40        17.81 o
  -4  -3   1        674.06        682.81         7.59 o
  -3  -3   1         15.41         20.32         3.07 o
  -2  -3   1        509.64        508.36         6.17 o
  -1  -3   1         81.03         79.85         3.07 o
   0  -3   1         69.97         73.45         4.15 o
   1  -3   1       2393.63       2531.64         8.27 o
   2  -3   1        366.43        356.86         4.55 o
   3  -3   1       1124.31       1090.66         7.63 o
   4  -3   1       1855.62       1860.04        12.70 o
   5  -3   1        979.95        909.79        16.38 o
   6  -3   1        362.09        345.85        12.36 o
   7  -3   1        398.70        398.70        14.31 o
   8  -3   1        168.33        158.70        11.42 o
   9  -3   1         42.80         28.22        10.53 o
  10  -3   1          2.20         -2.99         9.01 o
  -9  -2   1          8.62         14.78         9.45 o
  -8  -2   1         55.24         61.14        11.24 o
  -7  -2   1        125.19        137.83        11.15 o
  -6  -2   1        197.39        193.76        11.36 o
  -5  -2   1        378.83        403.01        12.89 o
  -4  -2   1        292.84        291.33         9.72 o
  -3  -2   1        246.86        258.04         4.30 o
  -2  -2   1        461.35        472.46         7.14 o
  -1  -2   1        397.16        459.03         6.43 o
   0  -2   1        941.13       1018.72         4.47 o
   1  -2   1       2451.01       2576.17        11.89 o
   2  -2   1       5520.86       5685.09        32.97 o
   3  -2   1          6.65         13.31         2.88 o
   4  -2   1         93.07         91.75         6.77 o
   5  -2   1        605.73        608.71        13.83 o
   6  -2   1        215.49        210.26        10.72 o
   7  -2   1         97.21        113.76         9.78 o
   8  -2   1         50.24         47.25         9.26 o
   9  -2   1         22.10         26.28        10.07 o
  10  -2   1          7.66          4.28         8.91 o
 -10  -1   1         14.68          6.13        11.67 o
  -9  -1   1          7.25         15.32        10.94 o
  -8  -1   1         11.50         13.84         9.90 o
  -7  -1   1         85.47         86.23        10.55 o
  -6  -1   1          1.28          1.40         8.25 o
  -5  -1   1         30.81         32.77         7.70 o
  -4  -1   1          4.58          2.91         1.58 o
  -3  -1   1        237.42        248.87         5.02 o
  -2  -1   1       2704.32       2807.31       108.02 o
  -1  -1   1       1644.95       1774.26        10.47 o
   1  -1   1        106.83         99.72         1.47 o
   2  -1   1         72.13         70.57         2.87 o
   3  -1   1       1585.14       1626.31        15.75 o
   4  -1   1        785.15        786.45        13.33 o
   5  -1   1        368.63        393.91        11.78 o
   6  -1   1         14.11         14.99         7.50 o
   7  -1   1        139.74        145.80        10.45 o
   8  -1   1         95.43         91.73        10.21 o
   9  -1   1         34.75         37.94         9.57 o
  10  -1   1         16.69         17.36        10.25 o
 -10   0   1         29.61         25.10        10.06 o
  -9   0   1         17.31         20.20        10.82 o
  -8   0   1         10.42         12.65         8.66 o
  -7   0   1         47.71         46.36         9.98 o
  -6   0   1        537.58        510.97        15.34 o
  -5   0   1        497.34        448.02        12.98 o
  -4   0   1        183.10        160.27         7.90 o
  -3   0   1         17.92         23.84         4.95 o
  -2   0   1        979.72       1091.62        11.30 o
  -1   0   1          0.44         53.38        32.25 o
   1   0   1        166.84        170.85         3.17 o
   2   0   1         36.14         50.71         4.50 o
   3   0   1        252.67        220.80         6.83 o
   4   0   1       1460.14       1469.60        17.50 o
   5   0   1        366.60        356.97        11.42 o
   6   0   1         55.58         54.56         8.18 o
   7   0   1         31.12         34.10         8.74 o
   8   0   1        144.59        136.08        11.62 o
   9   0   1         56.04         49.52        10.46 o
  10   0   1         16.67         17.61        11.24 o
 -10   1   1         23.75         20.93        11.98 o
  -9   1   1         18.03         24.04        10.95 o
  -8   1   1         11.52         18.86         9.81 o
  -7   1   1        339.79        352.60        14.25 o
  -6   1   1        283.59        317.91        13.10 o
  -5   1   1         85.13        117.77         8.85 o
  -4   1   1        441.31        447.26        11.04 o
  -3   1   1       1019.11        993.66        12.94 o
  -2   1   1        462.40        532.91         6.23 o
  -1   1   1       6424.77       7026.70        46.77 o
   1   1   1       5401.18       5866.29        57.26 o
   2   1   1        654.64        715.35         9.43 o
   3   1   1         49.39         49.26         4.98 o
   4   1   1         33.27         37.45         6.06 o
   5   1   1        129.22        131.98         8.93 o
   6   1   1          1.29         -0.17         7.26 o
   7   1   1         42.90         46.31         9.36 o
   8   1   1         74.10         73.91        10.26 o
   9   1   1         44.99         35.78         9.76 o
  10   1   1         14.58         12.49        10.21 o
 -10   2   1          5.60          7.30        10.95 o
  -9   2   1         42.76         55.01        11.52 o
  -8   2   1         62.13         79.41        10.88 o
  -7   2   1         73.09         78.99        10.37 o
  -6   2   1        205.18        209.07        11.41 o
  -5   2   1        593.89        566.12        14.06 o
  -4   2   1       1096.34       1071.64        15.84 o
  -3   2   1        593.97        609.80        10.76 o
  -2   2   1        161.77        148.03         3.01 o
  -1   2   1       1123.78       1188.01         6.81 o
   0   2   1       4375.53       4604.64        32.50 o
   1   2   1       2802.38       2855.47        55.66 o
   2   2   1          1.45          2.56         2.16 o
   3   2   1       2117.07       2078.48        41.03 o
   4   2   1        553.66        516.51        12.11 o
   5   2   1        278.05        282.30        11.17 o
   6   2   1        411.34        414.82        13.63 o
   7   2   1         68.32         78.35         9.67 o
   8   2   1         58.29         59.67        10.43 o
   9   2   1         18.40         13.80        10.67 o
 -10   3   1         43.71         50.54        11.79 o
  -9   3   1         87.88         76.60        10.82 o
  -8   3   1        117.76        126.17        11.63 o
  -7   3   1        492.07        523.55        16.35 o
  -6   3   1        531.82        535.49        15.45 o
  -5   3   1        132.86        113.76         9.13 o
  -4   3   1        502.74        451.06        11.39 o
  -3   3   1       1009.74       1064.32         7.08 o
  -2   3   1         31.24         42.90         2.68 o
  -1   3   1       1756.10       1818.24         5.98 o
   0   3   1        138.48        144.64         2.24 o
   1   3   1        332.00        332.96         5.75 o
   2   3   1       2478.90       2573.45        37.05 o
   3   3   1       1109.76       1151.90         8.45 o
   4   3   1       1379.17       1381.61        19.23 o
   5   3   1       1291.52       1315.28        20.93 o
   6   3   1        151.59        147.34        10.26 o
   7   3   1        162.84        170.30        11.92 o
   8   3   1         82.06         75.98        10.38 o
   9   3   1          6.81          1.60         9.69 o
 -10   4   1         75.56         73.49        12.89 o
  -9   4   1         50.19         53.27        11.94 o
  -8   4   1         35.94         32.75        10.12 o
  -7   4   1        173.37        153.71        11.15 o
  -6   4   1       1133.74       1148.59        20.99 o
  -5   4   1       1283.38       1357.74        20.89 o
  -4   4   1        879.89        916.42        10.96 o
  -3   4   1        497.88        504.71         5.71 o
  -2   4   1        209.16        193.54         3.84 o
  -1   4   1         87.60         94.03         2.42 o
   0   4   1       1470.22       1500.83         6.07 o
   1   4   1         80.81        106.13         6.74 o
   2   4   1        684.49        799.55         7.90 o
   3   4   1        405.39        396.02         6.56 o
   4   4   1        127.56        128.59         4.24 o
   5   4   1         86.53         71.12         8.64 o
   6   4   1        192.23        194.24        11.48 o
   7   4   1        219.02        210.60        12.68 o
   8   4   1         18.73         13.05         9.32 o
   9   4   1         10.55          7.09        10.38 o
 -10   5   1         23.39         18.75        11.83 o
  -9   5   1         10.55          7.99         9.31 o
  -8   5   1         80.35         84.15        11.29 o
  -7   5   1         60.06         61.08        10.24 o
  -6   5   1        326.60        347.74        13.87 o
  -5   5   1        942.55       1022.66        19.11 o
  -4   5   1          3.67          4.75         4.18 o
  -3   5   1        239.42        262.71         4.93 o
  -2   5   1          0.51          2.42         2.13 o
  -1   5   1          2.44          4.32         2.09 o
   0   5   1       2071.68       2319.41        19.14 o
   1   5   1         92.15         97.66         4.86 o
   2   5   1        207.34        209.02         4.85 o
   3   5   1        194.82        200.29         5.02 o
   4   5   1        199.90        190.60        10.37 o
   5   5   1        118.97        112.04         9.54 o
   6   5   1        158.55        138.36        11.50 o
   7   5   1        146.63        119.73        11.28 o
   8   5   1          5.11          2.95         9.04 o
 -10   6   1         12.58         27.51        12.39 o
  -9   6   1         32.46         23.49        11.68 o
  -8   6   1         77.15         87.96        11.72 o
  -7   6   1        165.21        167.22        11.74 o
  -6   6   1        336.19        332.08        13.77 o
  -5   6   1        168.52        171.58         8.48 o
  -4   6   1         87.30         93.50         4.86 o
  -3   6   1        113.46        106.01         3.65 o
  -2   6   1         40.99         39.74         2.66 o
  -1   6   1        521.13        560.68         5.86 o
   0   6   1         62.89         61.55         2.05 o
   1   6   1         13.48         12.00         5.55 o
   2   6   1        277.11        258.32         6.94 o
   3   6   1       1158.49       1156.22        13.28 o
   4   6   1        265.16        264.28         8.02 o
   5   6   1        480.75        470.33        15.45 o
   6   6   1        146.83        155.19        12.37 o
   7   6   1         28.11         25.24        10.37 o
   8   6   1         47.93         44.44        12.02 o
  -9   7   1         42.21         41.85        10.62 o
  -8   7   1         49.48         39.97        10.82 o
  -7   7   1        136.71        159.76        12.57 o
  -6   7   1        246.28        274.94        13.74 o
  -5   7   1         96.43         96.35         4.40 o
  -4   7   1        798.13        771.98         9.72 o
  -3   7   1       1602.60       1562.16         9.61 o
  -2   7   1       1186.48       1139.70        11.30 o
  -1   7   1       1361.10       1336.87         9.23 o
   0   7   1         70.13         72.99         3.13 o
   1   7   1        135.62        141.30         4.69 o
   2   7   1         24.92         30.70         5.33 o
   3   7   1          4.36          7.45         4.30 o
   4   7   1         47.74         48.85         5.89 o
   5   7   1         56.92         64.33         6.31 o
   6   7   1         60.93         61.03         8.82 o
   7   7   1         22.46         28.43        10.11 o
   8   7   1         47.80         42.69        12.38 o
  -9   8   1          2.80          4.11         7.25 o
  -8   8   1         42.77         44.41         7.15 o
  -7   8   1         12.23          8.81         6.18 o
  -6   8   1         26.87         32.54         4.96 o
  -5   8   1        336.13        323.90         6.06 o
  -4   8   1        493.97        460.51         6.54 o
  -3   8   1        236.60        237.44         5.03 o
  -2   8   1        130.31        127.15         4.40 o
  -1   8   1        143.62        134.07         4.02 o
   0   8   1         29.09         28.69         3.71 o
   1   8   1          0.64          5.30         3.40 o
   2   8   1         18.56         15.17         8.41 o
   3   8   1         92.60         97.30         5.30 o
   4   8   1          1.66          4.76         5.32 o
   5   8   1          1.81          3.59         5.70 o
   6   8   1         20.84         26.87        10.59 o
   7   8   1         34.08         36.68        12.02 o
  -9   9   1         13.09         14.59         6.60 o
  -8   9   1         71.23         70.04         8.05 o
  -7   9   1        100.22         96.25         7.46 o
  -6   9   1         40.47         40.61         5.06 o
  -5   9   1         66.83         57.36         4.27 o
  -4   9   1         30.98         29.44         3.84 o
  -3   9   1       1292.32       1243.79        10.87 o
  -2   9   1         81.33         69.91         6.63 o
  -1   9   1        299.81        302.46        25.70 o
   0   9   1          9.01         16.26         8.21 o
   1   9   1        141.91        150.31         5.17 o
   2   9   1        350.22        349.84         7.22 o
   3   9   1         22.10         29.25         4.03 o
   4   9   1         64.30         61.42         6.53 o
   5   9   1         29.48         33.50         9.48 o
   6   9   1         35.13         38.27        11.03 o
   7   9   1         28.44         26.03         7.35 o
  -8  10   1        131.56        145.48        14.37 o
  -7  10   1        112.52        125.79        12.77 o
  -6  10   1        156.35        158.66        14.53 o
  -5  10   1        175.37        181.76         6.72 o
  -4  10   1        103.50        101.60         5.92 o
  -3  10   1        487.03        470.54        10.13 o
  -2  10   1        188.83        176.05         7.65 o
  -1  10   1         28.06         29.48         7.73 o
   0  10   1         54.36         62.51         7.57 o
   1  10   1          1.59          2.34         6.54 o
   2  10   1         15.39         13.16         6.13 o
   3  10   1         81.55         89.20         6.04 o
   4  10   1        131.34        125.87         8.07 o
   5  10   1         41.06         34.94         7.51 o
   6  10   1         13.44         23.94         7.86 o
  -8  11   1         77.50         93.59        14.40 o
  -7  11   1         83.41         97.05        12.55 o
  -6  11   1        132.41        150.57         9.53 o
  -5  11   1         62.11         63.86         6.06 o
  -4  11   1         26.68         36.35         6.68 o
  -3  11   1         93.22         94.29         7.16 o
  -2  11   1         41.23         43.05         6.62 o
  -1  11   1         83.07         98.99         8.74 o
   0  11   1        117.80        118.26         8.81 o
   1  11   1         14.42         23.09         7.10 o
   2  11   1         29.88         30.68         6.97 o
   3  11   1         22.99         27.67         9.81 o
   4  11   1         66.11         51.32        12.06 o
   5  11   1         19.66         25.85        10.25 o
  -7  12   1         82.58         82.12         9.21 o
  -6  12   1         61.25         63.45         8.67 o
  -5  12   1         21.37         21.72         7.41 o
  -4  12   1          6.41          9.97         6.48 o
  -3  12   1          0.84          5.35         5.95 o
  -2  12   1          8.35          5.60         6.45 o
  -1  12   1          1.80          4.73         7.66 o
   0  12   1          0.01          8.13         8.01 o
   1  12   1         34.62         29.19         7.72 o
   2  12   1         78.05         73.50        12.26 o
   3  12   1         99.01        108.32        13.73 o
   4  12   1         44.18         35.72        11.80 o
   5  12   1         12.63         -1.80        10.71 o
  -7  13   1        121.19        105.68        36.64 o
  -6  13   1         65.08         59.29        13.69 o
  -5  13   1         22.23         17.56         7.42 o
  -4  13   1         20.53         20.11         6.87 o
  -3  13   1          5.38          8.55         6.65 o
  -2  13   1          6.44          2.27         8.72 o
  -1  13   1          2.44         -0.75         8.39 o
   0  13   1          5.17         11.09         8.65 o
   1  13   1         33.95         19.24        12.81 o
   2  13   1          8.79          7.82         9.92 o
   3  13   1          4.37          3.12        11.42 o
   4  13   1         11.99         12.56        11.98 o
  -6  14   1         77.95         60.52        13.14 o
  -5  14   1         20.02         16.60         8.28 o
  -4  14   1         19.86         15.00         7.52 o
  -3  14   1         13.87         12.38         7.46 o
  -2  14   1          0.31          2.55         6.88 o
  -1  14   1         18.81         12.93         7.35 o
   0  14   1         31.63         37.85        15.89 o
   1  14   1          1.27         -3.52        14.02 o
   2  14   1          2.13          6.56        12.43 o
  -4  15   1         51.94         49.78         8.15 o
  -3  15   1         38.64         42.92         7.41 o
  -2  15   1          6.63          4.93         7.00 o
  -1  15   1          4.77          2.18         9.49 o
   1  15   1         21.39         12.20        15.47 o
  -2 -15   2         26.12         36.97        13.72 o
  -1 -15   2         58.83         56.47        14.92 o
   0 -15   2         31.09         36.96        17.21 o
   1 -15   2         23.50         30.81        16.78 o
   2 -15   2         26.29         31.46        10.31 o
   3 -15   2          4.48          4.50         9.96 o
   4 -15   2          0.12          1.15        10.38 o
   5 -15   2          8.12          2.09        11.78 o
  -3 -14   2         90.56         48.65        14.13 o
  -2 -14   2         44.48         54.34         9.59 o
  -1 -14   2         14.66         28.07        13.41 o
   0 -14   2         10.76         22.78        15.25 o
   1 -14   2          5.41         19.97        15.17 o
   2 -14   2         24.79         35.48         8.90 o
   3 -14   2         32.37         42.37         7.22 o
   4 -14   2          0.08          4.24         8.65 o
   5 -14   2         15.39         12.47         8.44 o
   6 -14   2          2.65         -1.51         9.49 o
  -4 -13   2         77.72         76.32        14.53 o
  -3 -13   2        148.59        162.83        14.83 o
  -2 -13   2         89.42        112.12         9.76 o
  -1 -13   2         62.10         76.19        15.05 o
   0 -13   2        109.30        111.86        14.80 o
   1 -13   2         94.07         97.80        16.35 o
   2 -13   2         51.69         59.38         6.93 o
   3 -13   2         98.46        105.24        14.45 o
   4 -13   2         98.22        108.56         8.17 o
   5 -13   2          8.65          8.03         9.17 o
   6 -13   2          8.16          4.01         8.40 o
   7 -13   2         14.16          2.48         9.32 o
  -5 -12   2         16.69         12.75        11.84 o
  -4 -12   2         69.29         65.39        11.77 o
  -3 -12   2         79.13         79.45         8.76 o
  -2 -12   2         19.42         26.23         7.74 o
  -1 -12   2         84.37         94.50        14.44 o
   0 -12   2         81.97        107.61        15.28 o
   1 -12   2         82.15         92.04         8.10 o
   2 -12   2         97.02        105.79        15.95 o
   3 -12   2         36.80         48.18         6.55 o
   4 -12   2         16.29         23.82         6.57 o
   5 -12   2          6.69          4.27         7.46 o
   6 -12   2          4.39          7.36         6.37 o
   7 -12   2          4.03          6.45         7.40 o
  -6 -11   2         14.26         10.16        12.78 o
  -5 -11   2         29.98         33.47        10.85 o
  -4 -11   2         76.26         68.60        11.29 o
  -3 -11   2         67.23         69.40         8.00 o
  -2 -11   2        159.45        159.42         9.72 o
  -1 -11   2         17.51         31.43        13.54 o
   0 -11   2          1.36         -0.54         6.86 o
   1 -11   2         32.54         40.66         7.34 o
   2 -11   2         12.86         17.39         8.53 o
   3 -11   2          5.24          7.43         4.22 o
   4 -11   2         79.01         81.34         5.28 o
   5 -11   2          0.75          1.69         4.38 o
   6 -11   2          5.71          6.73         4.75 o
   7 -11   2          1.09          5.83         5.47 o
   8 -11   2         28.86         26.72         7.88 o
  -6 -10   2         49.13         37.96        10.59 o
  -5 -10   2        138.74        147.76        14.23 o
  -4 -10   2        141.83        148.24        13.12 o
  -3 -10   2         83.48         94.29         8.39 o
  -2 -10   2         77.29         76.44        12.40 o
  -1 -10   2        790.74        817.88        13.11 o
   0 -10   2        345.14        357.44        10.35 o
   1 -10   2        260.03        268.80         9.77 o
   2 -10   2        655.45        623.51         9.50 o
   3 -10   2        182.92        177.42         6.54 o
   4 -10   2          1.18          5.65         4.69 o
   5 -10   2          4.54          5.24         4.27 o
   6 -10   2          0.01          0.07         4.34 o
   7 -10   2          1.35          6.76         5.81 o
   8 -10   2         10.85          8.06         6.39 o
   9 -10   2         10.68          6.38         7.04 o
  -7  -9   2          1.29          0.10        11.81 o
  -6  -9   2         32.63         34.90        10.13 o
  -5  -9   2         41.27         42.20        10.60 o
  -4  -9   2         33.79         30.13         9.56 o
  -3  -9   2          5.95         12.37         6.54 o
  -2  -9   2        202.03        201.18        12.96 o
  -1  -9   2       2272.32       2282.04        55.14 o
   0  -9   2       3652.99       3648.60        24.18 o
   1  -9   2        410.28        403.60        10.64 o
   2  -9   2         84.66         98.23         5.37 o
   3  -9   2         71.99         70.95         4.62 o
   4  -9   2        153.33        152.65         5.37 o
   5  -9   2         97.50         99.87         5.03 o
   6  -9   2          0.40          0.67         4.10 o
   7  -9   2          0.09          4.05         6.27 o
   8  -9   2          2.96          4.88         6.64 o
   9  -9   2         16.47         16.21         6.99 o
  -7  -8   2          0.06         10.84        11.16 o
  -6  -8   2         10.95         13.84        10.60 o
  -5  -8   2          0.45          7.55         9.89 o
  -4  -8   2          3.53          3.76         5.93 o
  -3  -8   2        356.30        329.12         8.25 o
  -2  -8   2        144.28        147.32         6.47 o
  -1  -8   2       1366.53       1424.08        21.08 o
   0  -8   2       2324.43       2350.87        30.02 o
   1  -8   2        474.26        509.51        10.60 o
   2  -8   2         33.95         35.74         4.50 o
   3  -8   2         53.36         49.50         3.78 o
   4  -8   2          0.58          4.07         3.78 o
   5  -8   2          0.05          1.44         3.84 o
   6  -8   2          7.14          6.17         3.95 o
   7  -8   2          6.06         11.39         6.20 o
   8  -8   2          2.20          4.95         6.49 o
   9  -8   2         22.47         18.83         7.77 o
  -8  -7   2          3.05         10.99        12.10 o
  -7  -7   2          5.17          3.78        11.05 o
  -6  -7   2         14.58         12.68         8.96 o
  -5  -7   2        153.47        151.59        11.88 o
  -4  -7   2        234.72        227.33         5.89 o
  -3  -7   2        270.92        274.27         6.12 o
  -2  -7   2       1648.74       1619.81        11.91 o
  -1  -7   2       2511.26       2528.31        36.27 o
   0  -7   2        879.12        840.22        10.86 o
   1  -7   2        300.37        288.25         8.10 o
   2  -7   2       1403.14       1408.60        15.77 o
   3  -7   2         72.53         73.74         3.77 o
   4  -7   2         12.47         14.59         3.72 o
   5  -7   2         24.89         20.53         3.92 o
   6  -7   2          3.91          5.16         4.51 o
   7  -7   2         27.67         29.96         6.73 o
   8  -7   2         14.66         16.13         6.69 o
   9  -7   2         20.92         19.09         6.95 o
  -8  -6   2          0.04          0.22        11.39 o
  -7  -6   2          0.23          6.05        10.43 o
  -6  -6   2         57.89         76.73        11.48 o
  -5  -6   2        159.91        162.16        11.91 o
  -4  -6   2        404.95        416.35         6.86 o
  -3  -6   2        531.97        516.10         7.08 o
  -2  -6   2        346.96        350.24         5.82 o
  -1  -6   2       1021.41       1050.78        13.03 o
   0  -6   2       1412.38       1416.92        11.97 o
   1  -6   2       1914.31       1849.43        21.75 o
   2  -6   2        353.07        314.04         5.10 o
   3  -6   2        739.15        694.51         6.12 o
   4  -6   2        353.07        358.25         4.67 o
   5  -6   2          2.70          6.82         2.94 o
   6  -6   2          2.09          5.03         3.44 o
   7  -6   2          7.04         10.22         7.91 o
   8  -6   2         38.44         30.62        10.03 o
   9  -6   2          8.78          7.09         9.94 o
  10  -6   2          1.55         -0.42        10.90 o
  -9  -5   2          1.21          8.89        10.68 o
  -8  -5   2          5.39          6.67         9.91 o
  -7  -5   2          1.09          1.77         9.44 o
  -6  -5   2          0.29         -0.48         8.71 o
  -5  -5   2        479.17        518.24        16.04 o
  -4  -5   2        484.34        477.01         8.77 o
  -3  -5   2         91.08         87.00         3.84 o
  -2  -5   2          3.00          4.80         2.59 o
  -1  -5   2         96.68        120.82         4.09 o
   0  -5   2          9.30          5.68         3.93 o
   1  -5   2         46.38         46.87         3.25 o
   2  -5   2       1534.87       1753.60         6.20 o
   3  -5   2        166.20        187.77         3.23 o
   4  -5   2         94.27         88.90         3.16 o
   5  -5   2         82.68         92.08        14.55 o
   6  -5   2         32.23         36.16         7.65 o
   7  -5   2        179.51        212.06        12.04 o
   8  -5   2         37.78         41.45         9.85 o
   9  -5   2          1.51          4.43         8.55 o
  10  -5   2          0.39         -3.54        10.89 o
  -9  -4   2          3.73         10.13        11.71 o
  -8  -4   2          6.35          6.37        10.85 o
  -7  -4   2         21.72         27.22        10.12 o
  -6  -4   2        111.10         89.81        10.78 o
  -5  -4   2        718.87        709.97        17.50 o
  -4  -4   2        952.52        950.40        16.63 o
  -3  -4   2          4.14          8.13         3.56 o
  -2  -4   2        243.88        228.56         3.81 o
  -1  -4   2        582.43        596.99        14.72 o
   0  -4   2         76.25         70.81         3.72 o
   1  -4   2        718.43        674.91         6.06 o
   2  -4   2       6541.72       7122.42        32.00 o
   3  -4   2       1615.82       1662.71         7.53 o
   4  -4   2        487.14        542.43         6.76 o
   5  -4   2         27.98         26.17         4.76 o
   6  -4   2         38.88         37.77         7.74 o
   7  -4   2          4.05          8.62         7.95 o
   8  -4   2          0.26          0.74         8.43 o
   9  -4   2         18.67         21.60         7.08 o
  10  -4   2          2.56          7.56        10.54 o
  -9  -3   2          0.72          1.38        11.48 o
  -8  -3   2          1.37          1.28         9.59 o
  -7  -3   2         14.03          9.87         8.56 o
  -6  -3   2         43.99         45.26         9.60 o
  -5  -3   2        691.40        698.88        16.59 o
  -4  -3   2        421.25        354.05         8.88 o
  -3  -3   2       1631.48       1497.50        21.94 o
  -2  -3   2       2105.81       2118.83        22.41 o
  -1  -3   2       1310.63       1348.19         6.98 o
   0  -3   2        401.15        416.09         5.29 o
   1  -3   2       1450.09       1436.21         7.86 o
   2  -3   2       1914.22       1938.55        10.81 o
   3  -3   2       1261.46       1290.14         8.10 o
   4  -3   2       2226.87       2131.32        13.44 o
   5  -3   2        290.76        288.30         8.07 o
   6  -3   2          0.06         -0.23         6.91 o
   7  -3   2         36.25         40.43         8.25 o
   8  -3   2          8.47          9.20         7.90 o
   9  -3   2         50.77         44.85         9.54 o
  10  -3   2          1.69          4.76         6.87 o
  -9  -2   2          9.59         10.90        10.98 o
  -8  -2   2          6.69          6.20         9.92 o
  -7  -2   2         13.49         20.39         8.84 o
  -6  -2   2        160.53        143.24        10.88 o
  -5  -2   2         19.32         15.25         2.96 o
  -4  -2   2        374.38        361.77        10.20 o
  -3  -2   2        264.62        236.11         8.00 o
  -2  -2   2        102.70        105.23         3.53 o
  -1  -2   2        336.05        324.71         4.54 o
   0  -2   2       1136.57       1210.62         5.05 o
   1  -2   2         44.39         49.81         2.80 o
   2  -2   2       1545.51       1601.35         9.56 o
   3  -2   2        932.92        911.00         7.66 o
   4  -2   2        115.90        116.03         3.88 o
   5  -2   2        103.55        107.64         7.93 o
   6  -2   2          4.83          4.82         7.07 o
   7  -2   2          0.23          1.72         7.16 o
   8  -2   2          2.15          2.03         7.54 o
   9  -2   2         10.90          1.78         9.61 o
  10  -2   2          6.34          1.84         6.53 o
 -10  -1   2          0.06          0.45         9.80 o
  -9  -1   2         11.13          2.80         9.92 o
  -8  -1   2         30.26         24.19        10.21 o
  -7  -1   2        124.96        126.67        11.60 o
  -6  -1   2          5.31         17.98         8.82 o
  -5  -1   2        281.40        273.18        16.14 o
  -4  -1   2          9.50          4.05         2.28 o
  -3  -1   2       1256.14       1218.06        14.91 o
  -2  -1   2      16749.10      17323.42       178.96 o
  -1  -1   2      12322.33      12995.31       118.21 o
   0  -1   2         89.21         81.06         2.01 o
   1  -1   2       1174.96       1305.45         6.16 o
   2  -1   2        254.40        285.13         7.30 o
   3  -1   2         80.92         76.52         2.62 o
   4  -1   2         38.29         40.66         5.63 o
   5  -1   2          2.75          2.77         6.02 o
   6  -1   2         14.64         17.04         6.99 o
   7  -1   2        116.16        119.76         9.95 o
   8  -1   2         13.99         11.31         7.88 o
   9  -1   2         18.60         13.64         8.67 o
 -10   0   2          0.07         -1.75        11.77 o
  -9   0   2          6.75          3.42         9.12 o
  -8   0   2          6.21          8.07         9.69 o
  -7   0   2        111.42         91.43        10.98 o
  -6   0   2        156.96        140.71        10.91 o
  -5   0   2        151.92        133.01         9.53 o
  -4   0   2          2.99          9.06         6.22 o
  -3   0   2       6061.05       6078.24        31.17 o
  -1   0   2       7712.37       8154.59        56.53 o
   0   0   2       2190.73       1557.90       502.67 o
   1   0   2       2658.49       2864.70        89.10 o
   2   0   2         14.52         19.48         1.30 o
   3   0   2       2275.11       2232.68        17.59 o
   4   0   2        656.88        645.65        11.99 o
   5   0   2        186.29        202.24         9.21 o
   6   0   2          8.22          7.43         6.91 o
   7   0   2         40.58         35.93         8.35 o
   8   0   2         20.86         24.76         8.95 o
   9   0   2         31.11         32.43         9.43 o
 -10   1   2          1.94          3.15         9.09 o
  -9   1   2          5.96          7.59         8.99 o
  -8   1   2          0.01         -0.79         8.60 o
  -7   1   2          1.37          3.52         9.06 o
  -6   1   2         64.08         56.28         9.59 o
  -5   1   2        287.28        263.81        11.04 o
  -4   1   2        627.52        569.67        12.31 o
  -3   1   2       1690.09       1942.77        18.04 o
  -2   1   2      12135.62      13219.24       108.83 o
  -1   1   2       4238.56       4628.09        40.39 o
   0   1   2        380.53        463.74         4.11 o
   1   1   2       1964.47       2118.00        16.99 o
   2   1   2        253.33        266.14         6.04 o
   3   1   2       1734.34       1619.16        15.74 o
   4   1   2        226.83        216.37         8.45 o
   5   1   2          2.70          2.02         6.44 o
   6   1   2         33.63         33.40         7.48 o
   7   1   2          0.03          7.09         8.15 o
   8   1   2         18.50         21.78         8.52 o
   9   1   2         15.59         20.18         9.03 o
 -10   2   2          4.35          7.13        10.30 o
  -9   2   2          0.98          3.17         9.48 o
  -8   2   2          0.12          0.91         8.42 o
  -7   2   2         39.30         40.80         9.13 o
  -6   2   2        111.36        106.66         9.95 o
  -5   2   2         64.94         71.83         8.71 o
  -4   2   2         80.31         64.14         7.21 o
  -3   2   2         89.13         90.11         4.65 o
  -2   2   2        444.87        461.99         5.13 o
  -1   2   2          8.25         12.31         2.19 o
   0   2   2       1648.67       1749.62        20.47 o
   1   2   2        809.26        792.28        10.09 o
   2   2   2        683.51        700.45         9.85 o
   3   2   2         47.22         45.51         5.36 o
   4   2   2          1.27          1.48         5.66 o
   5   2   2         50.88         40.97         7.20 o
   6   2   2          3.68          3.74         7.37 o
   7   2   2          2.18          0.89         7.59 o
   8   2   2         30.48         20.99         9.31 o
   9   2   2         19.78         22.26        10.84 o
 -10   3   2          3.19         16.97        11.63 o
  -9   3   2          1.27          4.47        10.59 o
  -8   3   2          0.55          3.24         8.55 o
  -7   3   2         69.85         73.50        10.13 o
  -6   3   2        538.85        506.02        15.33 o
  -5   3   2        126.71        119.26         9.32 o
  -4   3   2        430.87        407.97         8.30 o
  -3   3   2       2658.07       2643.45        12.91 o
  -2   3   2        411.76        423.69         5.40 o
  -1   3   2        760.34        747.97         7.74 o
   0   3   2       2800.44       2808.34        10.87 o
   1   3   2       2890.25       3072.17        22.17 o
   2   3   2        924.25        970.32         8.10 o
   3   3   2       1697.78       1731.48        18.73 o
   4   3   2        109.64        100.75         7.88 o
   5   3   2         43.48         43.09         7.78 o
   6   3   2          9.28          7.29         7.59 o
   7   3   2         21.84         29.51         9.08 o
   8   3   2          3.42          2.28         8.44 o
   9   3   2          2.75          1.46         9.77 o
 -10   4   2         25.82         32.12        12.31 o
  -9   4   2          8.60          8.49         9.38 o
  -8   4   2         14.18         17.20         9.08 o
  -7   4   2         33.91         28.04         9.56 o
  -6   4   2        516.13        530.67        15.75 o
  -5   4   2        287.75        294.74        11.90 o
  -4   4   2         63.53         64.60         4.66 o
  -3   4   2         10.31         21.35         3.51 o
  -2   4   2        474.78        477.30         5.27 o
  -1   4   2        216.52        179.22         2.30 o
   0   4   2       5185.97       5422.90        20.16 o
   1   4   2       7465.87       7995.45        68.47 o
   2   4   2       1909.04       1953.15        10.70 o
   3   4   2        507.35        457.64        17.71 o
   4   4   2        358.90        359.98        11.74 o
   5   4   2          0.21         -0.61         7.30 o
   6   4   2         62.11         45.24         9.02 o
   7   4   2          0.31         -0.27         7.92 o
   8   4   2          0.25          3.41         9.63 o
 -10   5   2          4.44          5.54        11.36 o
  -9   5   2          0.54         -3.70        10.94 o
  -8   5   2          0.85         -1.33         8.74 o
  -7   5   2          5.49          8.04         8.65 o
  -6   5   2         23.02         26.14         8.89 o
  -5   5   2         11.94          9.74         8.11 o
  -4   5   2        299.91        293.78         6.77 o
  -3   5   2         44.82         45.39         3.72 o
  -2   5   2         27.18         18.87         2.10 o
  -1   5   2         17.88          9.71         1.58 o
   0   5   2       1350.01       1469.71        13.09 o
   1   5   2       3283.56       3613.29        30.51 o
   2   5   2         26.10         15.52         3.43 o
   3   5   2         68.31         48.90         3.85 o
   4   5   2          1.66         -2.68         7.03 o
   5   5   2         90.41         93.67         9.52 o
   6   5   2        131.30        130.00        10.60 o
   7   5   2         17.56         24.11         9.69 o
   8   5   2         62.59         48.57        10.16 o
 -10   6   2          0.37         -0.30        10.43 o
  -9   6   2          0.84         -1.58         9.28 o
  -8   6   2          0.10          6.67         9.10 o
  -7   6   2         76.44         97.78        11.45 o
  -6   6   2        291.85        310.84        13.89 o
  -5   6   2        190.44        191.87         6.91 o
  -4   6   2        393.16        379.24         6.83 o
  -3   6   2       1553.54       1569.70         8.95 o
  -2   6   2        655.93        638.73         5.39 o
  -1   6   2        485.88        438.25         5.87 o
   0   6   2       1374.70       1251.75        14.21 o
   1   6   2       1008.05       1006.16         9.90 o
   2   6   2        431.76        416.34         6.71 o
   3   6   2        260.78        256.12         6.04 o
   4   6   2        138.46        143.98         7.10 o
   5   6   2          9.45         18.58         5.92 o
   6   6   2         47.65         43.93         9.29 o
   7   6   2         29.71         23.45         9.18 o
   8   6   2         26.05         23.49         7.91 o
  -9   7   2          0.02          3.59        11.51 o
  -8   7   2         12.68         12.41        10.08 o
  -7   7   2          2.47          8.00         8.77 o
  -6   7   2         14.81         15.91         8.71 o
  -5   7   2        247.12        224.48         8.61 o
  -4   7   2        928.53        893.00         8.07 o
  -3   7   2        839.81        836.03         7.53 o
  -2   7   2       1685.57       1670.63        11.77 o
  -1   7   2       1511.32       1526.25        15.44 o
   0   7   2        469.24        457.62         8.11 o
   1   7   2        394.86        390.25         7.49 o
   2   7   2        717.65        673.93         8.50 o
   3   7   2        213.75        223.34         8.89 o
   4   7   2         13.52         16.76         5.60 o
   5   7   2         44.84         50.07         7.09 o
   6   7   2          4.27          2.95         6.19 o
   7   7   2          0.16          4.44         6.74 o
   8   7   2          2.86          9.09        11.26 o
  -9   8   2          0.46          2.86         9.43 o
  -8   8   2          0.01         -1.92        10.78 o
  -7   8   2          1.88          4.32         8.91 o
  -6   8   2          1.00          3.81         4.52 o
  -5   8   2          0.63          1.40         3.90 o
  -4   8   2        691.84        712.78        11.39 o
  -3   8   2       1875.31       1896.43        17.62 o
  -2   8   2        306.36        305.00         5.09 o
  -1   8   2        424.85        436.02         6.57 o
   0   8   2        334.63        334.08         4.46 o
   1   8   2         50.41         45.19         4.09 o
   2   8   2         26.05         21.05         4.23 o
   3   8   2          3.50          4.15         3.59 o
   4   8   2          5.76          6.20         4.55 o
   5   8   2          0.53          2.51         4.91 o
   6   8   2          5.10          6.21         5.07 o
   7   8   2          0.88          3.25         6.83 o
  -9   9   2          0.12         -2.80        11.58 o
  -8   9   2          2.73          4.09         6.25 o
  -7   9   2          6.65          7.33         5.76 o
  -6   9   2          5.23          6.77         4.56 o
  -5   9   2         21.91         24.31         4.25 o
  -4   9   2       2031.98       1986.85        15.22 o
  -3   9   2       2220.23       2167.92        15.18 o
  -2   9   2         93.94        102.05         4.30 o
  -1   9   2         35.20         39.31         8.24 o
   0   9   2        116.97        117.73         8.05 o
   1   9   2        164.41        146.70         5.37 o
   2   9   2        346.51        318.61         7.97 o
   3   9   2          0.53         -0.31         4.27 o
   4   9   2          6.53          8.90         4.64 o
   5   9   2         24.22         24.19         5.29 o
   6   9   2          2.83          6.51         7.11 o
   7   9   2          4.24          6.26         7.76 o
  -8  10   2          0.01          4.52        11.78 o
  -7  10   2          1.30         11.65        11.27 o
  -6  10   2         57.78         51.26         6.67 o
  -5  10   2        127.10        125.87         8.77 o
  -4  10   2         75.88         74.91         6.07 o
  -3  10   2        127.83        141.91         7.58 o
  -2  10   2        340.95        338.28         9.00 o
  -1  10   2        534.07        503.27        12.71 o
   0  10   2        236.64        231.57         9.55 o
   1  10   2        590.13        560.63        26.28 o
   2  10   2        433.76        411.05        10.93 o
   3  10   2         37.19         44.22         6.97 o
   4  10   2          9.98         11.74         4.94 o
   5  10   2         30.77         27.41         9.48 o
   6  10   2          0.96          0.62         6.77 o
  -8  11   2          2.09          0.82         9.87 o
  -7  11   2          1.27          4.21         7.58 o
  -6  11   2          0.18          4.55         6.02 o
  -5  11   2          0.39          2.83         5.75 o
  -4  11   2         12.95         16.72         6.34 o
  -3  11   2         64.73         63.98         7.10 o
  -2  11   2         11.88         15.47         6.43 o
  -1  11   2         83.50         87.43         9.11 o
   0  11   2        409.75        399.58        15.76 o
   1  11   2        106.45        107.41         8.05 o
   2  11   2         74.54         77.90         7.66 o
   3  11   2         41.53         47.44         7.42 o
   4  11   2          6.50         10.78         9.45 o
   5  11   2          0.69          0.70        10.81 o
  -7  12   2          4.25          4.24         7.92 o
  -6  12   2          3.15          5.58         6.71 o
  -5  12   2         41.41         41.05         7.42 o
  -4  12   2         32.02         30.85         7.10 o
  -3  12   2         16.72         20.66         6.79 o
  -2  12   2         89.05         89.46         7.39 o
  -1  12   2        247.31        258.69        10.91 o
   0  12   2        223.24        243.74        10.76 o
   1  12   2        179.36        173.10         9.74 o
   2  12   2         53.46         52.27         6.48 o
   3  12   2         10.63         14.24        11.12 o
   4  12   2          2.06          4.08         9.94 o
  -7  13   2          6.87          6.67        11.34 o
  -6  13   2          2.42         -2.19        11.71 o
  -5  13   2         33.38         30.64         8.80 o
  -4  13   2         98.18         99.96         8.36 o
  -3  13   2         63.21         72.84         7.88 o
  -2  13   2        150.27        153.42         8.54 o
  -1  13   2        408.77        455.74        11.49 o
   0  13   2        233.35        243.22        11.84 o
   1  13   2         99.40         79.25         9.63 o
   2  13   2        105.43        102.73        11.13 o
   3  13   2         31.50         41.33        12.90 o
  -5  14   2          0.50         -3.06         9.30 o
  -4  14   2          2.02          2.35         8.91 o
  -3  14   2         21.65         28.48         8.02 o
  -2  14   2         53.98         55.00         7.79 o
  -1  14   2        128.15        123.80         8.48 o
   0  14   2         70.95         68.08        10.07 o
   1  14   2         11.86          3.06        13.85 o
   2  14   2         10.64         11.66        12.05 o
  -4  15   2         34.53         19.87        15.08 o
  -3  15   2         25.92         22.05         8.26 o
  -2  15   2         11.70          6.23         7.47 o
  -1  15   2         13.97          6.74         7.94 o
   0  15   2          9.34         -1.03        13.62 o
   1  15   2          6.25         -2.90        14.21 o
  -2 -15   3          0.14          6.68        14.98 o
  -1 -15   3          3.04         14.19        16.21 o
   0 -15   3          7.49         16.52        16.90 o
   1 -15   3         16.32         46.94        17.16 o
   2 -15   3         34.40         45.98        10.30 o
   3 -15   3         29.61         37.59        10.44 o
   4 -15   3         18.55         18.56         9.04 o
   5 -15   3         16.88         11.50        10.70 o
  -3 -14   3          2.17          3.39        12.08 o
  -2 -14   3          2.33          9.64         8.42 o
  -1 -14   3          7.61         28.47        15.94 o
   0 -14   3         17.02         25.11        16.60 o
   1 -14   3          3.98          9.57        14.07 o
   2 -14   3         67.08         79.54        16.09 o
   3 -14   3        229.67        255.30        18.32 o
   4 -14   3         84.06         89.29        10.41 o
   5 -14   3         22.00         12.02         8.55 o
   6 -14   3         29.92         24.04        10.24 o
  -4 -13   3          2.01          7.03        11.06 o
  -3 -13   3          0.47          5.23         8.43 o
  -2 -13   3          0.02         10.54         8.54 o
  -1 -13   3          0.11         14.40        15.30 o
   0 -13   3          2.77          3.73        15.18 o
   1 -13   3          3.95         21.74        15.26 o
   2 -13   3        135.33        153.31        16.36 o
   3 -13   3        391.00        423.99        10.72 o
   4 -13   3        227.21        234.72        11.83 o
   5 -13   3        111.98         93.08         9.92 o
   6 -13   3         51.83         48.48         9.12 o
  -5 -12   3         18.09         14.74        10.63 o
  -4 -12   3          8.22          9.32        11.96 o
  -3 -12   3          7.28          8.35         7.90 o
  -2 -12   3          9.35         10.07         7.48 o
  -1 -12   3          0.76          9.80        14.12 o
   0 -12   3          0.29          0.35        14.40 o
   1 -12   3         50.53         54.50        15.98 o
   2 -12   3         67.07         68.68         8.41 o
   3 -12   3        137.61        145.61         9.17 o
   4 -12   3        184.53        204.25        10.77 o
   5 -12   3        151.94        152.11        15.58 o
   6 -12   3         79.61         72.72         9.00 o
   7 -12   3         35.34         39.37        10.27 o
  -6 -11   3          3.66         12.66        12.75 o
  -5 -11   3         11.91         17.59        11.68 o
  -4 -11   3          0.41          5.05        11.28 o
  -3 -11   3          2.53          5.29         7.85 o
  -2 -11   3         17.02         17.29         7.78 o
  -1 -11   3         26.24         23.31        13.17 o
   0 -11   3         30.68         53.03        14.84 o
   1 -11   3        103.99        112.23         8.07 o
   2 -11   3        308.66        318.16        10.76 o
   3 -11   3        329.35        340.55         7.24 o
   4 -11   3        367.16        352.45         9.92 o
   5 -11   3        153.22        152.01         7.71 o
   6 -11   3         87.43         84.29         5.65 o
   7 -11   3         59.02         56.37         7.18 o
   8 -11   3         18.32         20.15         6.79 o
  -6 -10   3          6.21          9.36        11.59 o
  -5 -10   3          2.10          4.59        10.44 o
  -4 -10   3          1.29          6.53         9.29 o
  -3 -10   3        189.88        196.79        10.00 o
  -2 -10   3          8.93          3.26         7.34 o
  -1 -10   3       1217.88       1170.88        25.73 o
   0 -10   3         41.23         37.08         6.81 o
   1 -10   3          0.89          1.13         6.18 o
   2 -10   3        331.56        312.84         9.18 o
   3 -10   3        296.68        293.21         9.33 o
   4 -10   3        385.82        354.71         9.49 o
   5 -10   3        480.01        486.12         8.32 o
   6 -10   3        155.34        173.63         6.31 o
   7 -10   3         84.92         83.39         8.16 o
   8 -10   3         58.05         50.86         8.05 o
  -7  -9   3         11.16         20.27        12.84 o
  -6  -9   3         20.29         16.34        11.32 o
  -5  -9   3         17.44         19.37        10.48 o
  -4  -9   3         59.49         60.30         7.58 o
  -3  -9   3         72.03         86.78         7.75 o
  -2  -9   3          0.03          5.44         7.55 o
  -1  -9   3         11.52         18.64         5.90 o
   0  -9   3          2.43          1.59         6.33 o
   1  -9   3          3.80          5.35         6.08 o
   2  -9   3          1.43          1.86         4.32 o
   3  -9   3        183.37        166.87         6.27 o
   4  -9   3        779.48        713.34         8.87 o
   5  -9   3         20.88         28.86         4.27 o
   6  -9   3         12.98          6.30         4.10 o
   7  -9   3         61.50         58.47         6.92 o
   8  -9   3         54.69         54.18         7.83 o
   9  -9   3          7.94         11.03         7.36 o
  -7  -8   3          5.66          2.32        10.03 o
  -6  -8   3          4.41          7.45        10.62 o
  -5  -8   3         36.94         37.16         9.54 o
  -4  -8   3          2.61          9.50         6.44 o
  -3  -8   3         69.02         69.88         7.34 o
  -2  -8   3          0.02          3.43         3.97 o
  -1  -8   3        383.47        377.58        19.11 o
   0  -8   3        371.27        349.82         8.68 o
   1  -8   3        519.59        538.41        10.48 o
   2  -8   3        246.51        232.48         6.39 o
   3  -8   3          3.14          3.52         3.69 o
   4  -8   3          7.02          4.86         3.70 o
   5  -8   3         35.52         41.20         4.21 o
   6  -8   3         13.97         20.51         4.07 o
   7  -8   3         29.26         24.22         6.05 o
   8  -8   3         49.51         39.18         7.22 o
   9  -8   3         14.70         15.48         7.20 o
  -8  -7   3         17.53         27.95        12.71 o
  -7  -7   3         30.78         34.94        11.91 o
  -6  -7   3         39.52         38.39        11.08 o
  -5  -7   3         24.46         32.85         9.89 o
  -4  -7   3         99.54         99.79         7.21 o
  -3  -7   3         53.09         43.55         4.09 o
  -2  -7   3        247.92        241.40         8.48 o
  -1  -7   3        972.15        948.91        14.58 o
   0  -7   3        351.90        323.36         7.48 o
   1  -7   3        176.34        176.16         5.26 o
   2  -7   3       1088.26       1077.60        10.42 o
   3  -7   3        786.31        740.90         7.83 o
   4  -7   3        558.51        559.82         7.32 o
   5  -7   3        217.79        203.09         5.31 o
   6  -7   3        158.01        149.98         6.24 o
   7  -7   3        174.57        180.46         8.33 o
   8  -7   3         96.02         92.06         7.80 o
   9  -7   3         20.40         23.66         7.57 o
  -8  -6   3         32.22         44.48        12.76 o
  -7  -6   3        145.06        143.83        13.10 o
  -6  -6   3         53.90         64.50        10.96 o
  -5  -6   3        105.64        109.71        10.49 o
  -4  -6   3        265.16        286.73         6.08 o
  -3  -6   3        178.38        200.52         4.79 o
  -2  -6   3         67.05         56.27         4.02 o
  -1  -6   3        244.25        264.97         5.76 o
   0  -6   3        159.89        130.86        11.41 o
   1  -6   3        268.18        257.83         5.32 o
   2  -6   3        224.32        216.56         5.39 o
   3  -6   3        400.04        363.31         4.22 o
   4  -6   3        981.08        929.48         7.25 o
   5  -6   3        610.06        606.26         6.35 o
   6  -6   3        172.61        171.17         5.81 o
   7  -6   3        246.35        239.37         9.12 o
   8  -6   3         62.49         56.67         7.40 o
   9  -6   3          9.03         10.71         7.18 o
  -9  -5   3         13.39         22.10        10.71 o
  -8  -5   3         11.45         10.31         9.78 o
  -7  -5   3         89.18        102.17        12.39 o
  -6  -5   3        144.88        138.39        12.25 o
  -5  -5   3         10.71         17.49         8.52 o
  -4  -5   3        287.44        284.58         7.40 o
  -3  -5   3         57.70         59.16         3.30 o
  -2  -5   3         18.17         14.85         2.45 o
  -1  -5   3        216.97        225.09         7.46 o
   0  -5   3       1892.91       2124.19        12.31 o
   1  -5   3       2080.81       2299.94        12.63 o
   2  -5   3       3842.49       4268.74        22.32 o
   3  -5   3        276.37        240.22         3.59 o
   4  -5   3        183.04        166.20         3.65 o
   5  -5   3        150.67        145.98         4.52 o
   6  -5   3        364.86        357.09        15.82 o
   7  -5   3        254.50        248.07         9.33 o
   8  -5   3          3.13          1.73         5.53 o
   9  -5   3          6.69          5.75         9.44 o
  -9  -4   3         10.11         23.13        12.47 o
  -8  -4   3         25.58         20.20        11.22 o
  -7  -4   3         63.15         82.81        11.88 o
  -6  -4   3        195.21        198.69        12.38 o
  -5  -4   3        156.13        156.44         5.90 o
  -4  -4   3         60.81         57.61         4.88 o
  -3  -4   3          0.32          2.12         3.78 o
  -2  -4   3        282.98        251.76         5.69 o
  -1  -4   3        720.28        705.39         4.17 o
   0  -4   3       2339.08       2341.07        16.51 o
   1  -4   3       2459.69       2539.09        23.72 o
   2  -4   3       2482.82       2675.18        12.19 o
   3  -4   3       1414.68       1448.05         7.15 o
   4  -4   3       1333.86       1319.64         8.76 o
   5  -4   3        529.41        517.66         7.08 o
   6  -4   3        972.24        948.19        13.05 o
   7  -4   3        509.05        500.57        11.06 o
   8  -4   3         42.80         41.77         6.42 o
   9  -4   3         18.05         18.77         6.46 o
  -9  -3   3         38.36         55.79        13.03 o
  -8  -3   3        109.42        124.81        12.50 o
  -7  -3   3        271.83        294.79        14.46 o
  -6  -3   3        171.34        183.08        11.76 o
  -5  -3   3         85.04         75.01        11.52 o
  -4  -3   3        231.46        215.57         5.71 o
  -3  -3   3         65.56         66.06         3.83 o
  -2  -3   3         38.60         49.52         3.54 o
  -1  -3   3         21.38         22.48         3.17 o
   0  -3   3        154.93        144.88         3.63 o
   1  -3   3       2389.80       2475.18         9.51 o
   2  -3   3       1617.88       1727.75         6.48 o
   3  -3   3       2502.36       2581.14        11.05 o
   4  -3   3       2152.56       2090.74        16.47 o
   5  -3   3        860.80        853.42        20.13 o
   6  -3   3        210.54        198.79        10.01 o
   7  -3   3        173.99        167.91        10.81 o
   8  -3   3         32.32         29.80         6.15 o
   9  -3   3          0.19          0.97         6.21 o
  10  -3   3         10.17          1.92        11.13 o
  -9  -2   3         43.97         49.70        12.63 o
  -8  -2   3         21.80         32.08        10.96 o
  -7  -2   3         78.30         77.63        10.46 o
  -6  -2   3        179.61        200.52        12.21 o
  -5  -2   3        112.39        122.72         4.53 o
  -4  -2   3        484.03        487.81         8.83 o
  -3  -2   3        440.40        422.88         6.29 o
  -2  -2   3        391.50        358.92         5.52 o
  -1  -2   3         24.13         20.18         3.02 o
   0  -2   3       4391.97       4569.98        29.66 o
   1  -2   3        871.15       1003.73         4.86 o
   2  -2   3        709.00        691.63         4.09 o
   3  -2   3        131.29        123.32         3.23 o
   4  -2   3          2.42          3.66         3.06 o
   5  -2   3        584.55        590.55        13.02 o
   6  -2   3        458.95        440.74        12.93 o
   7  -2   3         42.09         41.74         8.45 o
   8  -2   3         33.70         33.34         9.00 o
   9  -2   3          4.74          3.99         5.81 o
 -10  -1   3          2.75         -2.81        10.51 o
  -9  -1   3         17.64         20.39         9.64 o
  -8  -1   3         16.92         14.41        10.32 o
  -7  -1   3         77.09         82.96        11.05 o
  -6  -1   3          1.94          4.29         8.50 o
  -5  -1   3         99.05        102.76         4.43 o
  -4  -1   3       1059.68       1054.22        16.66 o
  -3  -1   3       2467.13       2589.07        21.55 o
  -2  -1   3       1052.95       1084.75        12.24 o
  -1  -1   3       7297.00       7541.47        48.97 o
   0  -1   3         36.16         36.77         1.48 o
   1  -1   3       2510.37       2662.43        21.35 o
   2  -1   3        307.25        317.22         3.46 o
   3  -1   3       2509.27       2559.25         9.65 o
   4  -1   3        235.10        212.30        16.61 o
   5  -1   3        128.49        116.78         7.89 o
   6  -1   3        193.44        214.83        10.21 o
   7  -1   3        209.77        224.59        11.50 o
   8  -1   3         65.24         55.64         9.64 o
   9  -1   3         14.29         13.20         7.31 o
 -10   0   3          1.61          7.76        10.69 o
  -9   0   3         25.88         29.10        11.00 o
  -8   0   3        127.46        124.11        12.59 o
  -7   0   3         53.77         35.66        10.04 o
  -6   0   3         54.65         59.63        10.20 o
  -5   0   3        208.56        190.56        10.51 o
  -4   0   3       1104.85       1174.45        17.11 o
  -3   0   3        691.58        723.95        12.04 o
  -2   0   3        267.86        274.88         4.85 o
  -1   0   3        320.74        310.95         4.55 o
   0   0   3       1407.71       1547.32         6.42 o
   1   0   3         47.89         50.47         1.99 o
   2   0   3       2162.71       2374.55        17.33 o
   3   0   3        313.55        274.05        16.47 o
   4   0   3          3.22          4.77         4.97 o
   5   0   3         99.79         97.92         7.63 o
   6   0   3        696.01        685.03        15.79 o
   7   0   3        197.90        201.31        11.17 o
   8   0   3         94.47         95.11        10.28 o
   9   0   3         96.57        101.80        13.40 o
 -10   1   3          6.21         18.93        11.75 o
  -9   1   3         57.24         53.75        11.72 o
  -8   1   3         74.42         76.75        10.57 o
  -7   1   3        200.60        207.19        12.80 o
  -6   1   3        365.91        381.78        14.33 o
  -5   1   3         99.46         86.88         9.14 o
  -4   1   3        224.53        238.77         9.54 o
  -3   1   3       3689.84       3807.24        17.51 o
  -2   1   3          0.41         -1.00         3.43 o
  -1   1   3       2017.67       2116.79         7.60 o
   0   1   3        203.34        195.03         1.94 o
   1   1   3         58.72         65.90         2.62 o
   2   1   3         41.44         41.64         2.97 o
   3   1   3         57.85         56.55         4.63 o
   4   1   3          2.06          0.35         4.99 o
   5   1   3        192.12        179.79         8.93 o
   6   1   3        117.79        113.92         8.96 o
   7   1   3        175.65        178.63        10.89 o
   8   1   3         84.03         81.88        10.02 o
   9   1   3         37.44         42.99        12.52 o
 -10   2   3         10.22         17.95        12.07 o
  -9   2   3         40.07         41.95        10.33 o
  -8   2   3        100.85        124.11        12.17 o
  -7   2   3         41.58         44.38         9.41 o
  -6   2   3        168.25        147.55        11.06 o
  -5   2   3        187.82        186.30        10.39 o
  -4   2   3        162.69        147.41         8.28 o
  -3   2   3        946.12        905.06         9.53 o
  -2   2   3        200.50        217.24         4.33 o
  -1   2   3       1660.74       1679.23         8.99 o
   0   2   3       1866.57       2004.68        10.45 o
   1   2   3       2151.11       2216.55        17.64 o
   2   2   3        211.38        202.88         4.73 o
   3   2   3        964.08        993.76        13.15 o
   4   2   3       1002.47        940.49        14.88 o
   5   2   3        190.94        167.98         8.99 o
   6   2   3        357.83        359.21        12.69 o
   7   2   3         73.72         72.77         8.88 o
   8   2   3         16.83         17.28         8.46 o
   9   2   3          1.92          7.52        10.96 o
 -10   3   3         15.50         15.04        11.82 o
  -9   3   3         72.80         69.87        11.99 o
  -8   3   3        187.96        180.30        13.35 o
  -7   3   3        199.80        199.57        12.64 o
  -6   3   3        281.23        288.48        13.18 o
  -5   3   3         81.60         83.47         9.14 o
  -4   3   3         10.10         12.02         4.83 o
  -3   3   3        318.76        317.56         5.51 o
  -2   3   3         13.46         12.23         2.89 o
  -1   3   3         68.86         71.25         3.24 o
   0   3   3        372.97        464.44         8.07 o
   1   3   3       1643.65       1628.56        29.40 o
   2   3   3       4423.67       4541.84        19.78 o
   3   3   3       3162.75       3131.75        24.54 o
   4   3   3        434.08        429.03        11.60 o
   5   3   3        608.65        615.41        14.75 o
   6   3   3        186.20        183.79        10.48 o
   7   3   3         16.12         17.47         8.11 o
   8   3   3         16.80         25.18         7.07 o
 -10   4   3          7.86          5.74        11.62 o
  -9   4   3         47.20         47.79        11.64 o
  -8   4   3        201.62        199.08        13.83 o
  -7   4   3        303.68        300.55        14.32 o
  -6   4   3        439.89        426.83        14.79 o
  -5   4   3        259.88        271.45         8.89 o
  -4   4   3        203.86        210.32         6.24 o
  -3   4   3        213.36        188.75         5.04 o
  -2   4   3        771.15        751.99         7.34 o
  -1   4   3        462.53        468.31         4.69 o
   0   4   3       1283.48       1496.71        11.92 o
   1   4   3         72.58         86.93         4.36 o
   2   4   3          1.90          3.28         3.08 o
   3   4   3         92.36         96.88         7.21 o
   4   4   3        377.50        363.25        11.45 o
   5   4   3        653.13        612.92        15.39 o
   6   4   3        102.50         94.89         9.66 o
   7   4   3         48.23         27.23         8.45 o
   8   4   3          1.90          5.56         6.58 o
 -10   5   3          6.78          3.41        11.83 o
  -9   5   3         20.89         31.39        11.03 o
  -8   5   3        195.22        197.59        14.10 o
  -7   5   3        324.83        344.29        14.78 o
  -6   5   3          1.48          2.67         8.43 o
  -5   5   3          1.70          2.37         6.30 o
  -4   5   3          1.79          2.83         4.65 o
  -3   5   3        211.59        204.05         5.71 o
  -2   5   3        351.31        372.63         3.95 o
  -1   5   3        229.77        222.91         3.70 o
   0   5   3        107.88        103.40         3.15 o
   1   5   3        356.67        405.30         6.04 o
   2   5   3        466.74        472.86         6.87 o
   3   5   3        288.14        264.28         6.20 o
   4   5   3        402.08        370.00        12.35 o
   5   5   3        315.88        292.31        12.43 o
   6   5   3          1.50          0.66         7.41 o
   7   5   3         22.47         17.61         6.97 o
   8   5   3          0.91          1.09         6.84 o
 -10   6   3         21.13         14.74        12.78 o
  -9   6   3         36.88         37.74        11.92 o
  -8   6   3         65.37         68.61        12.12 o
  -7   6   3         59.55         73.60        11.12 o
  -6   6   3        100.49        110.68        10.87 o
  -5   6   3        187.38        176.36         7.28 o
  -4   6   3        102.27        108.03         5.95 o
  -3   6   3          1.09          0.47         2.87 o
  -2   6   3        137.91        148.12         3.46 o
  -1   6   3        342.62        350.81         5.82 o
   0   6   3        244.49        233.51         4.70 o
   1   6   3        920.49        958.83        12.01 o
   2   6   3        408.78        379.36         8.44 o
   3   6   3        820.91        778.81         9.79 o
   4   6   3        207.84        206.24         6.67 o
   5   6   3        129.18        128.70         6.64 o
   6   6   3        237.26        242.78         9.54 o
   7   6   3         20.28         25.74         6.79 o
   8   6   3          4.10          3.44        11.23 o
  -9   7   3         42.36         48.36        11.53 o
  -8   7   3         59.15         62.32        12.09 o
  -7   7   3        100.79        114.10        12.19 o
  -6   7   3        464.99        487.90        12.48 o
  -5   7   3        379.09        382.42        11.11 o
  -4   7   3        450.22        409.91         6.51 o
  -3   7   3       1218.13       1164.62         8.14 o
  -2   7   3          4.85          0.89         1.98 o
  -1   7   3         12.31         14.48         3.27 o
   0   7   3         72.33         67.16         2.98 o
   1   7   3          4.62         -0.58         3.64 o
   2   7   3         37.61         39.27         4.37 o
   3   7   3         77.78         85.36         5.10 o
   4   7   3        252.69        267.94         7.34 o
   5   7   3         74.65         89.71         5.93 o
   6   7   3        110.37        104.31         6.59 o
   7   7   3         38.17         32.00         6.20 o
  -9   8   3         10.92         13.32        11.98 o
  -8   8   3         17.19         22.03        10.85 o
  -7   8   3          6.33          8.37        10.15 o
  -6   8   3        163.14        166.99         7.85 o
  -5   8   3        714.78        682.25         8.77 o
  -4   8   3        221.16        213.84         7.55 o
  -3   8   3        104.36         97.66         3.73 o
  -2   8   3        231.45        239.77         5.52 o
  -1   8   3          1.49         -0.94         3.45 o
   0   8   3         32.33         30.88         2.59 o
   1   8   3         49.43         43.69         4.30 o
   2   8   3         26.99         20.88         4.22 o
   3   8   3          3.86          6.15         4.34 o
   4   8   3         35.56         44.42         5.16 o
   5   8   3         65.79         73.93         5.93 o
   6   8   3         40.08         44.64         5.88 o
   7   8   3         34.82         33.36         7.44 o
  -9   9   3         33.52         41.14        11.24 o
  -8   9   3         10.50         18.59        10.42 o
  -7   9   3          1.36          7.39        10.52 o
  -6   9   3         51.48         50.63         6.73 o
  -5   9   3        326.17        348.50         9.45 o
  -4   9   3        109.02        127.26         7.24 o
  -3   9   3         11.03          5.11         5.11 o
  -2   9   3         71.74         67.56         4.15 o
  -1   9   3        128.60        121.37         9.06 o
   0   9   3         77.68         82.28         7.82 o
   1   9   3        123.36        119.65         5.28 o
   2   9   3        285.90        272.93         7.00 o
   3   9   3         16.03         21.21         4.79 o
   4   9   3         57.94         59.69         5.46 o
   5   9   3        100.54         99.76         6.58 o
   6   9   3         70.39         75.46         8.56 o
   7   9   3         40.90         39.20        12.09 o
  -8  10   3         52.63         73.96        13.66 o
  -7  10   3         42.50         50.02        12.28 o
  -6  10   3         48.81         51.84         6.99 o
  -5  10   3        451.35        434.06        10.43 o
  -4  10   3        201.15        182.54         6.98 o
  -3  10   3         33.78         29.61         6.50 o
  -2  10   3          8.33          5.36         6.06 o
  -1  10   3          4.23          9.55        10.83 o
   0  10   3          0.14          6.66         6.87 o
   1  10   3         30.11         36.83         7.28 o
   2  10   3         96.18         87.71         7.75 o
   3  10   3        121.16        113.32         8.29 o
   4  10   3         45.24         46.27         5.77 o
   5  10   3         88.72         82.08         7.90 o
   6  10   3         50.81         52.51         8.02 o
  -8  11   3         62.08         58.68        13.03 o
  -7  11   3         39.97         46.17         8.08 o
  -6  11   3         16.92         19.93         6.29 o
  -5  11   3         19.67         19.85         6.26 o
  -4  11   3          4.85          7.01         6.05 o
  -3  11   3        118.73        120.85         7.71 o
  -2  11   3        250.61        224.66         8.51 o
  -1  11   3          0.84         -0.25         7.56 o
   0  11   3          6.48          3.83         7.38 o
   1  11   3         30.34         36.72         7.22 o
   2  11   3        115.12        105.55         8.33 o
   3  11   3         33.90         30.30        10.95 o
   4  11   3         25.14         37.36        11.33 o
   5  11   3         10.73          7.92         9.31 o
  -7  12   3         13.21         19.85         8.32 o
  -6  12   3          8.33         10.08         6.48 o
  -5  12   3          1.48          2.86         7.73 o
  -4  12   3          3.77          9.95         8.39 o
  -3  12   3         16.10         16.95         6.51 o
  -2  12   3          3.32          2.41         6.56 o
  -1  12   3         25.04         15.88         6.34 o
   0  12   3         40.64         37.99         9.93 o
   1  12   3        121.05        112.27         9.34 o
   2  12   3         51.19         41.98         6.67 o
   3  12   3         14.61         12.49         7.28 o
   4  12   3         30.39         24.63        11.47 o
  -6  13   3          9.26          7.91         8.67 o
  -5  13   3          5.78         10.20         9.31 o
  -4  13   3          1.31          5.29         9.06 o
  -3  13   3          8.49         11.83         7.45 o
  -2  13   3          4.51          8.27         7.58 o
  -1  13   3         11.77          7.34         6.82 o
   0  13   3          3.26          6.32         9.33 o
   1  13   3          1.16          8.04        11.42 o
   2  13   3         18.61         23.80        11.96 o
   3  13   3         50.59         54.50        11.19 o
  -5  14   3         30.21         33.01        10.36 o
  -4  14   3          7.60          7.24         9.13 o
  -3  14   3         19.30         20.88         8.49 o
  -2  14   3         31.90         37.57         8.02 o
  -1  14   3          2.61          5.86         9.16 o
   0  14   3          1.34          6.12        12.95 o
   2  14   3          3.61         17.93        10.22 o
  -4  15   3          7.05         16.00        13.17 o
  -3  15   3         16.54         28.97        12.27 o
  -2  15   3          2.00         -2.40        12.72 o
  -1  15   3          9.81          5.63         8.07 o
  -2 -15   4         33.45         51.42        16.80 o
  -1 -15   4         22.99         35.09         9.55 o
   0 -15   4         25.54         26.48        17.98 o
   1 -15   4         17.02         34.84        15.48 o
   2 -15   4          0.45          4.29         8.46 o
   3 -15   4          0.78          3.92         9.09 o
   4 -15   4          8.67          7.72         8.83 o
   5 -15   4          2.03          2.19        10.72 o
  -3 -14   4         13.77         22.62        14.27 o
  -2 -14   4          3.53          6.68         8.59 o
  -1 -14   4          0.92          1.55        16.03 o
   0 -14   4         18.14         42.73        17.48 o
   1 -14   4         44.52         69.87        15.75 o
   2 -14   4         11.84         29.25        12.88 o
   3 -14   4          0.75         13.26        12.93 o
   4 -14   4          0.51          1.04         9.44 o
   5 -14   4          4.49          3.25         7.96 o
   6 -14   4         32.23         18.74        14.29 o
  -4 -13   4         21.92         33.90        13.54 o
  -3 -13   4         26.57         39.67         9.15 o
  -2 -13   4         74.70         87.66        10.05 o
  -1 -13   4         88.12        102.69        15.76 o
   0 -13   4         93.00        106.69        17.25 o
   1 -13   4        148.21        175.68        18.75 o
   2 -13   4        120.49        147.89        17.01 o
   3 -13   4         25.62         33.32         9.14 o
   4 -13   4          2.92          0.94         8.64 o
   5 -13   4          9.93          7.90         8.53 o
   6 -13   4         10.10         11.51         8.93 o
  -5 -12   4         33.16         32.56        13.37 o
  -4 -12   4         25.34         19.15        11.67 o
  -3 -12   4         38.21         46.55         9.44 o
  -2 -12   4         25.89         29.72         8.15 o
  -1 -12   4         77.83         82.63        14.99 o
   0 -12   4         63.48         83.89        14.90 o
   1 -12   4         31.60         56.47        15.93 o
   2 -12   4        136.20        143.85         9.06 o
   3 -12   4         78.75         64.07         5.97 o
   4 -12   4         19.35         22.73         5.55 o
   5 -12   4          0.08          2.04         5.29 o
   6 -12   4          8.54          8.55         5.80 o
   7 -12   4          1.31         -0.90         6.71 o
  -6 -11   4         31.70         28.68        11.63 o
  -5 -11   4         12.20          6.61        10.46 o
  -4 -11   4         38.21         36.39        11.98 o
  -3 -11   4         43.79         43.09         8.48 o
  -2 -11   4         13.56         14.83         8.07 o
  -1 -11   4         17.94         41.71        13.98 o
   0 -11   4         16.73         17.40        13.15 o
   1 -11   4          8.45         13.63         6.51 o
   2 -11   4         12.01         17.62         6.98 o
   3 -11   4          0.47          6.15         5.15 o
   4 -11   4          8.47         10.90         4.94 o
   5 -11   4          3.34          2.66         5.02 o
   6 -11   4         48.83         51.16         5.46 o
   7 -11   4         18.89         17.89         7.27 o
   8 -11   4          6.52          2.23         7.45 o
  -6 -10   4         36.34         44.61        12.25 o
  -5 -10   4         14.06         30.33        11.98 o
  -4 -10   4         72.47         78.23         8.57 o
  -3 -10   4        523.69        535.76        13.40 o
  -2 -10   4        189.74        184.05         9.75 o
  -1 -10   4        286.42        320.79        17.62 o
   0 -10   4        456.42        500.07        19.93 o
   1 -10   4        163.08        143.77         7.85 o
   2 -10   4        110.90        101.05         5.80 o
   3 -10   4         19.45         23.38         5.11 o
   4 -10   4          2.45          5.02         4.83 o
   5 -10   4          0.09          3.49         4.18 o
   6 -10   4          9.84         10.34         4.35 o
   7 -10   4         48.53         41.13         7.19 o
   8 -10   4         19.42         14.80         7.40 o
  -7  -9   4          8.56         12.41        10.81 o
  -6  -9   4          6.83          9.56        10.55 o
  -5  -9   4          3.15         12.67        10.43 o
  -4  -9   4         34.06         31.87         7.37 o
  -3  -9   4        799.96        794.74        14.53 o
  -2  -9   4       2716.50       2691.89        23.94 o
  -1  -9   4        724.50        681.50        20.56 o
   0  -9   4        103.46        105.44         6.68 o
   1  -9   4        102.11        112.53         7.17 o
   2  -9   4        289.38        276.65         7.24 o
   3  -9   4        122.76        114.15         5.92 o
   4  -9   4         23.40         25.96         4.13 o
   5  -9   4         31.17         30.74         4.37 o
   6  -9   4          0.68          2.10         4.16 o
   7  -9   4         24.94         29.37         6.91 o
   8  -9   4         22.09         16.67         6.90 o
  -7  -8   4          0.43         -3.07        11.20 o
  -6  -8   4          1.83          3.22         9.80 o
  -5  -8   4         47.66         50.20        10.67 o
  -4  -8   4         84.63         79.30         7.52 o
  -3  -8   4       1143.68       1127.36        28.53 o
  -2  -8   4        736.22        743.48        13.16 o
  -1  -8   4         72.48         71.93         5.24 o
   0  -8   4        439.25        436.27         8.69 o
   1  -8   4        304.19        276.46         6.39 o
   2  -8   4         31.78         29.27         5.93 o
   3  -8   4         48.25         39.94         4.82 o
   4  -8   4          0.03          1.38         3.64 o
   5  -8   4         85.12         86.10         4.54 o
   6  -8   4         14.03         26.17         5.09 o
   7  -8   4         29.12         30.64         6.33 o
   8  -8   4         67.72         70.49         7.78 o
  -8  -7   4          4.36          9.29        11.53 o
  -7  -7   4         25.85         27.02        10.22 o
  -6  -7   4         21.38         19.20         9.58 o
  -5  -7   4        139.05        141.41        12.30 o
  -4  -7   4        530.89        525.84        10.99 o
  -3  -7   4        563.35        593.52        13.63 o
  -2  -7   4       1330.16       1321.74         9.66 o
  -1  -7   4       1165.69       1175.08        10.67 o
   0  -7   4        564.51        567.60         8.59 o
   1  -7   4         13.24          6.38         3.76 o
   2  -7   4        162.41        140.80         7.38 o
   3  -7   4         33.50         41.39         3.85 o
   4  -7   4         35.36         38.56         3.86 o
   5  -7   4         32.79         36.64         3.95 o
   6  -7   4          2.16          5.19         5.51 o
   7  -7   4         76.91         74.99         7.15 o
   8  -7   4         90.81         90.34         7.95 o
   9  -7   4         49.32         55.45        12.69 o
  -8  -6   4          0.81          1.05        11.07 o
  -7  -6   4         42.59         50.62        11.58 o
  -6  -6   4        157.01        176.88        13.42 o
  -5  -6   4        176.41        158.07        11.61 o
  -4  -6   4        291.93        300.88         8.37 o
  -3  -6   4        609.52        634.22         6.78 o
  -2  -6   4        157.07        163.82         3.87 o
  -1  -6   4        776.87        754.39        20.32 o
   0  -6   4        805.44        793.81         8.73 o
   1  -6   4       1051.87        997.84        11.57 o
   2  -6   4        952.57        975.23        12.09 o
   3  -6   4        537.84        532.27         5.17 o
   4  -6   4         56.51         58.23         3.08 o
   5  -6   4          4.14          8.00         3.26 o
   6  -6   4         91.29         88.94         4.97 o
   7  -6   4          0.22          3.72         5.66 o
   8  -6   4          1.06          2.60         6.19 o
   9  -6   4         26.91         31.72        11.85 o
  -9  -5   4          1.23          0.99        11.30 o
  -8  -5   4          0.22          7.33        10.21 o
  -7  -5   4        109.69         90.75        11.41 o
  -6  -5   4        157.90        143.52        12.16 o
  -5  -5   4          7.06         10.60         4.68 o
  -4  -5   4         45.83         40.64         5.28 o
  -3  -5   4          4.63          6.24         2.36 o
  -2  -5   4        197.49        176.93         3.24 o
  -1  -5   4        146.44        133.58         2.29 o
   0  -5   4       2804.58       3118.27        26.37 o
   1  -5   4        667.53        762.75        22.74 o
   2  -5   4         57.59         59.29         2.25 o
   3  -5   4         10.29         12.71         2.27 o
   4  -5   4          8.57          3.84         2.54 o
   5  -5   4        115.84        116.28         4.36 o
   6  -5   4        134.03        131.64         5.67 o
   7  -5   4          2.19          7.55         4.45 o
   8  -5   4         12.52         11.97         4.74 o
   9  -5   4          7.80         12.95         9.37 o
  -9  -4   4          0.13          9.20        11.56 o
  -8  -4   4         12.09         13.96         9.59 o
  -7  -4   4        142.25        134.37        11.96 o
  -6  -4   4        165.56        158.34        12.10 o
  -5  -4   4         58.31         52.22         4.91 o
  -4  -4   4        444.49        446.40         8.44 o
  -3  -4   4         85.31         73.31         4.97 o
  -2  -4   4          3.44          4.26         1.23 o
  -1  -4   4        921.07        872.80        13.69 o
   0  -4   4       5110.98       5463.35        80.80 o
   1  -4   4       3253.76       3465.90        17.68 o
   2  -4   4          1.25          2.79         1.73 o
   3  -4   4         41.47         38.19         2.30 o
   4  -4   4        291.17        289.64         4.98 o
   5  -4   4          0.20          3.68         3.27 o
   6  -4   4         21.80         20.63         4.94 o
   7  -4   4         71.59         79.64         6.38 o
   8  -4   4         19.11         18.62         5.74 o
   9  -4   4          2.03          4.41         9.79 o
  -9  -3   4          1.64          9.60        12.11 o
  -8  -3   4         13.88          9.92         9.40 o
  -7  -3   4        138.33        160.11        13.07 o
  -6  -3   4         81.19         82.07        10.60 o
  -5  -3   4        342.31        320.24         7.14 o
  -4  -3   4        440.00        426.51         7.75 o
  -3  -3   4       1127.44       1153.02        13.63 o
  -2  -3   4       1511.84       1538.17        13.53 o
  -1  -3   4       1264.50       1276.60        16.04 o
   0  -3   4       2579.68       2718.28        20.52 o
   1  -3   4       1769.33       1721.85         8.93 o
   2  -3   4       2701.39       2707.81        14.90 o
   3  -3   4       1202.22       1195.98         7.34 o
   4  -3   4        448.75        439.13         6.02 o
   5  -3   4        124.05        119.58         5.80 o
   6  -3   4         43.03         41.00         5.23 o
   7  -3   4         72.39         71.16         6.40 o
   8  -3   4          5.39          7.15         5.94 o
   9  -3   4          3.14          5.93         8.42 o
  -9  -2   4          5.11          6.14        11.61 o
  -8  -2   4         12.47         11.44        10.61 o
  -7  -2   4          2.13          1.18         9.94 o
  -6  -2   4        117.57        114.07        10.85 o
  -5  -2   4        181.90        173.57         5.64 o
  -4  -2   4        315.14        313.02         6.58 o
  -3  -2   4        386.06        351.28         9.34 o
  -2  -2   4        558.38        537.87         6.77 o
  -1  -2   4        105.95        110.48         2.93 o
   0  -2   4       1933.13       2046.80         8.98 o
   1  -2   4       2781.08       2956.65        14.12 o
   2  -2   4        753.04        765.19         8.26 o
   3  -2   4        562.39        567.89         8.37 o
   4  -2   4         13.20         18.07         2.97 o
   5  -2   4          0.16          2.51         4.19 o
   6  -2   4          9.11          5.70         4.80 o
   7  -2   4         10.95         11.57         5.34 o
   8  -2   4          8.52          2.89         5.68 o
   9  -2   4         10.99          9.11         9.14 o
 -10  -1   4          0.58         -4.02        11.05 o
  -9  -1   4         22.37         16.79        10.18 o
  -8  -1   4         47.67         52.58        11.46 o
  -7  -1   4         30.35         32.76         9.38 o
  -6  -1   4        101.85         93.75        10.65 o
  -5  -1   4        487.36        461.36        14.02 o
  -4  -1   4       5518.14       5491.86        36.14 o
  -3  -1   4       3181.47       3161.25        24.04 o
  -2  -1   4        502.25        502.71         5.17 o
  -1  -1   4       5666.07       5888.64        50.16 o
   0  -1   4          3.04          4.25         1.42 o
   1  -1   4       1478.91       1529.27        26.14 o
   2  -1   4          2.73          5.04         1.51 o
   3  -1   4          2.19          3.52         1.94 o
   4  -1   4         62.08         60.04         2.69 o
   5  -1   4         58.97         56.50         5.16 o
   6  -1   4         12.46          9.90         4.93 o
   7  -1   4        122.84        112.42         7.15 o
   8  -1   4         95.38         91.39         7.71 o
   9  -1   4         47.76         50.61        11.89 o
 -10   0   4          2.01          0.62        10.15 o
  -9   0   4         16.89          5.48        10.09 o
  -8   0   4          0.16         -2.09         9.90 o
  -7   0   4         26.18         26.65         9.47 o
  -6   0   4         88.20         87.90        10.41 o
  -5   0   4       1109.07       1122.14        19.56 o
  -4   0   4      13188.41      13686.54        55.27 o
  -3   0   4       6766.92       6959.56       205.80 o
  -2   0   4        542.72        467.23         5.71 o
  -1   0   4        210.03        242.63         3.26 o
   0   0   4       2514.63       2680.55         9.75 o
   1   0   4      10083.43      10472.62        99.22 o
   2   0   4        259.33        273.59         4.21 o
   3   0   4        191.59        218.10         3.12 o
   4   0   4        169.31        158.74         5.73 o
   5   0   4          8.84          5.38         4.60 o
   6   0   4         53.81         58.90         5.85 o
   7   0   4         14.29         14.15         5.85 o
   8   0   4         64.86         71.83        10.63 o
   9   0   4         26.98         22.91         9.87 o
 -10   1   4          0.53          7.50        11.73 o
  -9   1   4          0.09         -3.15        10.30 o
  -8   1   4          3.21          2.19         9.49 o
  -7   1   4         20.95         24.42         9.03 o
  -6   1   4          5.65          5.15         8.83 o
  -5   1   4        414.85        452.12        13.79 o
  -4   1   4       3345.31       3375.94        28.00 o
  -3   1   4        454.34        482.13         7.09 o
  -2   1   4        863.66        872.95         9.49 o
  -1   1   4       9278.15       9614.96        70.00 o
   0   1   4        660.79        695.08         3.68 o
   1   1   4        632.96        580.05         3.97 o
   2   1   4       1390.88       1361.88         9.29 o
   3   1   4          0.51          5.82         3.88 o
   4   1   4         58.88         51.69         4.69 o
   5   1   4        141.91        157.24        10.75 o
   6   1   4          0.72          0.99         5.15 o
   7   1   4         46.15         44.53         6.62 o
   8   1   4          0.57          3.89         8.91 o
   9   1   4          5.41          6.14         9.39 o
 -10   2   4          3.82          5.23        11.64 o
  -9   2   4          0.61         -1.42         9.02 o
  -8   2   4          8.50         10.43         9.21 o
  -7   2   4         12.75         10.50         9.35 o
  -6   2   4         82.16         76.52        10.19 o
  -5   2   4        225.45        220.96        11.26 o
  -4   2   4        393.06        385.16         8.08 o
  -3   2   4         40.07         31.73         8.01 o
  -2   2   4        187.89        184.36         3.88 o
  -1   2   4         49.92         64.18         2.43 o
   0   2   4       1836.51       1903.46         5.99 o
   1   2   4         52.57         52.63         7.48 o
   2   2   4          3.07          1.65         2.64 o
   3   2   4          7.63          4.60         3.68 o
   4   2   4         14.87         17.43         4.39 o
   5   2   4         36.56         34.27         5.25 o
   6   2   4         58.79         63.49         6.11 o
   7   2   4         23.65         21.29         6.04 o
   8   2   4          9.44          7.05        10.73 o
 -10   3   4          0.63          0.85        10.82 o
  -9   3   4         13.13         22.86        10.74 o
  -8   3   4        105.46        105.74        11.79 o
  -7   3   4         56.84         59.88         9.78 o
  -6   3   4         98.78         95.00        10.23 o
  -5   3   4        219.49        199.13         7.93 o
  -4   3   4        125.93        122.64         6.24 o
  -3   3   4       1362.45       1365.56        20.91 o
  -2   3   4       2849.15       2884.00        26.92 o
  -1   3   4       2739.19       2766.96         9.96 o
   0   3   4       2409.29       2545.43        16.16 o
   1   3   4       2981.09       3116.76        13.50 o
   2   3   4        139.52        139.44         4.74 o
   3   3   4        287.89        285.01         6.87 o
   4   3   4          0.09          4.52         4.52 o
   5   3   4         12.16         15.41         5.30 o
   6   3   4          3.53          5.84         5.49 o
   7   3   4         13.03         20.47         6.21 o
   8   3   4          4.94          4.91         9.64 o
 -10   4   4          7.65         15.47        10.96 o
  -9   4   4          0.92         -2.14        10.98 o
  -8   4   4         87.42         75.12        11.53 o
  -7   4   4         21.02         16.51         9.83 o
  -6   4   4          2.80          8.05         8.64 o
  -5   4   4        195.09        196.71         8.28 o
  -4   4   4        155.61        174.64         7.21 o
  -3   4   4         15.28         22.49         3.87 o
  -2   4   4       3488.30       3502.40        18.58 o
  -1   4   4       8807.68       9353.21        77.81 o
   0   4   4       2233.43       2492.43        11.81 o
   1   4   4       1805.78       1709.17        10.59 o
   2   4   4       1698.28       1720.46        16.18 o
   3   4   4         17.09         15.76         4.59 o
   4   4   4        133.33        130.64         6.68 o
   5   4   4          1.57          1.71         5.20 o
   6   4   4          4.98          5.68         5.59 o
   7   4   4         13.61          8.18         6.56 o
   8   4   4          2.11         10.26        11.09 o
 -10   5   4          0.49          6.96        11.15 o
  -8   5   4         16.16          8.64        10.42 o
  -7   5   4          4.99          3.38         8.80 o
  -6   5   4          7.69         11.08         9.03 o
  -5   5   4          7.49          4.43         6.49 o
  -4   5   4        134.58        118.06         5.76 o
  -3   5   4        115.27        107.18         5.05 o
  -2   5   4       1342.14       1417.83        19.00 o
  -1   5   4       3680.01       4094.10        25.21 o
   0   5   4         40.34         30.67         2.79 o
   1   5   4         11.62          4.85         4.04 o
   2   5   4         12.85         11.43         3.68 o
   3   5   4        400.77        403.71         7.40 o
   4   5   4        565.75        570.30        10.91 o
   5   5   4         17.30         22.95         5.94 o
   6   5   4        202.90        195.15        16.30 o
   7   5   4          2.40          6.13         6.34 o
   8   5   4          4.35         14.82        10.50 o
  -9   6   4         11.11         13.69        11.80 o
  -8   6   4         11.33         16.21        11.10 o
  -7   6   4         50.58         47.01        10.66 o
  -6   6   4        391.21        378.56        11.32 o
  -5   6   4        430.43        437.15         8.99 o
  -4   6   4        252.14        266.01        10.82 o
  -3   6   4        564.57        559.17         8.60 o
  -2   6   4        443.93        405.57         7.97 o
  -1   6   4        303.94        282.04         5.56 o
   0   6   4       1068.42        978.32        16.62 o
   1   6   4       1323.63       1337.56        13.37 o
   2   6   4        299.46        310.62         8.27 o
   3   6   4          8.87          8.83         4.38 o
   4   6   4        138.56        140.23         6.12 o
   5   6   4         66.67         57.12         5.37 o
   6   6   4         64.25         59.03         5.86 o
   7   6   4          0.80          1.47         6.59 o
  -9   7   4          0.71         -0.11         9.44 o
  -8   7   4         10.02         22.80        11.47 o
  -7   7   4         22.53         29.13        10.68 o
  -6   7   4         86.31         94.54         8.33 o
  -5   7   4        398.07        418.44         9.17 o
  -4   7   4        913.36        907.73        11.52 o
  -3   7   4        625.48        614.85         6.38 o
  -2   7   4        736.86        712.90         7.69 o
  -1   7   4       1078.61       1044.11        10.14 o
   0   7   4        361.02        341.09         5.59 o
   1   7   4         64.36         58.30         5.29 o
   2   7   4        133.34        137.11         9.92 o
   3   7   4        158.68        169.12         6.11 o
   4   7   4          8.01         14.26         4.65 o
   5   7   4         19.21         20.68         5.13 o
   6   7   4          0.18          0.57         6.47 o
   7   7   4          1.70          5.93        11.21 o
  -9   8   4          0.07          6.06        11.95 o
  -8   8   4          9.47          5.97        10.21 o
  -7   8   4          5.89          0.13        10.20 o
  -6   8   4        485.23        492.74        10.68 o
  -5   8   4        928.11        966.93        12.94 o
  -4   8   4         28.72         35.98         5.90 o
  -3   8   4        193.95        182.02         6.97 o
  -2   8   4        280.32        285.15         6.55 o
  -1   8   4          2.17          4.20         3.48 o
   0   8   4          5.86          8.66         2.94 o
   1   8   4         48.01         59.37         5.17 o
   2   8   4          1.48          1.39         4.82 o
   3   8   4          0.26          0.39         4.35 o
   4   8   4         41.44         38.65         5.11 o
   5   8   4          0.61          2.66         5.02 o
   6   8   4          1.58          2.64         5.37 o
   7   8   4          7.93          7.34         7.89 o
  -9   9   4          0.76          4.89        11.53 o
  -8   9   4          0.10         -0.78        10.98 o
  -7   9   4          3.40          2.69        10.74 o
  -6   9   4        435.86        443.56        10.76 o
  -5   9   4        610.99        591.17        11.35 o
  -4   9   4        142.72        146.74         7.29 o
  -3   9   4        100.24        107.92         6.67 o
  -2   9   4         96.44         99.29         4.68 o
  -1   9   4        432.72        405.67         6.61 o
   0   9   4        473.14        389.76        10.82 o
   1   9   4         27.95         20.70         4.48 o
   2   9   4          4.40         -2.92         4.98 o
   3   9   4         91.31         84.58         5.49 o
   4   9   4         12.28         14.89         5.13 o
   5   9   4          1.16          2.36         5.14 o
   6   9   4          4.37          8.65         5.63 o
  -8  10   4         13.60         14.77        11.40 o
  -7  10   4         18.81         13.77         8.90 o
  -6  10   4         58.99         58.96         7.02 o
  -5  10   4        146.12        152.10         7.88 o
  -4  10   4         91.86        101.19         7.13 o
  -3  10   4        232.43        238.39        10.42 o
  -2  10   4        282.55        264.11         8.70 o
  -1  10   4        462.45        427.84         9.68 o
   0  10   4        506.23        479.07        12.22 o
   1  10   4        193.40        205.13        13.36 o
   2  10   4         60.48         77.81        11.06 o
   3  10   4         58.39         54.34         7.36 o
   4  10   4         13.78         12.31         5.14 o
   5  10   4          1.67          7.16         5.69 o
   6  10   4          3.40          9.42        10.53 o
  -8  11   4          1.19          5.38        12.73 o
  -7  11   4          0.92          4.57         7.00 o
  -6  11   4          4.64          3.89         6.40 o
  -5  11   4          2.20          4.59         6.22 o
  -4  11   4         11.80         20.79         8.14 o
  -3  11   4        147.22        143.32         9.63 o
  -2  11   4        285.93        271.75        11.08 o
  -1  11   4        148.89        138.17         7.78 o
   0  11   4        146.80        142.69         9.47 o
   1  11   4         48.01         59.32        11.68 o
   2  11   4         30.32         33.86        11.26 o
   3  11   4         22.54         13.71         6.83 o
   4  11   4          1.87          0.61         6.99 o
   5  11   4          1.51         -2.35         9.82 o
  -7  12   4         13.48         11.21         6.60 o
  -6  12   4         23.49         19.23         6.96 o
  -5  12   4         14.78         21.61         9.14 o
  -4  12   4         42.03         43.76         8.26 o
  -3  12   4        132.94        150.89        10.14 o
  -2  12   4        221.53        228.16        10.95 o
  -1  12   4        257.71        236.24        10.63 o
   0  12   4        126.03        115.73        13.83 o
   1  12   4         47.65         41.67        10.75 o
   2  12   4         10.85         12.89         7.21 o
   3  12   4          0.13          4.28         7.98 o
   4  12   4          9.29          1.97        10.84 o
  -6  13   4         16.89         14.38         8.61 o
  -5  13   4         23.19         34.96        10.58 o
  -4  13   4        115.54        137.84        10.70 o
  -3  13   4        378.38        403.31        16.73 o
  -2  13   4        248.31        247.00        12.30 o
  -1  13   4        108.86        104.39         9.79 o
   0  13   4        115.14        108.85        14.99 o
   1  13   4         57.90         50.84        13.27 o
   2  13   4         86.22        102.34         9.37 o
   3  13   4         27.30         30.88        12.35 o
  -5  14   4          7.40         15.20         9.60 o
  -4  14   4         18.07         26.97         9.09 o
  -3  14   4         78.70         84.47        10.21 o
  -2  14   4         41.54         45.07         9.99 o
  -1  14   4          9.83         11.38         9.20 o
   0  14   4         24.59         19.77         9.07 o
   1  14   4         69.90         70.45        13.12 o
   2  14   4        116.65        116.91        15.56 o
  -3  15   4         10.54         12.48        12.91 o
  -2  15   4          6.79          8.07        13.17 o
  -1  15   4         11.66          6.63        12.77 o
   0  15   4         14.58         16.58        13.79 o
  -2 -15   5          4.83          5.82        16.12 o
  -1 -15   5          2.94         11.13         9.95 o
   0 -15   5         23.56         38.93        18.60 o
   1 -15   5         32.84         43.67        18.34 o
   2 -15   5          4.47         15.26        10.12 o
   3 -15   5         10.69         14.55        11.57 o
   4 -15   5         45.46         28.67        10.85 o
  -3 -14   5          2.24          2.24        15.48 o
  -2 -14   5          3.49          5.45         8.69 o
  -1 -14   5          0.48          7.75        17.06 o
   0 -14   5         34.53         47.58        18.73 o
   1 -14   5        217.47        250.76        21.99 o
   2 -14   5        135.90        137.62        18.16 o
   3 -14   5         24.53         26.37        15.47 o
   4 -14   5         23.93         25.02         9.26 o
   5 -14   5         63.03         55.30        13.21 o
   6 -14   5         82.05         88.03        16.21 o
  -4 -13   5          0.03          6.60        12.28 o
  -3 -13   5          0.02          0.06         8.29 o
  -2 -13   5          1.13          5.09         8.60 o
  -1 -13   5          1.20         -4.10        13.53 o
   0 -13   5         78.97         88.40        17.40 o
   1 -13   5        222.66        283.40        21.13 o
   2 -13   5        202.69        218.17        18.49 o
   3 -13   5        244.78        224.38        21.36 o
   4 -13   5        148.82        144.70        10.59 o
   5 -13   5         74.89         69.05        16.13 o
   6 -13   5        154.73        180.97        19.12 o
  -5 -12   5          2.17          6.85        11.97 o
  -4 -12   5          4.97          3.12        10.25 o
  -3 -12   5         14.44         13.68         8.33 o
  -2 -12   5          4.75         10.28         8.54 o
  -1 -12   5         27.95         35.61        15.07 o
   0 -12   5         37.12         62.47        14.32 o
   1 -12   5        239.44        258.65        18.81 o
   2 -12   5        274.52        296.56        19.60 o
   3 -12   5        152.57        151.41         7.26 o
   4 -12   5        130.08        126.81        12.28 o
   5 -12   5         50.93         53.04         6.36 o
   6 -12   5         33.09         36.78         8.30 o
   7 -12   5         18.64         13.32         9.56 o
  -5 -11   5         13.63         20.34        12.14 o
  -4 -11   5          0.41          0.96         7.87 o
  -3 -11   5         59.07         49.27         8.59 o
  -2 -11   5         23.09         16.99         7.99 o
  -1 -11   5         19.21         29.37        13.79 o
   0 -11   5        239.83        255.89        18.21 o
   1 -11   5        191.50        195.98        16.70 o
   2 -11   5        224.17        240.26        18.36 o
   3 -11   5        226.25        230.82         7.83 o
   4 -11   5        240.58        231.21         7.93 o
   5 -11   5        164.42        160.76         7.09 o
   6 -11   5         61.38         56.80         7.80 o
   7 -11   5         16.53         13.56         6.55 o
  -6 -10   5          3.97          4.56        11.78 o
  -5 -10   5         62.29         65.83        12.17 o
  -4 -10   5          2.80          6.60         7.34 o
  -3 -10   5        275.57        274.72        10.94 o
  -2 -10   5          0.21          0.91         7.60 o
  -1 -10   5          0.97         -4.73        12.65 o
   0 -10   5        105.97        101.30        15.09 o
   1 -10   5        237.72        249.33        17.56 o
   2 -10   5        819.72        735.39        23.41 o
   3 -10   5        665.49        648.33        10.51 o
   4 -10   5         89.50        105.70         6.08 o
   5 -10   5        185.05        177.05         7.08 o
   6 -10   5        213.93        219.08         8.07 o
   7 -10   5         74.42         71.31         7.65 o
   8 -10   5         20.13         16.29        10.66 o
  -7  -9   5          8.85         16.63        12.80 o
  -6  -9   5         15.51         17.88        11.73 o
  -5  -9   5         65.12         56.74        11.34 o
  -4  -9   5         33.31         36.29         7.69 o
  -3  -9   5         33.13         38.59         7.76 o
  -2  -9   5          0.15          6.50         9.07 o
  -1  -9   5         97.38         92.99        13.89 o
   0  -9   5          1.06          0.93         4.87 o
   1  -9   5        132.64        112.00        14.49 o
   2  -9   5        344.06        306.28         9.69 o
   3  -9   5         27.84         30.60         4.91 o
   4  -9   5         23.71         40.41         5.11 o
   5  -9   5         94.95         99.16         5.04 o
   6  -9   5         77.00         71.16         5.96 o
   7  -9   5         47.04         47.45         6.71 o
   8  -9   5         46.81         41.31        11.78 o
  -7  -8   5          7.29         14.59        10.99 o
  -6  -8   5          8.64         14.62         9.52 o
  -5  -8   5         45.12         49.20        11.16 o
  -4  -8   5          0.40          0.58         6.22 o
  -3  -8   5         16.86         21.72         6.55 o
  -2  -8   5          9.44         12.70         6.46 o
  -1  -8   5        489.14        520.92        16.74 o
   0  -8   5        313.46        308.28         7.31 o
   1  -8   5          7.04          6.84         5.93 o
   2  -8   5         16.78         18.83         6.17 o
   3  -8   5         22.99         36.34         4.64 o
   4  -8   5         20.79         14.87         3.67 o
   5  -8   5         78.28         79.41         4.50 o
   6  -8   5        194.03        181.17         8.33 o
   7  -8   5         43.24         42.38         7.08 o
   8  -8   5         23.33         21.74        10.63 o
  -8  -7   5          9.72         16.79        11.16 o
  -7  -7   5         18.40         21.34        11.84 o
  -6  -7   5         65.36         83.92        11.79 o
  -5  -7   5          0.12         -1.33         9.74 o
  -4  -7   5         22.90         20.25         5.90 o
  -3  -7   5        305.41        289.26        12.35 o
  -2  -7   5        309.94        282.01         8.69 o
  -1  -7   5        124.82        106.46         7.37 o
   0  -7   5        372.25        369.00        14.16 o
   1  -7   5        663.88        686.64        11.22 o
   2  -7   5        797.85        762.67        15.29 o
   3  -7   5        384.48        363.03         7.13 o
   4  -7   5        646.20        663.28         8.00 o
   5  -7   5        506.12        533.30         9.48 o
   6  -7   5        264.15        252.76         8.90 o
   7  -7   5         92.60         86.64         7.24 o
   8  -7   5         34.56         31.04         9.68 o
  -8  -6   5         27.49         45.58        11.87 o
  -7  -6   5         26.14         39.93        10.80 o
  -6  -6   5         64.95         85.45        11.50 o
  -5  -6   5         94.77         97.86         6.51 o
  -4  -6   5         30.84         33.04         5.91 o
  -3  -6   5        127.62        127.92         7.00 o
  -2  -6   5         47.17         44.10         2.18 o
  -1  -6   5         43.40         43.96         6.10 o
   0  -6   5        947.99        933.59        17.49 o
   1  -6   5        544.96        497.66         9.30 o
   2  -6   5        878.95        834.56        18.82 o
   3  -6   5       1038.89       1015.51         7.93 o
   4  -6   5        271.96        251.59         4.38 o
   5  -6   5        487.82        470.24         9.00 o
   6  -6   5        206.51        204.64         6.20 o
   7  -6   5         77.12         87.54         7.12 o
   8  -6   5         48.71         54.75        10.38 o
   9  -6   5         10.05         18.66        10.61 o
  -9  -5   5         22.50         25.79        13.51 o
  -8  -5   5         37.85         43.92        12.56 o
  -7  -5   5         22.29         27.36        11.06 o
  -6  -5   5        145.62        127.28        11.66 o
  -5  -5   5          7.84          8.29         4.91 o
  -4  -5   5          0.06         -3.23         8.22 o
  -3  -5   5         48.02         44.90         2.61 o
  -2  -5   5        257.96        267.82         7.22 o
  -1  -5   5       1045.72       1149.87         8.70 o
   0  -5   5        918.77       1096.19        17.21 o
   1  -5   5         27.20         17.22         4.57 o
   2  -5   5        334.57        298.60         7.42 o
   3  -5   5        371.72        360.80         6.31 o
   4  -5   5       1034.76       1017.04         7.18 o
   5  -5   5        917.72        940.52         8.71 o
   6  -5   5         12.86         12.47         4.22 o
   7  -5   5         77.77         67.30         5.33 o
   8  -5   5         19.31         29.38        10.07 o
   9  -5   5          6.45         12.09        11.97 o
  -9  -4   5         31.78         31.30        10.91 o
  -8  -4   5         54.41         58.07        12.50 o
  -7  -4   5         17.51         23.06        10.63 o
  -6  -4   5          2.02          1.71         9.35 o
  -5  -4   5          4.60         -0.16         4.59 o
  -4  -4   5        101.40         95.21         5.50 o
  -3  -4   5          9.19          7.93         1.42 o
  -2  -4   5        134.23        116.47         4.95 o
  -1  -4   5       2276.46       2350.70        10.62 o
   0  -4   5       3732.60       4014.02        14.29 o
   1  -4   5       1859.43       1992.80        15.20 o
   2  -4   5       2822.43       2864.67        13.52 o
   3  -4   5        883.73        956.21         6.02 o
   4  -4   5       1353.65       1330.91        10.55 o
   5  -4   5        986.60        970.96         8.54 o
   6  -4   5         66.72         69.80         4.88 o
   7  -4   5         21.10         18.07         4.55 o
   8  -4   5         42.51         40.84         7.02 o
   9  -4   5         18.17         20.66         7.36 o
  -9  -3   5         30.09         33.26        11.72 o
  -8  -3   5         60.95         77.25        12.63 o
  -7  -3   5        105.15        122.40        11.91 o
  -6  -3   5         58.85         69.17        10.49 o
  -5  -3   5         23.82         24.97         5.03 o
  -4  -3   5        285.58        264.59         7.54 o
  -3  -3   5        336.44        337.16         6.91 o
  -2  -3   5        546.44        555.25         7.72 o
  -1  -3   5         95.55         91.11         2.88 o
   0  -3   5        495.13        520.60         5.47 o
   1  -3   5       3139.97       3366.86        17.04 o
   2  -3   5       1913.93       1929.93         8.97 o
   3  -3   5       1231.80       1235.76         7.67 o
   4  -3   5       1030.61       1037.18         7.88 o
   5  -3   5        536.93        542.29         9.46 o
   6  -3   5         50.56         48.95         5.26 o
   7  -3   5         11.24          8.31         5.02 o
   8  -3   5         53.68         45.25        10.29 o
   9  -3   5         17.47         21.03         7.31 o
  -9  -2   5         32.39         39.04        10.79 o
  -8  -2   5         21.00         24.19         9.83 o
  -7  -2   5         33.04         40.91         9.82 o
  -6  -2   5        346.44        355.33        14.43 o
  -5  -2   5         28.48         28.28         4.42 o
  -4  -2   5          9.57          7.15         3.97 o
  -3  -2   5       1469.96       1472.51        17.83 o
  -2  -2   5        101.20        106.17         5.77 o
  -1  -2   5        135.80        143.35         2.38 o
   0  -2   5        456.19        468.01         3.87 o
   1  -2   5        190.00        198.88         4.55 o
   2  -2   5        133.08        138.53         3.24 o
   3  -2   5       1118.74       1049.26         9.25 o
   4  -2   5        314.62        286.34         4.89 o
   5  -2   5        159.72        159.23         6.18 o
   6  -2   5        254.30        248.34         7.84 o
   7  -2   5         17.15         13.87         5.30 o
   8  -2   5          2.54          8.92         9.24 o
   9  -2   5          9.59         12.53        10.79 o
  -9  -1   5         15.24         27.88        12.19 o
  -8  -1   5          0.51          0.43         9.09 o
  -7  -1   5         61.28         71.30        11.28 o
  -6  -1   5        418.43        397.34        14.92 o
  -5  -1   5        186.62        174.06        10.78 o
  -4  -1   5         52.63         41.93         7.44 o
  -3  -1   5        577.32        604.49        11.64 o
  -2  -1   5        115.55        115.34         3.23 o
  -1  -1   5          0.88          2.32         1.81 o
   0  -1   5         31.59         35.49         1.56 o
   1  -1   5       5595.05       5691.91        69.61 o
   2  -1   5         14.76         28.71         1.71 o
   3  -1   5        216.09        191.55         3.26 o
   4  -1   5       1345.78       1378.49        23.47 o
   5  -1   5        515.58        523.46        21.01 o
   6  -1   5        105.62        108.34         6.54 o
   7  -1   5         90.22         90.69         8.21 o
   8  -1   5         45.38         30.65        11.05 o
   9  -1   5          0.20         -0.29         8.77 o
 -10   0   5         23.21         15.64        12.11 o
  -9   0   5         20.28         17.62         9.81 o
  -8   0   5         27.10         40.19        10.20 o
  -7   0   5         24.40         23.47        10.03 o
  -6   0   5        200.08        204.68        12.39 o
  -5   0   5        434.14        460.25        14.26 o
  -4   0   5        500.78        485.99        12.66 o
  -3   0   5         21.62         25.86         3.65 o
  -2   0   5        401.55        413.20         5.42 o
  -1   0   5        125.04        119.53         2.77 o
   0   0   5       4360.77       4446.21        13.83 o
   1   0   5        579.75        610.83         5.95 o
   2   0   5        102.00        142.04         2.88 o
   3   0   5         13.75         10.13         1.88 o
   4   0   5       1194.30       1191.38        11.95 o
   5   0   5        577.97        612.21        10.18 o
   6   0   5        508.49        497.15        10.53 o
   7   0   5        409.57        417.47        16.95 o
   8   0   5         78.45         82.80        11.33 o
   9   0   5          0.37          1.72        11.56 o
 -10   1   5         22.05         29.48        12.19 o
  -9   1   5         38.63         32.90        10.24 o
  -8   1   5         42.92         42.31        11.36 o
  -7   1   5        123.46        132.58        12.25 o
  -6   1   5        431.89        446.77        15.31 o
  -5   1   5        488.68        478.55        14.05 o
  -4   1   5          9.57         11.94         4.51 o
  -3   1   5          1.70          4.62         3.64 o
  -2   1   5          0.16          0.79         2.94 o
  -1   1   5        140.50        145.07         3.07 o
   0   1   5        765.61        749.00         9.22 o
   1   1   5        103.28        111.85         1.69 o
   2   1   5        171.56        139.57         3.62 o
   3   1   5        595.51        565.73         7.64 o
   4   1   5        212.40        210.29         6.26 o
   5   1   5        610.03        620.82        20.74 o
   6   1   5        217.11        212.00         8.01 o
   7   1   5        114.75        116.28        12.14 o
   8   1   5         21.58         24.39        10.05 o
 -10   2   5         20.61         22.14        12.55 o
  -9   2   5         17.11         19.41        10.42 o
  -8   2   5         89.72         89.30        11.82 o
  -7   2   5         31.04         33.19         9.71 o
  -5   2   5          2.07         -0.25         7.91 o
  -4   2   5        103.68         88.43         6.61 o
  -3   2   5         10.17         10.01         4.59 o
  -2   2   5         59.95         62.02         3.88 o
  -1   2   5        280.01        289.65         3.57 o
   0   2   5       3392.68       3582.03        19.16 o
   1   2   5       2329.64       2398.34         9.72 o
   2   2   5        370.80        375.88         5.93 o
   3   2   5        463.63        452.24         7.57 o
   4   2   5       1003.56        974.37        11.79 o
   5   2   5         75.54         74.35         5.64 o
   6   2   5         74.28         75.55         6.35 o
   7   2   5         24.33         29.68         9.21 o
   8   2   5         12.81          9.90         9.43 o
 -10   3   5         41.59         48.46        12.94 o
  -9   3   5         40.90         45.69        12.11 o
  -8   3   5         80.47         68.16        10.67 o
  -7   3   5        122.87        118.98        11.69 o
  -6   3   5         24.56         21.16         9.49 o
  -5   3   5          0.42         -2.86         6.08 o
  -4   3   5          0.70          5.94         5.26 o
  -3   3   5         96.92         90.39         5.29 o
  -2   3   5       1178.18       1303.11         9.07 o
  -1   3   5        481.51        453.00         6.64 o
   0   3   5        672.46        669.02         4.22 o
   1   3   5       3981.21       4075.35        25.21 o
   2   3   5       1571.39       1617.50        12.52 o
   3   3   5       1171.30       1132.99        11.82 o
   4   3   5        422.18        443.11         9.08 o
   5   3   5        103.26        118.94         6.43 o
   6   3   5         53.24         67.28         6.24 o
   7   3   5         46.66         62.92        12.10 o
   8   3   5         18.91         28.00        11.98 o
 -10   4   5         56.26         56.09        12.68 o
  -9   4   5        108.07        119.05        13.46 o
  -8   4   5         83.38         92.68        11.23 o
  -7   4   5         21.82         22.72         9.48 o
  -6   4   5         51.93         51.56         9.82 o
  -5   4   5        135.47        116.55         7.49 o
  -4   4   5        281.35        298.25         8.39 o
  -3   4   5         70.78         64.64         4.52 o
  -2   4   5         27.90         45.69         3.84 o
  -1   4   5        305.96        313.67         4.51 o
   0   4   5         57.46         42.68         2.66 o
   1   4   5          2.58          5.86         1.88 o
   2   4   5        371.07        349.41         7.91 o
   3   4   5       1549.06       1488.67        20.36 o
   4   4   5        152.67        145.58         6.49 o
   5   4   5        258.97        235.80         8.16 o
   6   4   5         15.74         22.84         5.94 o
   7   4   5         51.82         65.23        11.68 o
   8   4   5         28.66         40.69        12.66 o
 -10   5   5         32.72         23.72        12.38 o
  -9   5   5         54.02         54.02        12.06 o
  -8   5   5         23.71         27.39        10.27 o
  -7   5   5         35.12         29.96         9.82 o
  -6   5   5          5.89          3.83         6.68 o
  -5   5   5          8.37         10.44         6.63 o
  -4   5   5          6.74         10.94         4.91 o
  -3   5   5          9.31         10.10         4.43 o
  -2   5   5        121.40        116.89         4.82 o
  -1   5   5         23.30         11.04         3.32 o
   0   5   5        331.29        333.97         5.66 o
   1   5   5        591.00        561.73         7.33 o
   2   5   5        371.82        342.70         6.62 o
   3   5   5        447.82        423.85        10.40 o
   4   5   5         18.51         14.55         4.34 o
   5   5   5         44.22         43.02         5.74 o
   6   5   5          0.51          4.64         5.88 o
   7   5   5         49.15         46.01        11.46 o
  -9   6   5         28.00         40.97        12.69 o
  -8   6   5         31.08         38.96        11.30 o
  -7   6   5         48.80         69.13        11.42 o
  -6   6   5         94.30        105.55         8.57 o
  -5   6   5         31.60         27.93         5.71 o
  -4   6   5         14.57         17.38         5.18 o
  -3   6   5          5.41          9.02         4.88 o
  -2   6   5         39.97         39.58         3.73 o
  -1   6   5       1029.25       1038.96         9.85 o
   0   6   5        491.16        479.96         6.84 o
   1   6   5        673.40        658.56        10.48 o
   2   6   5        293.31        277.85         6.58 o
   3   6   5        312.24        303.44         7.12 o
   4   6   5        450.42        439.65         8.73 o
   5   6   5        114.52        117.43         6.20 o
   6   6   5         53.10         53.86         7.58 o
   7   6   5         39.31         36.70         8.66 o
  -9   7   5         20.50         25.64        10.68 o
  -8   7   5        137.15        164.15        14.80 o
  -7   7   5        215.96        202.53        13.82 o
  -6   7   5        259.77        265.23        10.67 o
  -5   7   5        427.09        437.89         9.92 o
  -4   7   5         23.87         21.18         5.68 o
  -3   7   5         22.57         22.53         5.32 o
  -2   7   5         60.57         61.87         4.05 o
  -1   7   5         35.45         39.52         4.17 o
   0   7   5         40.52         43.92         3.51 o
   1   7   5         86.64         84.00         6.46 o
   2   7   5        587.59        614.96        11.44 o
   3   7   5        190.95        207.58         6.63 o
   4   7   5        267.93        286.02         7.81 o
   5   7   5        109.84        109.59         6.20 o
   6   7   5         44.29         45.89         8.33 o
   7   7   5         35.95         26.51         7.35 o
  -9   8   5          0.64          2.37        12.39 o
  -8   8   5         77.40         88.96        12.82 o
  -7   8   5        211.87        210.91        10.89 o
  -6   8   5         38.40         42.35         8.26 o
  -5   8   5        249.69        235.62         8.21 o
  -4   8   5        346.00        332.45         8.46 o
  -3   8   5          0.53          3.27         5.08 o
  -2   8   5          3.55          7.93         4.03 o
  -1   8   5         47.12         42.35         4.20 o
   0   8   5         13.07         13.99         3.03 o
   1   8   5          0.80          1.56         4.37 o
   2   8   5          2.15          2.35         5.01 o
   3   8   5        100.53        100.41         5.69 o
   4   8   5         87.84         83.60         5.88 o
   5   8   5         69.30         67.99         6.18 o
   6   8   5         57.75         54.98         8.81 o
   7   8   5         11.79         13.07        10.39 o
  -8   9   5         12.60         13.78        10.95 o
  -7   9   5        206.04        228.91        11.62 o
  -6   9   5        197.21        212.76         8.77 o
  -5   9   5         16.76         18.06         6.32 o
  -4   9   5        147.45        129.48         7.03 o
  -3   9   5         14.07         11.64         4.02 o
  -2   9   5         20.77         25.16         4.29 o
  -1   9   5        215.19        223.33         6.11 o
   0   9   5        124.46        129.04        12.67 o
   1   9   5          3.98          4.03         4.46 o
   2   9   5        186.77        170.10         8.93 o
   3   9   5        176.88        172.17         7.76 o
   4   9   5        116.02        110.56         6.57 o
   5   9   5        143.14        136.06         7.11 o
   6   9   5         93.29         98.08         9.65 o
  -8  10   5         21.51         31.35        12.41 o
  -7  10   5        117.69        124.40        11.07 o
  -6  10   5         39.74         35.89         7.24 o
  -5  10   5          1.68          7.44         6.18 o
  -4  10   5         37.90         45.67         6.52 o
  -3  10   5          0.33          3.21         7.36 o
  -2  10   5          0.07          1.86         7.38 o
  -1  10   5          0.34          3.84         7.13 o
   0  10   5        176.45        168.56        13.82 o
   1  10   5        211.91        213.17        14.54 o
   2  10   5         26.59         21.15        11.08 o
   3  10   5        145.62        132.04         9.06 o
   4  10   5        132.02        131.25         7.01 o
   5  10   5         40.59         43.16         8.36 o
  -7  11   5         11.67         22.61         8.43 o
  -6  11   5          9.01         13.15         6.35 o
  -5  11   5         49.66         55.01         6.85 o
  -4  11   5         90.10         75.72         8.81 o
  -3  11   5         20.24         26.25         7.87 o
  -2  11   5          2.00          6.50         7.94 o
  -1  11   5         19.91         22.49         7.23 o
   0  11   5         36.33         22.59        11.54 o
   1  11   5         18.16         18.70        10.62 o
   2  11   5         72.13         91.64         9.43 o
   3  11   5         20.28         10.19         7.22 o
   4  11   5          0.96          1.63         8.95 o
  -7  12   5          0.35          0.56         6.73 o
  -6  12   5          3.79          6.84         7.22 o
  -5  12   5         25.48         41.53         9.87 o
  -4  12   5          3.92          5.25         8.59 o
  -3  12   5          1.17          2.38         8.66 o
  -2  12   5          7.88          6.31         7.87 o
  -1  12   5         84.35         83.72         9.33 o
   0  12   5         58.09         62.74         8.65 o
   1  12   5         17.75         21.80        11.95 o
   2  12   5         36.23         29.70         8.27 o
   3  12   5         10.39          0.91         8.01 o
   4  12   5          0.73         -0.69         7.80 o
  -6  13   5          1.94         -1.94         8.23 o
  -5  13   5         10.08         12.85         8.77 o
  -4  13   5          7.14         13.83         9.27 o
  -3  13   5          4.24          6.73         8.82 o
  -2  13   5          0.04          1.70         9.21 o
  -1  13   5          1.53          6.68         8.26 o
   0  13   5          6.99         13.29         7.44 o
   1  13   5         67.18         71.43        13.38 o
   2  13   5         86.51         73.74         8.83 o
   3  13   5          3.67          5.53         8.14 o
  -4  14   5         33.86         53.97        10.87 o
  -3  14   5          3.23          2.48         8.84 o
  -2  14   5          0.25          1.12         9.11 o
  -1  14   5          2.24          5.09         8.91 o
   0  14   5          2.01          5.52         8.57 o
   1  14   5          1.04          4.82        13.24 o
  -1  15   5          8.43          9.51        15.41 o
  -1 -15   6         30.50         41.82        10.20 o
   0 -15   6          0.37         -1.34        14.95 o
   1 -15   6          1.22         12.49        16.76 o
   2 -15   6         16.75         22.94        10.13 o
   3 -15   6          3.37         -0.16         9.88 o
   4 -15   6          0.66         -3.04        11.12 o
  -3 -14   6          2.64          5.69        15.08 o
  -2 -14   6         12.32         18.13         8.04 o
  -1 -14   6         25.06         24.57         8.91 o
   0 -14   6         16.90         34.28        17.84 o
   1 -14   6          1.13         12.07        17.69 o
   2 -14   6          0.05         23.82        18.86 o
   3 -14   6          0.06          6.42         8.35 o
   4 -14   6          9.63         19.05        15.37 o
   5 -14   6        125.56        152.24        20.94 o
  -4 -13   6         16.64         17.38        12.14 o
  -3 -13   6         30.93         33.34         9.61 o
  -2 -13   6         62.53         62.81         9.54 o
  -1 -13   6        133.56        150.76        17.30 o
   0 -13   6        157.30        186.87        20.06 o
   1 -13   6        100.62        125.53        19.28 o
   2 -13   6          2.06          6.70        17.20 o
   3 -13   6         19.56         18.14         8.20 o
   4 -13   6         13.59         19.24         6.97 o
   5 -13   6          4.58         13.66         7.80 o
   6 -13   6          7.95         10.66         8.09 o
  -5 -12   6         12.19         18.70        11.93 o
  -4 -12   6         18.66         25.52        11.38 o
  -3 -12   6         49.85         42.02         8.56 o
  -2 -12   6         34.77         39.43         9.07 o
  -1 -12   6         38.10         59.07        15.42 o
   0 -12   6        135.05        163.67        16.49 o
   1 -12   6         54.67         64.24        16.40 o
   2 -12   6         86.51        101.99        17.62 o
   3 -12   6         68.39         57.82         6.33 o
   4 -12   6          2.64          4.11         5.24 o
   5 -12   6          7.68         11.79        10.58 o
   6 -12   6          1.04          0.60         8.27 o
   7 -12   6          0.25          0.19        10.47 o
  -5 -11   6         39.61         33.04        12.49 o
  -4 -11   6          1.54          0.98        12.02 o
  -3 -11   6          6.39          7.18         7.54 o
  -2 -11   6         85.07         95.35         8.93 o
  -1 -11   6         13.82         18.65        14.25 o
   0 -11   6         17.09         23.42        14.23 o
   1 -11   6         44.98         47.56        14.30 o
   2 -11   6          2.17         10.23        14.51 o
   3 -11   6          4.97         11.86         5.19 o
   4 -11   6         20.72         22.32         5.71 o
   5 -11   6          8.68          7.75         7.60 o
   6 -11   6         20.65         21.18         8.03 o
   7 -11   6          9.70          7.37        10.54 o
  -6 -10   6         15.16         24.88        11.95 o
  -5 -10   6        173.68        174.53        14.64 o
  -4 -10   6        181.89        198.77        10.05 o
  -3 -10   6        281.20        277.10        10.85 o
  -2 -10   6        128.23        120.85         8.62 o
  -1 -10   6         89.61         74.54        13.59 o
   0 -10   6        154.99        150.59        15.53 o
   1 -10   6          0.63          4.79        13.36 o
   2 -10   6         14.41         27.36         7.10 o
   3 -10   6        131.23        103.75         6.12 o
   4 -10   6          9.52         11.57         5.05 o
   5 -10   6        114.15        105.78        12.79 o
   6 -10   6         28.24         27.47         6.68 o
   7 -10   6         62.72         60.60        11.34 o
  -7  -9   6          0.18          6.61        10.69 o
  -6  -9   6          5.76          9.29        11.67 o
  -5  -9   6        294.45        320.38        16.76 o
  -4  -9   6        823.76        808.72        19.64 o
  -3  -9   6        198.97        196.11         9.05 o
  -2  -9   6        181.41        188.98        12.22 o
  -1  -9   6        221.51        233.97        14.39 o
   0  -9   6        371.22        361.15        17.15 o
   1  -9   6        302.29        305.68        17.16 o
   2  -9   6         49.64         46.63         7.06 o
   3  -9   6          5.89          4.87         4.56 o
   4  -9   6          1.20          5.70         4.49 o
   5  -9   6         11.87         10.19         4.96 o
   6  -9   6         24.54         23.37         6.53 o
   7  -9   6         58.69         64.51        11.30 o
   8  -9   6         70.97         78.82        12.79 o
  -7  -8   6          3.13          2.38        12.12 o
  -6  -8   6         33.15         37.01        10.58 o
  -5  -8   6        331.00        314.76        15.58 o
  -4  -8   6        302.98        307.04        10.06 o
  -3  -8   6        212.31        193.45         8.49 o
  -2  -8   6        276.03        266.52        10.75 o
  -1  -8   6         60.92         62.80        10.81 o
   0  -8   6         17.61         25.86        11.23 o
   1  -8   6         82.52         77.54         6.96 o
   2  -8   6          3.32          1.53         6.33 o
   3  -8   6         23.02         25.73         4.62 o
   4  -8   6          1.75         -0.49         4.20 o
   5  -8   6         68.54         74.22         5.50 o
   6  -8   6        155.10        154.90         7.80 o
   7  -8   6         85.30         85.92        12.14 o
   8  -8   6         34.53         33.10        11.89 o
  -8  -7   6          5.33          9.35        11.92 o
  -7  -7   6         42.23         49.27        12.94 o
  -6  -7   6        110.12        102.33        11.92 o
  -5  -7   6        178.68        174.03        14.39 o
  -4  -7   6        494.78        516.82        11.31 o
  -3  -7   6        232.92        242.19         8.68 o
  -2  -7   6        358.42        342.16         9.41 o
  -1  -7   6        337.42        343.72        14.22 o
   0  -7   6        244.48        254.44        13.49 o
   1  -7   6        133.59        165.36         7.61 o
   2  -7   6          1.60          5.20         5.88 o
   3  -7   6         55.27         56.35         4.70 o
   4  -7   6         22.30         29.69         3.56 o
   5  -7   6         30.09         30.74         4.82 o
   6  -7   6         60.00         54.22         6.19 o
   7  -7   6        151.63        169.65        14.14 o
   8  -7   6         53.39         54.90        12.54 o
  -8  -6   6         22.32         26.12        11.79 o
  -7  -6   6         31.93         31.65        11.79 o
  -6  -6   6         95.11        104.71        11.88 o
  -5  -6   6        119.47        125.22         7.34 o
  -4  -6   6         85.09         84.59         6.54 o
  -3  -6   6        824.62        854.04        12.66 o
  -2  -6   6        453.88        477.64         7.10 o
  -1  -6   6        208.25        183.82         6.56 o
   0  -6   6       1044.03       1088.08        19.58 o
   1  -6   6       1328.53       1411.55        14.75 o
   2  -6   6        170.50        153.63         7.16 o
   3  -6   6         77.21         63.84         3.34 o
   4  -6   6         40.05         37.23         2.87 o
   5  -6   6          2.51          3.44         3.28 o
   6  -6   6          1.10          1.50         3.91 o
   7  -6   6         37.99         37.96        10.53 o
   8  -6   6          7.44          9.89        10.99 o
  -8  -5   6         42.75         45.71        12.30 o
  -7  -5   6          3.36          5.72        10.39 o
  -6  -5   6          1.79          2.19         8.98 o
  -5  -5   6          9.27          6.08         5.17 o
  -4  -5   6          1.75         -2.17         5.36 o
  -3  -5   6         66.51         63.86         5.76 o
  -2  -5   6       2474.95       2486.15        20.81 o
  -1  -5   6       1318.48       1381.15         9.12 o
   0  -5   6        327.15        312.31        11.17 o
   1  -5   6         69.23         61.83         5.53 o
   2  -5   6         54.43         50.93         5.61 o
   3  -5   6        310.48        304.52         4.23 o
   4  -5   6        301.84        310.72         5.44 o
   5  -5   6         33.11         28.57         3.47 o
   6  -5   6         90.57         86.00         5.04 o
   7  -5   6         28.51         30.47         6.20 o
   8  -5   6         46.73         40.27        10.19 o
  -9  -4   6         21.54         25.32        12.97 o
  -8  -4   6         23.66         21.77        10.09 o
  -7  -4   6         10.21         10.62        10.26 o
  -6  -4   6         64.32         69.19        10.76 o
  -5  -4   6         94.48         96.13         5.93 o
  -4  -4   6        208.66        205.25         7.33 o
  -3  -4   6        371.55        361.30         7.90 o
  -2  -4   6       1410.20       1484.81        14.71 o
  -1  -4   6       2330.21       2405.73        19.86 o
   0  -4   6        120.49         99.97         3.48 o
   1  -4   6         70.59         65.14         4.95 o
   2  -4   6         40.50         31.22         2.37 o
   3  -4   6        423.32        395.20         4.19 o
   4  -4   6         57.39         56.76         3.49 o
   5  -4   6        299.59        299.04         6.45 o
   6  -4   6         65.49         68.32         5.34 o
   7  -4   6          3.90         10.60         6.23 o
   8  -4   6         88.53        104.24         8.63 o
   9  -4   6         46.37         26.25        10.72 o
  -9  -3   6         16.10         18.65        12.11 o
  -8  -3   6         15.70         25.17        10.74 o
  -7  -3   6        103.43        102.57        11.28 o
  -6  -3   6        113.43        125.59        11.38 o
  -5  -3   6        186.10        187.88         6.86 o
  -4  -3   6        429.74        407.22         8.47 o
  -3  -3   6        513.05        493.61         8.42 o
  -2  -3   6       2191.50       2220.05        14.76 o
  -1  -3   6       2547.76       2436.65        41.02 o
   0  -3   6       2929.26       2991.13        14.03 o
   1  -3   6       2719.52       2750.74        29.67 o
   2  -3   6        655.34        619.95         6.86 o
   3  -3   6          8.59          7.69         2.41 o
   4  -3   6        284.24        262.01         4.56 o
   5  -3   6         17.82         21.37         3.72 o
   6  -3   6          8.25          6.70         5.66 o
   7  -3   6          5.27          7.36         5.90 o
   8  -3   6         38.98         43.39         7.64 o
   9  -3   6         22.43         18.36         7.70 o
  -9  -2   6          1.00          0.38        11.91 o
  -8  -2   6          0.50          5.59        10.81 o
  -7  -2   6         24.53         20.90         9.50 o
  -6  -2   6        258.98        270.19         7.61 o
  -5  -2   6        195.29        172.79        11.96 o
  -4  -2   6        366.57        362.69        11.96 o
  -3  -2   6        331.41        303.84         9.54 o
  -2  -2   6        568.37        605.17         9.27 o
  -1  -2   6        157.30        160.00         2.74 o
   0  -2   6        447.56        421.77         6.53 o
   1  -2   6       1254.10       1296.64         8.96 o
   2  -2   6         58.24         55.66         2.07 o
   3  -2   6         74.67         66.47         2.76 o
   4  -2   6          6.32          5.64         2.58 o
   5  -2   6         17.11         17.94         3.73 o
   6  -2   6         20.54         13.05         7.64 o
   7  -2   6         33.38         30.68         9.25 o
   8  -2   6         26.03         32.33         7.11 o
   9  -2   6          6.12          6.62         7.63 o
  -9  -1   6          0.08          4.48        10.68 o
  -8  -1   6          6.41          7.51        10.79 o
  -7  -1   6        159.54        165.45        13.21 o
  -6  -1   6        831.06        870.82        20.06 o
  -5  -1   6        929.36        964.75        18.90 o
  -4  -1   6        352.37        333.61        11.13 o
  -3  -1   6        232.53        214.93         4.85 o
  -2  -1   6        163.36        155.13         3.74 o
  -1  -1   6        640.67        643.29         4.91 o
   0  -1   6          8.97         15.88         1.20 o
   1  -1   6        446.13        490.45         5.92 o
   2  -1   6         16.50         12.49         1.35 o
   3  -1   6         50.63         59.71         2.48 o
   4  -1   6         95.59         87.77         3.03 o
   5  -1   6        204.20        191.43         6.63 o
   6  -1   6        140.11        126.21        10.78 o
   7  -1   6        188.53        194.61        13.50 o
   8  -1   6         26.88         32.53        10.98 o
   9  -1   6          5.56         12.09        11.40 o
  -9   0   6          2.77          8.42        12.00 o
  -8   0   6          4.03          2.70        10.23 o
  -7   0   6        115.60        103.75        11.41 o
  -6   0   6       3065.44       3080.11        34.79 o
  -5   0   6       1673.33       1738.23        24.56 o
  -4   0   6        172.41        165.27         5.82 o
  -3   0   6        554.60        573.57         7.45 o
  -2   0   6       1465.12       1518.29        10.00 o
  -1   0   6       1624.36       1573.73        19.28 o
   0   0   6       1033.05       1041.16         7.38 o
   1   0   6        147.02        120.36         3.64 o
   2   0   6         20.52         16.70         1.66 o
   3   0   6         43.37         49.45         2.40 o
   4   0   6         13.73         15.45         3.63 o
   5   0   6         35.24         40.60         4.73 o
   6   0   6        218.02        222.60        13.13 o
   7   0   6         27.10         24.14         9.04 o
   8   0   6         10.06         18.66        10.23 o
 -10   1   6          2.78          7.32        10.03 o
  -9   1   6          0.26         10.04        11.89 o
  -8   1   6          6.20          3.70         9.19 o
  -7   1   6        130.48        138.81        12.11 o
  -6   1   6        515.47        501.39        16.20 o
  -5   1   6         90.05         87.17         9.50 o
  -4   1   6        455.20        445.75         8.36 o
  -3   1   6       2088.52       2066.91        42.01 o
  -2   1   6         19.06         22.05         4.40 o
  -1   1   6       2303.46       2473.35        10.28 o
   0   1   6        597.62        540.70         4.84 o
   1   1   6        164.00        199.88         3.37 o
   2   1   6        533.78        518.84         7.19 o
   3   1   6        358.93        364.98         6.37 o
   4   1   6          0.23          3.41         3.59 o
   5   1   6          0.50          2.10         4.31 o
   6   1   6         28.52         34.54         9.81 o
   7   1   6         22.52         23.36         9.76 o
   8   1   6         33.13         28.36        11.47 o
 -10   2   6          0.41         10.30        11.93 o
  -9   2   6          0.33          5.95        11.53 o
  -8   2   6         13.79         18.07        10.32 o
  -7   2   6         38.72         30.48        10.47 o
  -6   2   6        104.09         89.72        10.69 o
  -5   2   6        143.29        134.57         8.38 o
  -4   2   6        413.23        393.08         8.38 o
  -3   2   6        109.88        108.25         5.16 o
  -2   2   6        318.03        316.00         6.00 o
  -1   2   6          9.33          6.24         2.08 o
   0   2   6         38.68         37.89         1.87 o
   1   2   6        124.35        110.46         2.44 o
   2   2   6        230.46        237.16         4.16 o
   3   2   6          5.08          2.68         3.49 o
   4   2   6         37.73         28.69         4.38 o
   5   2   6         83.30         72.34         5.79 o
   6   2   6         50.31         48.81        10.34 o
   7   2   6          8.78         10.39         9.10 o
   8   2   6         29.25         24.91        11.17 o
 -10   3   6         17.97         12.58        13.04 o
  -9   3   6         14.27          9.34        10.87 o
  -8   3   6         13.07         14.51        10.78 o
  -7   3   6         73.28         84.30        10.83 o
  -6   3   6         77.36         70.66        10.02 o
  -5   3   6        126.82        121.13         7.23 o
  -4   3   6        531.31        542.24         9.73 o
  -3   3   6       2272.83       2277.50        44.25 o
  -2   3   6       3120.64       3108.98        16.27 o
  -1   3   6       3333.49       3264.11        13.02 o
   0   3   6        891.86        856.56         6.90 o
   1   3   6        610.64        599.57         5.60 o
   2   3   6         60.12         52.00         3.09 o
   3   3   6         21.09         21.56         4.07 o
   4   3   6          2.69          2.14         4.10 o
   5   3   6          9.84         11.97         4.75 o
   6   3   6          4.67          6.36         8.37 o
   7   3   6          9.61          6.02        10.42 o
   8   3   6         23.73         27.66        10.84 o
 -10   4   6         10.04         17.16        13.25 o
  -9   4   6          0.32          3.29         9.89 o
  -8   4   6          3.06         -0.13        10.37 o
  -7   4   6         27.78         16.15         9.79 o
  -6   4   6         34.87         44.85        10.06 o
  -5   4   6         82.80         92.07         7.28 o
  -4   4   6       1870.73       1893.17        17.30 o
  -3   4   6       3030.35       3086.45        28.10 o
  -2   4   6       1355.97       1403.73        11.39 o
  -1   4   6       1478.40       1395.68         8.58 o
   0   4   6       1466.17       1547.92         9.22 o
   1   4   6        380.24        383.46         5.51 o
   2   4   6        743.28        716.98        13.13 o
   3   4   6          5.03          6.09         3.98 o
   4   4   6         23.73         20.08         4.67 o
   5   4   6         39.67         32.91         5.35 o
   6   4   6          3.66          1.10         9.87 o
   7   4   6         10.94          9.29         9.21 o
  -9   5   6          0.22         -1.54        11.88 o
  -8   5   6          5.13          4.79        10.10 o
  -7   5   6         25.42         28.21         9.98 o
  -6   5   6         12.65         17.55         6.85 o
  -5   5   6          1.53          4.59         6.57 o
  -4   5   6        575.18        564.89        10.57 o
  -3   5   6       1791.48       1854.86        17.11 o
  -2   5   6        104.43        101.80         4.01 o
  -1   5   6        261.68        251.95         7.71 o
   0   5   6        102.27         87.96         3.57 o
   1   5   6        331.37        325.95         6.63 o
   2   5   6       1070.20       1037.36        11.47 o
   3   5   6          4.54          3.93         4.02 o
   4   5   6        485.97        469.88         8.70 o
   5   5   6          6.24          6.80         5.02 o
   6   5   6          3.41          5.92        10.38 o
   7   5   6         22.55         20.03        10.11 o
  -9   6   6         10.89         16.75        10.36 o
  -8   6   6         33.99         31.30        10.05 o
  -7   6   6         29.71         21.95         9.56 o
  -6   6   6        246.67        263.10        10.26 o
  -5   6   6        394.79        417.05        18.17 o
  -4   6   6         93.86        101.30         5.99 o
  -3   6   6        398.84        382.38         7.81 o
  -2   6   6        600.56        584.54         7.14 o
  -1   6   6        425.01        396.59         7.08 o
   0   6   6        474.72        438.02         6.06 o
   1   6   6        175.72        182.57         5.56 o
   2   6   6        189.52        213.78         6.15 o
   3   6   6         72.69         70.53         5.03 o
   4   6   6         42.11         34.31         4.96 o
   5   6   6          2.13          1.11         6.74 o
   6   6   6         25.17         23.13         7.26 o
   7   6   6         17.15         11.36         7.66 o
  -9   7   6          0.06          4.54        11.87 o
  -8   7   6         67.50         89.39        12.37 o
  -7   7   6        175.53        196.74        10.57 o
  -6   7   6         65.68         73.45         8.34 o
  -5   7   6        145.42        148.52         8.73 o
  -4   7   6        533.59        543.13        12.82 o
  -3   7   6        329.82        332.36         7.86 o
  -2   7   6        260.41        228.07         5.50 o
  -1   7   6        438.24        425.74         7.65 o
   0   7   6        153.44        171.89         4.57 o
   1   7   6         57.33         60.81         5.93 o
   2   7   6         74.90         80.25         5.08 o
   3   7   6        109.60        111.68         5.82 o
   4   7   6          2.60          7.91         4.76 o
   5   7   6          0.10         -0.70         6.50 o
   6   7   6          8.12          2.18         7.74 o
   7   7   6          1.48          0.99        11.84 o
  -9   8   6          6.54          9.04        12.24 o
  -8   8   6         81.96         92.20        13.93 o
  -7   8   6        237.54        235.85        11.11 o
  -6   8   6         39.01         43.43         7.99 o
  -5   8   6         70.76         82.56         6.63 o
  -4   8   6         87.24         86.22         6.56 o
  -3   8   6         45.24         43.64         4.36 o
  -2   8   6         38.38         50.48         4.78 o
  -1   8   6          2.30          5.11         3.84 o
   0   8   6          1.12          3.42         2.87 o
   1   8   6         91.46        100.44         6.50 o
   2   8   6         67.83         71.36         5.15 o
   3   8   6          0.08          1.57         4.48 o
   4   8   6          2.95          4.49         4.69 o
   5   8   6         10.39          8.14         7.71 o
   6   8   6         13.16          8.83         6.98 o
  -8   9   6         95.43         99.48        12.50 o
  -7   9   6        177.45        167.23        10.27 o
  -6   9   6         26.67         34.56         6.39 o
  -5   9   6         14.09         19.91         6.02 o
  -4   9   6         76.66         78.95         6.85 o
  -3   9   6        425.58        429.04         7.60 o
  -2   9   6        472.62        428.04         8.65 o
  -1   9   6          1.21          5.59         3.82 o
   0   9   6          2.54          0.35         6.01 o
   1   9   6         53.65         51.33         5.81 o
   2   9   6         39.87         37.96         5.03 o
   3   9   6          6.76          9.02         4.67 o
   4   9   6          0.60          4.71         5.20 o
   5   9   6          1.15          1.06         7.41 o
   6   9   6         15.99         11.20         7.04 o
  -8  10   6         23.78         39.07        13.40 o
  -7  10   6         37.20         44.97        11.10 o
  -6  10   6         20.56         24.39         6.97 o
  -5  10   6        205.56        214.66        10.32 o
  -4  10   6        212.74        195.38         6.35 o
  -3  10   6        147.94        142.24         6.39 o
  -2  10   6        338.53        317.55        14.07 o
  -1  10   6        225.76        249.55        10.07 o
   0  10   6        101.69        134.54         8.81 o
   1  10   6        162.41        167.22        14.14 o
   2  10   6         69.38         61.31         7.34 o
   3  10   6         12.51         14.96         6.74 o
   4  10   6         17.94         17.61         7.24 o
   5  10   6          1.81          2.60         6.95 o
  -7  11   6          1.11          1.42         8.05 o
  -6  11   6          7.80         12.79         6.96 o
  -5  11   6         23.34         24.53         6.62 o
  -4  11   6         94.67        101.59         9.06 o
  -3  11   6        244.17        231.88        10.98 o
  -2  11   6        182.58        178.57         9.89 o
  -1  11   6         48.66         54.82         8.41 o
   0  11   6        102.27        100.43         8.71 o
   1  11   6         43.88         40.98        12.48 o
   2  11   6          0.12          2.70         7.45 o
   3  11   6          0.43         -1.78         8.88 o
  -7  12   6          2.24         -3.82        12.70 o
  -6  12   6         18.93         21.10         7.15 o
  -5  12   6        120.66        146.84        11.15 o
  -4  12   6        157.14        154.77        11.24 o
  -3  12   6        126.69        115.22        10.55 o
  -2  12   6        132.66        132.18        10.10 o
  -1  12   6         82.94         77.12         8.50 o
   0  12   6         16.53         18.01         8.23 o
   1  12   6          1.51         13.96        12.29 o
   2  12   6          6.91          6.69         8.06 o
   3  12   6          6.51          0.13         7.85 o
  -5  13   6        157.35        180.07        12.72 o
  -4  13   6        161.26        173.47        11.78 o
  -3  13   6         90.81         86.24        10.41 o
  -2  13   6         88.47         80.37         9.67 o
  -1  13   6         91.81         83.36         9.40 o
   0  13   6        153.46        162.97        11.26 o
   1  13   6         35.55         41.43         9.99 o
   2  13   6          1.19          8.13         7.87 o
  -4  14   6         12.42         24.02        14.26 o
  -3  14   6          6.33          3.29         9.04 o
  -2  14   6         24.39         20.37         9.80 o
  -1  14   6         49.03         63.08         9.51 o
   0  14   6        152.82        170.08        16.03 o
   1  14   6         57.05         75.29        15.93 o
   2 -15   7         16.59          9.57        11.71 o
   3 -15   7         34.87         39.00        12.18 o
  -3 -14   7          0.08         -1.20        16.44 o
  -2 -14   7          7.89          8.23         9.51 o
  -1 -14   7         88.71         85.73        13.58 o
   0 -14   7         77.17         99.69        19.53 o
   1 -14   7         35.39         53.79        19.16 o
   2 -14   7         41.97         47.73        16.71 o
   3 -14   7         88.41         97.73        10.69 o
   4 -14   7        144.24        175.23        21.10 o
   5 -14   7         40.45         49.69        19.05 o
  -3 -13   7          0.10          7.55         9.35 o
  -2 -13   7         33.81         39.85         9.98 o
  -1 -13   7        142.20        175.26        11.72 o
   0 -13   7        160.60        169.69        19.02 o
   1 -13   7        172.85        162.78        17.73 o
   2 -13   7        158.46        146.20        17.63 o
   3 -13   7        118.23        100.78        10.05 o
   4 -13   7        216.90        222.74        11.50 o
   5 -13   7         73.85         77.99        11.87 o
   6 -13   7          2.65          1.33         9.28 o
  -4 -12   7          2.81          7.02        12.96 o
  -3 -12   7          3.93          0.60         8.90 o
  -2 -12   7          6.38          7.80         7.97 o
  -1 -12   7        120.22        138.11        10.23 o
   0 -12   7        161.84        176.26        17.39 o
   1 -12   7        172.71        182.38        18.72 o
   2 -12   7        219.52        217.38        17.94 o
   3 -12   7         69.55         68.26         6.39 o
   4 -12   7         32.07         39.08         8.51 o
   5 -12   7         19.56         18.62         8.18 o
   6 -12   7          0.73          3.77         9.20 o
  -5 -11   7         12.11          7.17        11.58 o
  -4 -11   7          0.03         -0.89         8.10 o
  -3 -11   7          4.93          3.36         7.83 o
  -2 -11   7        134.94        146.37         9.48 o
  -1 -11   7         87.62         86.98         8.61 o
   0 -11   7        155.29        145.09        16.80 o
   1 -11   7        163.55        161.05        16.09 o
   2 -11   7        154.22        158.98        17.44 o
   3 -11   7        175.66        184.78         7.41 o
   4 -11   7        182.81        187.39        10.29 o
   5 -11   7         74.13         76.98         8.84 o
   6 -11   7          3.24          6.41         8.39 o
   7 -11   7          0.15          1.95         9.88 o
  -6 -10   7          1.64          8.13        11.91 o
  -5 -10   7         71.49         90.05        13.41 o
  -4 -10   7          3.23         -0.43         7.52 o
  -3 -10   7         16.94         13.77         7.27 o
  -2 -10   7          2.40          2.58         6.63 o
  -1 -10   7        174.68        152.41        14.64 o
   0 -10   7        641.04        631.63        21.84 o
   1 -10   7        432.18        429.64        19.78 o
   2 -10   7        196.46        221.19        11.74 o
   3 -10   7        410.25        393.44         8.84 o
   4 -10   7        199.71        198.10        10.28 o
   5 -10   7        120.97        120.00        10.75 o
   6 -10   7        109.41        109.22        12.23 o
   7 -10   7         19.59         25.14        11.26 o
  -7  -9   7         32.63         25.11        10.72 o
  -6  -9   7         11.54         16.81        12.10 o
  -5  -9   7          4.32         12.15        10.99 o
  -4  -9   7         49.59         56.24         7.63 o
  -3  -9   7         29.50         24.50         7.55 o
  -2  -9   7         82.04         83.96         7.47 o
  -1  -9   7          8.40         30.73        11.62 o
   0  -9   7        122.75        114.67        12.56 o
   1  -9   7         83.22         99.85        13.26 o
   2  -9   7          7.50          1.50         6.47 o
   3  -9   7         25.14         32.29         4.85 o
   4  -9   7        390.91        386.49        11.62 o
   5  -9   7        179.94        173.15         9.27 o
   6  -9   7         77.15         68.57        11.55 o
   7  -9   7         93.61        109.34        13.00 o
  -7  -8   7         12.53          7.04        12.52 o
  -6  -8   7          1.35         10.95         9.66 o
  -5  -8   7          0.22         10.12         6.52 o
  -4  -8   7         10.29          8.23         6.14 o
  -3  -8   7         71.04         80.32         7.25 o
  -2  -8   7          9.41          6.76         5.90 o
  -1  -8   7         55.67         53.03         6.73 o
   0  -8   7         48.60         67.21        11.55 o
   1  -8   7          3.45         12.38         6.34 o
   2  -8   7         23.78         46.35        11.61 o
   3  -8   7        239.33        236.54         6.66 o
   4  -8   7         94.60         90.88         7.65 o
   5  -8   7         81.02         69.71         5.61 o
   6  -8   7        113.49         94.20        11.13 o
   7  -8   7         76.22         67.51        10.72 o
   8  -8   7          0.14          0.75        10.58 o
  -8  -7   7         14.74         14.68        13.17 o
  -7  -7   7          5.51         22.70        12.21 o
  -6  -7   7          0.44         10.23         9.38 o
  -5  -7   7         25.71         23.00         7.49 o
  -4  -7   7         34.61         30.08         6.09 o
  -3  -7   7         92.21         81.88         7.08 o
  -2  -7   7        280.37        279.68         8.94 o
  -1  -7   7        495.47        456.15        10.04 o
   0  -7   7        780.94        715.77        18.44 o
   1  -7   7        240.74        257.08         8.75 o
   2  -7   7        460.51        496.24        10.93 o
   3  -7   7        742.41        733.59         9.31 o
   4  -7   7        840.20        863.00        10.60 o
   5  -7   7        301.60        299.93         7.40 o
   6  -7   7         96.58         98.48        11.26 o
   7  -7   7         70.02         72.57        10.98 o
   8  -7   7         14.42         11.92         9.58 o
  -8  -6   7         33.45         46.65        13.00 o
  -7  -6   7         28.62         40.60        11.76 o
  -6  -6   7          0.50          4.37        10.12 o
  -5  -6   7         19.64         24.29         5.98 o
  -4  -6   7         62.36         59.07         6.35 o
  -3  -6   7         13.25         16.57         3.31 o
  -2  -6   7        335.36        335.67         5.68 o
  -1  -6   7         16.61         13.94         2.72 o
   0  -6   7        409.89        371.02        14.05 o
   1  -6   7       1859.47       1790.60        18.87 o
   2  -6   7        571.14        540.31        10.77 o
   3  -6   7        644.15        646.58         6.78 o
   4  -6   7        310.20        303.33         8.73 o
   5  -6   7        203.36        182.29         6.83 o
   6  -6   7        142.71        146.52        10.37 o
   7  -6   7         49.03         59.78        10.25 o
   8  -6   7         19.06         24.39        11.17 o
  -8  -5   7         22.45         26.89        10.19 o
  -7  -5   7          4.18          5.02        10.66 o
  -6  -5   7          3.43          5.82         9.66 o
  -5  -5   7         24.49         25.89         5.54 o
  -4  -5   7         86.67         87.24         6.24 o
  -3  -5   7        201.70        202.65         7.24 o
  -2  -5   7        467.78        500.57         6.58 o
  -1  -5   7        141.37        140.28         4.05 o
   0  -5   7         39.82         33.01         5.15 o
   1  -5   7         26.95         21.61         5.39 o
   2  -5   7       1576.37       1551.56        10.63 o
   3  -5   7       1920.52       1909.23        14.15 o
   4  -5   7         35.49         31.71         3.26 o
   5  -5   7        218.81        196.67         9.02 o
   6  -5   7         66.03         75.47         8.56 o
   7  -5   7         10.34          8.69         5.73 o
   8  -5   7         11.42         25.17        11.27 o
  -9  -4   7         11.43         11.68        11.04 o
  -8  -4   7          2.65         -2.15        10.53 o
  -7  -4   7          0.22          2.03        10.36 o
  -6  -4   7          6.53         10.71         4.82 o
  -5  -4   7          1.62         -0.58         4.71 o
  -4  -4   7         72.64         80.43         5.92 o
  -3  -4   7        485.59        480.29        10.32 o
  -2  -4   7        527.80        533.46         7.69 o
  -1  -4   7        764.56        743.06        13.02 o
   0  -4   7       4229.38       4311.70        14.06 o
   1  -4   7       1354.75       1439.59        13.78 o
   2  -4   7       1341.34       1285.00         7.60 o
   3  -4   7       1560.21       1560.04        16.42 o
   4  -4   7        136.85        130.01         3.91 o
   5  -4   7        107.96        104.84         8.39 o
   6  -4   7         98.15         93.04         9.14 o
   7  -4   7         86.27         93.87         7.89 o
   8  -4   7         31.54         35.92         7.20 o
  -9  -3   7         16.27         13.62        10.50 o
  -8  -3   7         17.62         27.33        10.28 o
  -7  -3   7         49.80         58.17        10.10 o
  -6  -3   7         81.61         77.40         5.69 o
  -5  -3   7         18.71         16.48         4.90 o
  -4  -3   7          0.91          0.67         4.63 o
  -3  -3   7        137.22        139.97         7.02 o
  -2  -3   7        993.90       1005.12         8.50 o
  -1  -3   7        946.81        956.88        10.41 o
   0  -3   7        382.59        374.26         6.54 o
   1  -3   7       1502.10       1519.57        13.38 o
   2  -3   7       1157.95       1158.39         6.82 o
   3  -3   7        517.09        513.54         5.47 o
   4  -3   7        311.95        314.02         4.95 o
   5  -3   7        262.48        241.52         8.49 o
   6  -3   7        104.25        105.96         7.43 o
   7  -3   7         16.04         20.49         6.91 o
   8  -3   7         32.79         32.14         7.76 o
   9  -3   7          0.74         -0.96         9.22 o
  -9  -2   7         27.42         43.70        11.19 o
  -8  -2   7        119.16        149.68        14.53 o
  -7  -2   7          0.36          3.25         8.79 o
  -6  -2   7         13.62         16.26         7.43 o
  -5  -2   7        444.64        449.09        14.37 o
  -4  -2   7         29.74         28.56         7.37 o
  -3  -2   7         21.96         19.76         5.95 o
  -2  -2   7        168.90        160.50         3.09 o
  -1  -2   7          5.66          5.57         1.81 o
   0  -2   7        420.98        423.23         4.54 o
   1  -2   7        368.43        336.13         5.43 o
   2  -2   7        883.09        881.97         8.43 o
   3  -2   7        881.49        878.39         6.46 o
   4  -2   7        153.42        149.32         3.77 o
   5  -2   7          5.48          5.26         5.59 o
   6  -2   7         70.02         77.20         7.30 o
   7  -2   7         39.80         37.45         6.88 o
   8  -2   7          0.40          2.22         6.69 o
   9  -2   7          1.03          4.62         9.12 o
  -9  -1   7          7.60         15.35        12.30 o
  -8  -1   7         99.16         91.04        12.85 o
  -7  -1   7          0.73          6.17         9.98 o
  -6  -1   7          7.62         15.61         9.39 o
  -5  -1   7        277.10        253.79        11.79 o
  -4  -1   7          0.13          2.55         6.63 o
  -3  -1   7         41.99         45.47         3.65 o
  -2  -1   7        827.86        815.87         7.05 o
  -1  -1   7       2431.89       2617.37        25.50 o
   0  -1   7        517.54        590.46         7.92 o
   1  -1   7        301.99        249.06         4.95 o
   2  -1   7       1399.33       1455.11        10.30 o
   3  -1   7        597.96        595.02         5.22 o
   4  -1   7        742.13        762.61         8.12 o
   5  -1   7        436.37        442.59        14.19 o
   6  -1   7         68.87         78.11         7.90 o
   7  -1   7          3.34          7.70         6.65 o
   8  -1   7          6.62         10.05         6.81 o
  -9   0   7          6.89         10.79        10.36 o
  -8   0   7        104.17        126.42        13.58 o
  -7   0   7         98.77        107.08        11.53 o
  -6   0   7         50.17         51.36         9.86 o
  -5   0   7         42.86         39.83         8.81 o
  -4   0   7         49.62         52.18         4.95 o
  -3   0   7         22.19         23.21         3.91 o
  -2   0   7        613.76        602.06         6.08 o
  -1   0   7        475.07        491.94         8.59 o
   0   0   7         28.37         12.57         2.66 o
   1   0   7         52.27         47.45         3.25 o
   2   0   7       1836.40       1915.93        16.67 o
   3   0   7       1063.95       1150.14         7.07 o
   4   0   7        996.66        992.11        10.52 o
   5   0   7       1032.69       1077.82        15.75 o
   6   0   7        363.23        388.28        16.55 o
   7   0   7          0.47          2.56         8.34 o
   8   0   7          0.23          6.10         7.59 o
  -9   1   7         30.83         41.02        10.74 o
  -8   1   7         56.38         60.42        11.01 o
  -7   1   7        124.66        123.51        11.76 o
  -6   1   7        119.70        118.01        10.89 o
  -5   1   7         12.79          9.50         5.57 o
  -4   1   7         22.26         30.93         5.08 o
  -3   1   7          3.52          5.62         4.01 o
  -2   1   7         51.13         51.89         3.89 o
  -1   1   7         46.73         44.72         2.56 o
   0   1   7          2.28          3.42         2.42 o
   1   1   7        173.80        170.71         5.03 o
   2   1   7        465.70        451.84        11.18 o
   3   1   7       1146.58       1169.16        16.24 o
   4   1   7        380.01        387.19         6.52 o
   5   1   7        360.00        349.32        14.92 o
   6   1   7         78.54         82.85        10.63 o
   7   1   7          2.41          7.31         9.78 o
   8   1   7          0.42          2.12        10.79 o
  -9   2   7         18.51         22.16        10.21 o
  -8   2   7          9.66          8.08        10.95 o
  -7   2   7          0.28          4.79         9.93 o
  -6   2   7          2.71          1.42         8.57 o
  -5   2   7          6.78          4.95         5.60 o
  -4   2   7         44.97         46.26         6.72 o
  -3   2   7         99.72        105.55         5.36 o
  -2   2   7       1162.13       1226.49        12.85 o
  -1   2   7        486.32        515.69         4.90 o
   0   2   7        707.97        730.48         5.09 o
   1   2   7       1425.47       1380.87         7.87 o
   2   2   7        835.42        834.11         7.13 o
   3   2   7         78.70         78.95         3.61 o
   4   2   7        211.89        205.28        11.94 o
   5   2   7         31.17         32.71         9.48 o
   6   2   7         52.49         54.95        10.57 o
   7   2   7         22.57         23.69        10.64 o
  -9   3   7         23.30         33.58        12.21 o
  -8   3   7          0.48          3.66        10.16 o
  -7   3   7          2.83          4.02         9.24 o
  -6   3   7         91.39         91.96         9.09 o
  -5   3   7         39.30         39.79         6.38 o
  -4   3   7        473.21        485.22         9.83 o
  -3   3   7         67.26         77.45         5.65 o
  -2   3   7        244.67        239.59         4.45 o
  -1   3   7       2570.57       2587.32        14.89 o
   0   3   7        622.26        615.83         4.76 o
   1   3   7       1048.20       1064.62         8.92 o
   2   3   7        975.07        996.72         7.49 o
   3   3   7        161.76        169.91         4.61 o
   4   3   7        141.63        156.76        11.27 o
   5   3   7        205.01        209.88        13.04 o
   6   3   7         40.15         47.92         9.75 o
   7   3   7         48.36         45.13        10.22 o
  -9   4   7         18.10         16.56        12.13 o
  -8   4   7         12.64         10.37         9.41 o
  -7   4   7          4.64          7.26         8.75 o
  -6   4   7         64.85         59.55         7.15 o
  -5   4   7        116.14        111.57         7.46 o
  -4   4   7          0.04          0.28         5.93 o
  -3   4   7          0.23          4.63         4.16 o
  -2   4   7         67.78         83.34         3.69 o
  -1   4   7         12.35         15.52         2.92 o
   0   4   7        699.94        712.16         6.96 o
   1   4   7       2165.26       2118.22        11.85 o
   2   4   7        138.31        123.74         3.96 o
   3   4   7        654.47        624.36         9.52 o
   4   4   7          9.18         19.19         8.62 o
   5   4   7         79.51         78.20        11.10 o
   6   4   7         86.41         86.04        12.63 o
   7   4   7         57.95         94.68        13.72 o
  -9   5   7          3.49         11.80         9.78 o
  -8   5   7         15.51         18.68        10.22 o
  -7   5   7         26.32         27.21        10.46 o
  -6   5   7          2.20          0.05         6.54 o
  -5   5   7          0.07          6.21         6.41 o
  -4   5   7          0.04          2.19         6.29 o
  -3   5   7          9.24          8.59         4.44 o
  -2   5   7        513.55        534.15         6.72 o
  -1   5   7        188.60        191.26         5.58 o
   0   5   7         28.48         21.06         3.28 o
   1   5   7        440.85        418.68         7.61 o
   2   5   7         39.98         46.21         4.17 o
   3   5   7         89.58         83.96         4.92 o
   4   5   7          6.96          9.22         5.95 o
   5   5   7        133.68        125.36         8.46 o
   6   5   7         39.17         52.25        11.98 o
   7   5   7          9.25          5.00        11.68 o
  -9   6   7         27.38         43.61        12.94 o
  -8   6   7         37.03         54.85        12.25 o
  -7   6   7         15.36         20.31         9.16 o
  -6   6   7          0.25          4.35         6.59 o
  -5   6   7          0.07          3.12         6.74 o
  -4   6   7          5.17          7.58         5.03 o
  -3   6   7        131.36        145.17         5.17 o
  -2   6   7         71.53         69.96         4.19 o
  -1   6   7        478.00        458.43         7.81 o
   0   6   7        535.60        511.45         6.76 o
   1   6   7        452.96        445.99         9.13 o
   2   6   7        591.77        586.16         8.87 o
   3   6   7        376.31        375.90         7.89 o
   4   6   7        175.53        168.17        11.71 o
   5   6   7         57.25         63.63         8.24 o
   6   6   7         40.97         38.19         8.65 o
   7   6   7          6.70         -2.63        10.71 o
  -9   7   7         62.85         62.65        13.48 o
  -8   7   7         51.25         45.17        12.54 o
  -7   7   7        168.42        167.83        10.04 o
  -6   7   7        132.60        142.68         9.55 o
  -5   7   7         22.34         25.53         5.70 o
  -4   7   7          1.31          1.40         5.08 o
  -3   7   7         17.63         19.62         4.12 o
  -2   7   7         24.40         33.47         4.57 o
  -1   7   7         60.78         52.48         4.69 o
   0   7   7        303.47        297.02         7.68 o
   1   7   7        232.13        219.70         8.32 o
   2   7   7        486.33        499.47         8.81 o
   3   7   7        178.36        191.05         6.72 o
   4   7   7        129.15        144.16         8.98 o
   5   7   7        122.04        132.59         9.36 o
   6   7   7          5.75          7.57         7.30 o
  -9   8   7         53.73         54.92        12.31 o
  -8   8   7         41.11         60.32        11.35 o
  -7   8   7         92.59         91.44         9.03 o
  -6   8   7         19.23         21.82         8.24 o
  -5   8   7          9.59         12.89         5.77 o
  -4   8   7         60.51         58.62         6.23 o
  -3   8   7         62.65         57.76         4.54 o
  -2   8   7         12.21         12.91         4.40 o
  -1   8   7         43.98         27.89         4.35 o
   0   8   7         24.24         20.46         3.36 o
   1   8   7        163.44        146.66         7.35 o
   2   8   7         53.89         51.99         5.04 o
   3   8   7        114.27        122.82         6.18 o
   4   8   7        147.12        150.98         9.20 o
   5   8   7         23.00         19.10         7.98 o
   6   8   7          0.29          2.80         7.98 o
  -8   9   7         48.51         59.67        13.45 o
  -7   9   7          0.24          0.00         8.35 o
  -6   9   7          0.57          3.16         7.93 o
  -5   9   7          5.32          5.59         5.78 o
  -4   9   7         35.53         45.64         4.98 o
  -3   9   7         62.51         65.89         5.57 o
  -2   9   7         66.95         56.85         5.18 o
  -1   9   7         32.55         31.57         5.60 o
   0   9   7         92.04         89.30         4.33 o
   1   9   7        114.78        105.96         7.12 o
   2   9   7        230.65        223.21         7.33 o
   3   9   7        283.90        283.88        10.46 o
   4   9   7        171.98        168.03        11.33 o
   5   9   7          8.24          5.02         7.80 o
  -8  10   7         16.67         24.64        10.47 o
  -7  10   7          1.35          4.65         8.91 o
  -6  10   7          6.78         13.55         6.75 o
  -5  10   7          7.32          8.68         6.44 o
  -4  10   7         23.81         19.33         4.62 o
  -3  10   7          2.96          0.57         4.79 o
  -2  10   7         92.23         87.77         8.41 o
  -1  10   7        103.45         94.21         8.30 o
   0  10   7         60.48         59.69         7.86 o
   1  10   7        209.53        221.54        15.40 o
   2  10   7        117.42        122.94         8.73 o
   3  10   7         53.18         45.66        11.80 o
   4  10   7         39.38         28.34         7.06 o
   5  10   7         13.99          7.92        10.21 o
  -7  11   7         28.88         31.84        11.42 o
  -6  11   7         46.82         38.91         7.45 o
  -5  11   7         25.68         27.47         6.42 o
  -4  11   7          3.32          6.16         8.15 o
  -3  11   7          8.12          9.06         7.84 o
  -2  11   7          4.07          1.34         7.90 o
  -1  11   7          3.13          2.59         7.48 o
   0  11   7         44.54         51.01         8.26 o
   1  11   7         15.35         10.19         7.00 o
   2  11   7          2.30          2.25         6.96 o
   3  11   7          0.37         -2.78        11.10 o
   4  11   7          6.45          1.23        13.61 o
  -6  12   7          6.01          7.12         6.95 o
  -5  12   7          0.24          8.42         9.25 o
  -4  12   7          1.94          0.55         9.15 o
  -3  12   7          6.01          6.32         8.35 o
  -2  12   7         23.44         21.04         8.87 o
  -1  12   7         26.56         27.24         8.23 o
   0  12   7         52.63         59.54        13.03 o
   1  12   7          9.73          6.62         7.43 o
   2  12   7          0.70          0.22         6.78 o
   3  12   7          7.97         12.19        11.82 o
  -5  13   7          0.04          4.32         9.46 o
  -4  13   7          0.03         -1.01         8.30 o
  -3  13   7          0.01         -1.13         8.40 o
  -2  13   7          0.83          1.45         8.25 o
  -1  13   7         40.84         37.19        10.15 o
   0  13   7         92.54         87.29        10.33 o
   1  13   7          1.26         10.38         8.07 o
  -2  14   7          0.28          2.81         8.79 o
  -1  14   7          0.55          5.15         9.76 o
   0 -15   8         14.27          9.96        10.92 o
   2 -15   8          1.66         12.01        11.71 o
  -3 -14   8         23.03         32.26        17.28 o
  -2 -14   8         18.04         19.02         8.68 o
  -1 -14   8          5.20          1.78         9.65 o
   0 -14   8          2.20         -0.96        15.11 o
   1 -14   8          0.48          4.17        16.70 o
   2 -14   8          2.41          6.00        15.65 o
   3 -14   8         81.16        104.53        21.27 o
   4 -14   8         78.75        102.74        19.84 o
  -4 -13   8         16.32          9.64        15.98 o
  -3 -13   8         45.70         54.19         9.65 o
  -2 -13   8        106.12        110.14        10.66 o
  -1 -13   8        105.88        106.68        10.77 o
   0 -13   8         26.59         39.09        18.31 o
   1 -13   8          1.53          3.48        16.61 o
   2 -13   8          2.15         11.31        15.31 o
   3 -13   8          6.41         22.28        18.19 o
   4 -13   8         10.27         13.25         8.41 o
   5 -13   8          0.53          3.91         8.60 o
  -4 -12   8         33.57         41.70         8.69 o
  -3 -12   8         49.48         56.70         8.97 o
  -2 -12   8         75.04         75.67         9.06 o
  -1 -12   8         59.18         50.37         8.32 o
   0 -12   8        101.11        110.98        17.71 o
   1 -12   8         43.53         45.24        16.48 o
   2 -12   8          0.01          5.87        16.23 o
   3 -12   8          0.70          7.75         7.09 o
   4 -12   8         10.61         17.13         8.53 o
   5 -12   8          0.86          5.35         7.61 o
   6 -12   8          0.32          5.03         9.24 o
  -5 -11   8         12.70         11.38         9.70 o
  -4 -11   8         37.75         27.52         8.91 o
  -3 -11   8          2.28          1.40         7.51 o
  -2 -11   8         26.18         30.08         7.85 o
  -1 -11   8         34.17         39.14         8.18 o
   0 -11   8          1.25         -2.38        14.44 o
   1 -11   8         21.35          2.74        15.17 o
   2 -11   8          1.44          2.57        14.27 o
   3 -11   8         42.90         34.01         8.23 o
   4 -11   8         28.29         27.85         8.16 o
   5 -11   8          3.56          6.77         7.26 o
   6 -11   8         10.25         -0.08        10.74 o
  -6 -10   8         64.44         90.30        14.29 o
  -5 -10   8         82.74         78.05        11.53 o
  -4 -10   8         56.59         68.54         7.70 o
  -3 -10   8         83.81         91.33         8.17 o
  -2 -10   8        100.33         95.93         8.11 o
  -1 -10   8          1.66          8.13         7.96 o
   0 -10   8         23.29         48.34        13.31 o
   1 -10   8         96.29         65.97        14.96 o
   2 -10   8          1.44          3.15         8.69 o
   3 -10   8         36.02         33.34         7.97 o
   4 -10   8         22.00         20.65         7.14 o
   5 -10   8        147.74        153.00        10.47 o
   6 -10   8        148.57        152.09        12.76 o
   7 -10   8         34.20         48.16        12.51 o
  -6  -9   8        183.45        201.70        15.86 o
  -5  -9   8         76.58         92.24         8.09 o
  -4  -9   8         88.77        100.53         7.98 o
  -3  -9   8         40.79         49.40         7.18 o
  -2  -9   8        188.19        181.66         8.71 o
  -1  -9   8        391.11        396.80        10.81 o
   0  -9   8        115.37        111.31        12.73 o
   1  -9   8         22.04         32.35        12.01 o
   2  -9   8          0.42          0.22         7.31 o
   3  -9   8         21.07         20.95         6.87 o
   4  -9   8         46.60         44.89         7.94 o
   5  -9   8         56.27         53.44         8.10 o
   6  -9   8        106.57        122.31        13.24 o
   7  -9   8         19.21         20.09        11.58 o
  -7  -8   8         59.27         48.97        13.02 o
  -6  -8   8        106.86        115.81        13.57 o
  -5  -8   8         67.99         67.63         7.38 o
  -4  -8   8         75.50         78.84         7.39 o
  -3  -8   8        170.09        171.28         8.53 o
  -2  -8   8         22.26         15.97         6.14 o
  -1  -8   8          4.17          3.15         5.75 o
   0  -8   8         30.20         30.24        11.26 o
   1  -8   8          8.52          9.82         6.14 o
   2  -8   8          2.79          3.24         6.21 o
   3  -8   8         45.40         45.08         7.68 o
   4  -8   8         40.31         38.16         7.12 o
   5  -8   8         99.53         98.86         8.60 o
   6  -8   8         93.06        106.73        12.94 o
   7  -8   8         45.52         52.76        12.27 o
  -7  -7   8         49.65         59.36        13.26 o
  -6  -7   8         92.77        106.20        12.72 o
  -5  -7   8        105.48         96.22         7.45 o
  -4  -7   8        207.23        210.44         8.87 o
  -3  -7   8         25.60         25.26         6.14 o
  -2  -7   8         82.57         82.23         7.01 o
  -1  -7   8         64.59         68.26         6.40 o
   0  -7   8         29.26         25.44        10.41 o
   1  -7   8         13.70         16.09         6.32 o
   2  -7   8         12.61         15.96         6.62 o
   3  -7   8          5.41         11.21         6.19 o
   4  -7   8        179.61        192.64        12.47 o
   5  -7   8        214.64        213.20        12.70 o
   6  -7   8         47.20         40.72        10.91 o
   7  -7   8         50.62         69.99        12.40 o
   8  -7   8         43.88         18.65        12.68 o
  -8  -6   8         14.55         19.02        12.39 o
  -7  -6   8         11.62         17.08        10.14 o
  -6  -6   8         19.66         20.20         9.06 o
  -5  -6   8        221.59        225.95         8.98 o
  -4  -6   8        246.05        237.38         8.60 o
  -3  -6   8        431.93        418.99         6.96 o
  -2  -6   8        668.54        663.98         7.93 o
  -1  -6   8        432.04        422.36         7.84 o
   0  -6   8        269.71        235.10        13.20 o
   1  -6   8        250.26        225.57         8.41 o
   2  -6   8        154.61        164.00         7.90 o
   3  -6   8         35.39         23.83         6.15 o
   4  -6   8        145.92        134.67         5.97 o
   5  -6   8         97.48         93.10         6.39 o
   6  -6   8         34.79         29.48        10.28 o
   7  -6   8         19.33         17.95        10.76 o
   8  -6   8         21.15         21.17        10.30 o
  -8  -5   8          0.60          0.96         9.68 o
  -7  -5   8          6.43         13.64        11.04 o
  -6  -5   8          1.05         -0.50         5.48 o
  -5  -5   8         60.04         77.68         8.98 o
  -4  -5   8        542.50        560.60        10.92 o
  -3  -5   8        325.11        310.33         6.15 o
  -2  -5   8        594.35        572.82         7.38 o
  -1  -5   8        216.56        232.07         4.93 o
   0  -5   8        148.82        147.53         4.25 o
   1  -5   8          1.62          1.04         5.71 o
   2  -5   8        181.25        171.69         5.20 o
   3  -5   8          1.59         -0.30         3.80 o
   4  -5   8        115.44        105.06         5.02 o
   5  -5   8          5.73          8.93         4.85 o
   6  -5   8         57.86         57.41         6.53 o
   7  -5   8         84.92         80.17         7.31 o
   8  -5   8         29.97         32.36        12.36 o
  -9  -4   8          2.06          1.36        10.49 o
  -8  -4   8          4.96          1.67         9.89 o
  -7  -4   8         18.52         25.43        10.40 o
  -6  -4   8         33.34         34.18         5.84 o
  -5  -4   8         79.76         77.03         6.16 o
  -4  -4   8        907.37        919.17        12.96 o
  -3  -4   8       1318.60       1340.30        14.71 o
  -2  -4   8         85.96         74.94         3.93 o
  -1  -4   8        220.38        198.36         3.97 o
   0  -4   8          4.53          5.88         2.50 o
   1  -4   8        257.17        259.65         7.53 o
   2  -4   8        129.05        123.72         4.20 o
   3  -4   8         61.45         60.33         4.44 o
   4  -4   8        139.63        135.87         5.54 o
   5  -4   8         61.92         66.58         6.41 o
   6  -4   8        122.88        138.42         7.76 o
   7  -4   8         84.80         92.61         8.10 o
   8  -4   8         52.67         56.06         7.85 o
  -9  -3   8         13.51         14.07        11.88 o
  -8  -3   8         23.81         18.65        10.09 o
  -7  -3   8         40.17         43.96        10.65 o
  -6  -3   8        169.12        183.90         7.66 o
  -5  -3   8        188.31        188.28         7.42 o
  -4  -3   8        449.49        445.00         9.34 o
  -3  -3   8        882.24        879.47        12.78 o
  -2  -3   8       1460.00       1435.42        19.36 o
  -1  -3   8       2104.89       2092.80        13.14 o
   0  -3   8       1040.31       1038.42         8.67 o
   1  -3   8         93.27         89.82         6.35 o
   2  -3   8        369.15        345.26         6.37 o
   3  -3   8         59.31         61.03         6.08 o
   4  -3   8          0.23          1.59         3.71 o
   5  -3   8          0.42          4.82         5.30 o
   6  -3   8         78.89         85.79         7.55 o
   7  -3   8         44.23         39.47         7.38 o
   8  -3   8         33.00         37.81         7.59 o
  -9  -2   8         11.38         11.93        10.33 o
  -8  -2   8         54.93         55.59        12.83 o
  -7  -2   8         15.00         22.28        10.56 o
  -6  -2   8        135.01        128.45         8.65 o
  -5  -2   8        165.30        155.35        10.68 o
  -4  -2   8        163.55        154.07         9.26 o
  -3  -2   8        277.43        277.35         4.97 o
  -2  -2   8        321.70        328.53         4.43 o
  -1  -2   8        200.21        200.24         3.91 o
   0  -2   8          2.73          2.71         1.52 o
   1  -2   8        248.70        213.31         7.93 o
   2  -2   8         23.93         19.38         3.48 o
   3  -2   8          3.68          4.58         3.32 o
   4  -2   8         12.70         12.82         5.14 o
   5  -2   8         66.22         61.78         6.59 o
   6  -2   8         76.44         70.18         7.30 o
   7  -2   8         13.16          8.37         6.70 o
   8  -2   8         17.68         15.63         7.47 o
  -9  -1   8          9.59          6.46        11.54 o
  -8  -1   8        229.24        237.83        15.88 o
  -7  -1   8        369.37        398.22        16.91 o
  -6  -1   8         28.90         31.61         9.31 o
  -5  -1   8          2.55          1.83         7.68 o
  -4  -1   8        274.93        272.65         6.44 o
  -3  -1   8        207.05        201.51         5.26 o
  -2  -1   8        105.25        105.74         3.36 o
  -1  -1   8        142.05        126.85         3.51 o
   0  -1   8        252.08        242.26         4.77 o
   1  -1   8        323.97        330.62         6.07 o
   2  -1   8        119.30        118.29         4.41 o
   3  -1   8        170.19        181.97         5.07 o
   4  -1   8        391.10        381.13        20.85 o
   5  -1   8        451.12        460.52        11.15 o
   6  -1   8          9.91          9.63         6.36 o
   7  -1   8         10.76         11.23         6.50 o
   8  -1   8         25.53         20.59         7.43 o
  -9   0   8         31.64         26.14        10.60 o
  -8   0   8        422.26        396.92        18.37 o
  -7   0   8        159.92        155.81        13.11 o
  -6   0   8        100.86        106.28        10.77 o
  -5   0   8        399.71        423.81        14.04 o
  -4   0   8        380.32        396.14         7.86 o
  -3   0   8       1257.49       1286.20        22.07 o
  -2   0   8       1848.63       1775.22        14.79 o
  -1   0   8        102.89        106.40         4.79 o
   0   0   8         73.18         76.15         3.52 o
   1   0   8        743.16        751.07         8.29 o
   2   0   8        118.13        115.84         5.71 o
   3   0   8         36.96         28.75         3.45 o
   4   0   8         57.89         48.92         6.16 o
   5   0   8         22.83         24.90         5.95 o
   6   0   8         70.81         72.92         7.39 o
   7   0   8          4.74          6.87         6.56 o
   8   0   8         12.41         12.31         6.71 o
  -9   1   8         16.82         13.46        10.98 o
  -8   1   8        132.61        109.48        12.67 o
  -7   1   8         61.88         62.03        11.24 o
  -6   1   8         78.89         71.69        10.22 o
  -5   1   8        357.70        332.96         8.71 o
  -4   1   8        146.39        156.09         9.81 o
  -3   1   8        488.85        488.53         8.07 o
  -2   1   8         56.70         62.08         3.39 o
  -1   1   8        285.30        263.10         4.27 o
   0   1   8       1157.49       1135.45         9.05 o
   1   1   8        138.36        153.47         4.97 o
   2   1   8         77.03         76.86         5.06 o
   3   1   8        119.42        125.78         6.41 o
   4   1   8         27.07         22.44         5.37 o
   5   1   8         10.79          9.21         5.64 o
   6   1   8         26.32         22.30         6.37 o
   7   1   8         15.62         10.12         7.11 o
   8   1   8          5.17          5.22         6.47 o
  -9   2   8          6.21          5.87        10.24 o
  -8   2   8         12.61         22.87        11.60 o
  -7   2   8         22.82         20.81        10.31 o
  -6   2   8         98.85         93.11        10.57 o
  -5   2   8        114.04        107.53         8.19 o
  -4   2   8        276.90        269.98        13.98 o
  -3   2   8        300.13        311.30         9.11 o
  -2   2   8         59.68         57.70         3.73 o
  -1   2   8          7.61          2.70         2.73 o
   0   2   8        258.38        274.45         3.67 o
   1   2   8         27.31         25.80         1.61 o
   2   2   8         13.35         11.94         2.15 o
   3   2   8         76.93         75.80         5.46 o
   4   2   8         37.40         26.94         5.30 o
   5   2   8         14.87         10.19         5.32 o
   6   2   8         82.22         76.55         7.50 o
   7   2   8          7.17          8.19         7.21 o
   8   2   8         12.18         13.52         9.86 o
  -9   3   8         17.29         28.84        10.32 o
  -8   3   8         14.74         19.04         9.64 o
  -7   3   8         30.55         36.70         9.41 o
  -6   3   8        292.10        305.87         9.76 o
  -5   3   8        643.01        679.79        12.05 o
  -4   3   8        657.84        663.20        11.13 o
  -3   3   8       1304.56       1213.22        12.97 o
  -2   3   8       1423.42       1367.15        10.69 o
  -1   3   8       1102.63       1098.81         7.73 o
   0   3   8          2.43          3.93         2.71 o
   1   3   8         13.66          9.27         2.14 o
   2   3   8         16.92         19.95         1.99 o
   3   3   8         20.54         18.58         4.53 o
   4   3   8         13.22         15.08         4.87 o
   5   3   8          3.54          6.28         5.10 o
   6   3   8         35.82         31.30         6.61 o
   7   3   8         34.07         29.25         7.22 o
  -8   4   8          3.85          9.23         9.37 o
  -7   4   8          4.03          3.26         9.04 o
  -6   4   8        367.87        378.18        10.94 o
  -5   4   8       1160.29       1169.75        15.48 o
  -4   4   8       1001.29        999.20        13.64 o
  -3   4   8        637.86        592.27        10.41 o
  -2   4   8        561.46        549.75         6.61 o
  -1   4   8        713.99        735.80        15.13 o
   0   4   8        859.90        841.59         7.82 o
   1   4   8          5.63          5.95         2.11 o
   2   4   8         97.35         95.39         3.48 o
   3   4   8         98.89         95.84         4.84 o
   4   4   8          1.44          0.64         4.66 o
   5   4   8         19.19         24.75        10.24 o
   6   4   8         25.91         24.07        11.13 o
   7   4   8          7.23          6.06        10.44 o
  -9   5   8          1.74          0.95        11.83 o
  -8   5   8          4.32         13.63        11.27 o
  -7   5   8         11.06         12.75         7.66 o
  -6   5   8        159.93        170.88         8.99 o
  -5   5   8        317.40        331.48        10.19 o
  -4   5   8         48.36         47.99         6.62 o
  -3   5   8        242.16        251.88         5.80 o
  -2   5   8         95.21         85.46         4.15 o
  -1   5   8        375.31        369.94         7.16 o
   0   5   8       1584.25       1573.63        10.93 o
   1   5   8          3.85          4.10         3.22 o
   2   5   8        791.26        768.46         9.43 o
   3   5   8          4.59          1.93         5.96 o
   4   5   8          1.87         -0.03         6.33 o
   5   5   8         20.20         19.19         7.12 o
   6   5   8         15.91         16.69         7.57 o
  -9   6   8          7.30         11.53        10.08 o
  -8   6   8         30.22         33.67        11.97 o
  -7   6   8         34.41         37.94         8.13 o
  -6   6   8         74.77         75.01         7.76 o
  -5   6   8        333.68        337.35        12.63 o
  -4   6   8        142.73        145.11         6.43 o
  -3   6   8        217.75        194.79         5.58 o
  -2   6   8        501.43        484.52         7.46 o
  -1   6   8         38.94         41.62         4.70 o
   0   6   8         77.97         66.83         4.05 o
   1   6   8          1.09          3.03         3.28 o
   2   6   8          0.48          2.85         3.89 o
   3   6   8          1.34          0.50         5.74 o
   4   6   8         47.69         33.99         7.05 o
   5   6   8         27.63         21.91         7.08 o
   6   6   8         16.81         10.86         7.37 o
  -9   7   8         27.85         43.84        13.48 o
  -8   7   8         20.34         24.60        10.30 o
  -7   7   8         75.86         77.93         9.24 o
  -6   7   8         77.42         91.56         8.87 o
  -5   7   8         47.15         44.71         7.47 o
  -4   7   8        188.65        177.92         7.12 o
  -3   7   8        192.91        214.93         6.46 o
  -2   7   8         68.69         66.73         5.18 o
  -1   7   8        256.39        262.35         6.97 o
   0   7   8        281.10        310.85         6.11 o
   1   7   8         75.77         80.10         5.15 o
   2   7   8         14.64         18.58         4.41 o
   3   7   8         11.19         17.28         6.02 o
   4   7   8         17.91         12.83         6.52 o
   5   7   8          2.38          3.07         7.33 o
   6   7   8          2.53          0.02         7.49 o
  -8   8   8          2.22          1.31        11.41 o
  -7   8   8          0.54          4.52         8.34 o
  -6   8   8         38.82         46.38         8.65 o
  -5   8   8        120.61        119.48         7.17 o
  -4   8   8         62.69         75.23         5.17 o
  -3   8   8          1.08          2.35         4.10 o
  -2   8   8          6.07         14.49         4.53 o
  -1   8   8         47.04         57.84         4.97 o
   0   8   8         32.24         31.41         3.74 o
   1   8   8         38.25         37.51         4.66 o
   2   8   8         33.86         41.01         6.32 o
   3   8   8         18.69         17.88         6.87 o
   4   8   8          8.50          2.05         7.27 o
   5   8   8          0.07         -1.60         7.61 o
  -8   9   8          4.54          2.91         8.87 o
  -7   9   8          9.51          7.53         8.95 o
  -6   9   8         47.19         52.94         8.73 o
  -5   9   8        109.61        113.83         7.56 o
  -4   9   8        216.59        214.36         6.70 o
  -3   9   8         24.12         31.07         5.46 o
  -2   9   8          2.48         -0.91         4.72 o
  -1   9   8         67.94         77.50         5.35 o
   0   9   8        129.66        127.04         5.98 o
   1   9   8         12.97         10.73         4.46 o
   2   9   8          1.72          2.75         6.08 o
   3   9   8          3.63         12.08         7.88 o
   4   9   8         21.66         28.93         8.03 o
   5   9   8          6.25         12.58        10.28 o
  -8  10   8          5.18         -0.43        16.64 o
  -7  10   8         49.50         55.78         9.22 o
  -6  10   8         55.73         59.92         7.31 o
  -5  10   8        120.63        123.41         6.32 o
  -4  10   8        226.43        210.82         6.73 o
  -3  10   8         85.47         94.52         6.33 o
  -2  10   8        113.08        124.59         9.05 o
  -1  10   8        195.34        180.15         9.73 o
   0  10   8         62.55         56.51         7.50 o
   1  10   8         45.46         51.51         7.48 o
   2  10   8         67.37         74.41        14.94 o
   3  10   8          7.05          5.81        12.12 o
   4  10   8         11.11          0.18        14.48 o
  -7  11   8         11.59          8.47         9.72 o
  -6  11   8         38.62         42.83         5.93 o
  -5  11   8         78.29         86.26         7.86 o
  -4  11   8         80.00         80.79         9.20 o
  -3  11   8         69.07         66.05         9.67 o
  -2  11   8        125.39        129.42         9.89 o
  -1  11   8         50.75         49.88         8.52 o
   0  11   8          1.94          3.74         7.05 o
   1  11   8          0.66          4.38         7.45 o
   3  11   8          1.20          4.48        11.42 o
  -6  12   8         66.84         79.13         8.01 o
  -5  12   8         75.88         86.80        11.02 o
  -4  12   8         95.01         97.40        10.45 o
  -3  12   8         64.76         69.66         9.46 o
  -2  12   8         25.82         33.11         9.02 o
  -1  12   8          2.24          4.46         8.02 o
   0  12   8          8.98         16.14         7.82 o
   1  12   8          3.77          4.64         8.00 o
   2  12   8          0.02          6.65        11.69 o
  -4  13   8         41.82         35.29         9.68 o
  -3  13   8         79.34         70.14         9.48 o
  -2  13   8        173.14        202.41        12.69 o
  -1  13   8         53.44         69.46        10.35 o
   0  13   8          0.90          1.23         8.24 o
   1  13   8          2.26          1.60         9.15 o
   0 -15   9          5.74          7.56        10.73 o
  -2 -14   9         24.08         17.91        10.87 o
  -1 -14   9         16.25         17.14         9.70 o
   0 -14   9         19.85         24.47         7.98 o
   1 -14   9         64.41         60.80        18.34 o
   2 -14   9        212.79        244.47        21.21 o
   3 -14   9         86.19         94.69        20.91 o
  -4 -13   9          3.76         -0.77        14.54 o
  -3 -13   9         47.80         52.15         9.26 o
  -2 -13   9         78.42         75.99        10.43 o
  -1 -13   9         96.02         91.70        13.44 o
   0 -13   9        162.02        177.39        20.45 o
   1 -13   9        123.17        132.33        19.76 o
   2 -13   9        131.34        147.35        18.60 o
   3 -13   9         71.87         85.16        19.17 o
   4 -13   9          0.46          8.48         7.84 o
   5 -13   9          1.09          2.35         8.94 o
  -4 -12   9          4.39          5.64         9.22 o
  -3 -12   9         38.93         34.35         8.10 o
  -2 -12   9         46.40         41.40         8.57 o
  -1 -12   9         84.59         90.55         9.41 o
   0 -12   9        121.96        137.94        18.94 o
   1 -12   9         63.54         72.07        15.83 o
   2 -12   9         76.51         96.59        18.54 o
   3 -12   9         31.49         23.46         8.65 o
   4 -12   9          0.68          9.48        10.04 o
   5 -12   9          7.67          7.23         7.82 o
  -5 -11   9          0.07         10.80        11.68 o
  -4 -11   9          5.46          6.57         7.47 o
  -3 -11   9         29.20         21.40         8.25 o
  -2 -11   9        138.16        125.85         9.09 o
  -1 -11   9         78.86         90.95        12.41 o
   0 -11   9        110.33         97.56        16.31 o
   1 -11   9        167.64        158.39        17.40 o
   2 -11   9        132.73        137.91        15.90 o
   3 -11   9         76.54         84.19         9.34 o
   4 -11   9         16.05         11.95         8.03 o
   5 -11   9          3.21          4.98         8.25 o
   6 -11   9          2.96          1.39         9.60 o
  -6 -10   9          0.56         -0.33        10.60 o
  -5 -10   9         16.59         13.52         7.98 o
  -4 -10   9          1.53          6.76         6.57 o
  -3 -10   9         65.37         67.73         7.65 o
  -2 -10   9        143.86        141.57        14.48 o
  -1 -10   9        209.47        207.80         9.18 o
   0 -10   9        130.92        161.42        14.77 o
   1 -10   9        238.17        270.16        17.00 o
   2 -10   9        275.44        285.60        11.32 o
   3 -10   9        356.82        359.29        12.15 o
   4 -10   9        205.95        220.75        11.11 o
   5 -10   9         28.46         33.55         8.50 o
   6 -10   9         15.32         23.99         9.91 o
  -6  -9   9         18.47         16.54        11.26 o
  -5  -9   9         13.91         14.49         6.90 o
  -4  -9   9          2.20          2.53         6.34 o
  -3  -9   9          0.46          1.93         6.22 o
  -2  -9   9        158.44        156.15        10.30 o
  -1  -9   9         44.01         42.72         6.65 o
   0  -9   9         22.99         18.34        10.85 o
   1  -9   9         64.72         84.28        12.79 o
   2  -9   9        380.92        366.51        11.25 o
   3  -9   9        107.24         88.72         8.64 o
   4  -9   9        223.23        206.78        10.10 o
   5  -9   9        333.13        339.93        14.68 o
   6  -9   9         18.54         18.15        10.51 o
   7  -9   9          3.70          5.39        11.56 o
  -7  -8   9          0.49          4.20         9.82 o
  -6  -8   9          0.31          5.39         9.75 o
  -5  -8   9          5.78         13.59         6.82 o
  -4  -8   9          9.11          7.43         6.09 o
  -3  -8   9         45.82         48.23         6.79 o
  -2  -8   9          3.66          1.91         6.09 o
  -1  -8   9          1.11          5.76         5.50 o
   0  -8   9         55.76         65.39        11.45 o
   1  -8   9        185.19        188.83         9.91 o
   2  -8   9        160.17        157.05         8.56 o
   3  -8   9        271.96        277.83        10.06 o
   4  -8   9        106.71        109.13         8.27 o
   5  -8   9         95.42         89.31        11.60 o
   6  -8   9         15.23          7.44        10.13 o
   7  -8   9          4.56          2.81        10.82 o
  -7  -7   9          0.86          1.94        10.08 o
  -6  -7   9          0.08          1.14         8.83 o
  -5  -7   9         19.72         23.64         6.28 o
  -4  -7   9         49.67         49.64         6.75 o
  -3  -7   9        125.83        114.34         7.39 o
  -2  -7   9        482.04        479.06        10.69 o
  -1  -7   9        283.29        285.54         8.61 o
   0  -7   9        356.01        354.69        12.35 o
   1  -7   9        492.36        489.54        11.43 o
   2  -7   9        732.29        771.15        13.66 o
   3  -7   9        443.70        444.06        11.24 o
   4  -7   9        280.48        270.74         9.91 o
   5  -7   9        228.31        242.48        14.20 o
   6  -7   9         57.53         50.85        10.33 o
   7  -7   9          1.81          7.61         8.97 o
  -8  -6   9          0.07         -2.21        11.78 o
  -7  -6   9          6.11          2.76        10.62 o
  -6  -6   9         14.82         22.43        10.27 o
  -5  -6   9         10.39          8.03         6.14 o
  -4  -6   9         95.47         98.55         7.07 o
  -3  -6   9          1.56          6.56         3.43 o
  -2  -6   9         33.67         37.00         3.66 o
  -1  -6   9        411.60        390.37         8.68 o
   0  -6   9        534.14        514.95        12.26 o
   1  -6   9       1059.27       1012.30        14.53 o
   2  -6   9        409.73        389.27        10.25 o
   3  -6   9        328.27        325.53         9.68 o
   4  -6   9        257.56        266.22         6.91 o
   5  -6   9        103.21         88.90         6.47 o
   6  -6   9         40.92         43.03        10.26 o
   7  -6   9         21.91         28.94        11.35 o
  -7  -5   9          5.37          0.28         9.14 o
  -6  -5   9         51.33         42.84         6.34 o
  -5  -5   9         14.50         17.04         5.57 o
  -4  -5   9         76.40         75.23         6.44 o
  -3  -5   9          4.37          5.65         3.57 o
  -2  -5   9         59.54         59.35         4.00 o
  -1  -5   9        140.74        141.89         4.54 o
   0  -5   9        933.16        890.37         8.53 o
   1  -5   9       1445.76       1390.76        15.82 o
   2  -5   9         54.41         50.08         6.42 o
   3  -5   9        559.86        577.28         8.88 o
   4  -5   9         66.53         63.48         4.73 o
   5  -5   9         51.57         52.31         6.08 o
   6  -5   9         49.19         52.88         6.82 o
   7  -5   9         16.77         18.67         6.42 o
   8  -5   9          0.95         -1.88        11.97 o
  -8  -4   9          3.58         -3.65         9.74 o
  -7  -4   9          1.47          3.59         9.48 o
  -6  -4   9         13.95         14.11         5.66 o
  -5  -4   9         60.51         64.92         6.41 o
  -4  -4   9        179.76        188.39         9.08 o
  -3  -4   9        287.47        289.45         6.28 o
  -2  -4   9        851.04        850.95         8.85 o
  -1  -4   9        494.71        482.10         4.55 o
   0  -4   9       1435.45       1462.17        10.41 o
   1  -4   9       1515.45       1565.22        19.67 o
   2  -4   9        151.59        137.81         6.65 o
   3  -4   9         48.64         36.68         4.41 o
   4  -4   9        160.85        167.80         5.81 o
   5  -4   9         84.79         87.72         6.97 o
   6  -4   9         80.19         88.14         7.63 o
   7  -4   9         15.19         19.21         6.20 o
   8  -4   9          6.65          3.67         7.63 o
  -9  -3   9          5.16         13.42        11.76 o
  -8  -3   9          9.60         29.98        11.65 o
  -7  -3   9          8.51         11.04         9.76 o
  -6  -3   9         10.62         14.09         5.63 o
  -5  -3   9         43.67         38.93         5.78 o
  -4  -3   9         38.58         33.95         5.61 o
  -3  -3   9        110.21        108.68         4.78 o
  -2  -3   9        862.62        827.97         9.55 o
  -1  -3   9       1015.23       1021.78         8.99 o
   0  -3   9        330.56        334.87         5.80 o
   1  -3   9        714.86        699.27        10.80 o
   2  -3   9        481.93        483.27         7.61 o
   3  -3   9        281.91        272.72         8.28 o
   4  -3   9        278.46        272.97         6.55 o
   5  -3   9         91.70         94.32         7.02 o
   6  -3   9         86.34         94.76         7.51 o
   7  -3   9          3.52          5.32         5.93 o
   8  -3   9          1.74          3.39         7.38 o
  -9  -2   9          1.74          5.07        10.31 o
  -8  -2   9         13.35         24.46        11.34 o
  -7  -2   9         83.25         80.60        11.44 o
  -6  -2   9          3.92          2.18         5.31 o
  -5  -2   9         24.28         26.43         8.42 o
  -4  -2   9         18.14         17.42         7.09 o
  -3  -2   9          2.44          4.97         2.69 o
  -2  -2   9         77.13         72.64         3.16 o
  -1  -2   9         70.79         68.91         4.94 o
   0  -2   9       1448.61       1440.98        13.92 o
   1  -2   9        734.02        742.05        11.90 o
   2  -2   9        202.31        208.85         5.55 o
   3  -2   9        179.14        189.12         6.24 o
   4  -2   9        102.53        105.14         6.81 o
   5  -2   9         26.70         23.18         5.86 o
   6  -2   9          6.82          8.35         6.01 o
   7  -2   9         14.56         14.18         6.82 o
   8  -2   9          0.38          0.06         8.98 o
  -9  -1   9          0.20          9.40        11.84 o
  -8  -1   9          2.49          8.17        11.39 o
  -7  -1   9        115.78         97.12        11.36 o
  -6  -1   9          7.25          4.88         8.33 o
  -5  -1   9          0.92          1.58         7.74 o
  -4  -1   9        113.06        101.87         5.12 o
  -3  -1   9        832.65        837.74         8.00 o
  -2  -1   9          1.41          2.80         2.82 o
  -1  -1   9        141.42        128.59         3.31 o
   0  -1   9        498.67        515.02        10.05 o
   1  -1   9        789.30        817.52        11.07 o
   2  -1   9       1111.83       1121.83        12.18 o
   3  -1   9        588.58        556.63        13.03 o
   4  -1   9        281.34        280.93         9.05 o
   5  -1   9         58.13         65.70         6.49 o
   6  -1   9         10.71         16.04         6.40 o
   7  -1   9          1.26          5.42         7.16 o
   8  -1   9          0.15         -0.53         7.65 o
  -9   0   9         20.65         19.01        10.36 o
  -8   0   9         31.18         26.99        11.60 o
  -7   0   9         47.20         49.49        10.32 o
  -6   0   9         31.79         44.42         9.58 o
  -5   0   9         30.47         27.68         5.06 o
  -4   0   9         59.18         64.28         5.14 o
  -3   0   9        173.53        182.78         5.16 o
  -2   0   9          3.09          4.23         2.87 o
  -1   0   9         14.71         12.37         2.35 o
   0   0   9       1874.56       1984.92        19.13 o
   1   0   9       1346.71       1403.70        17.33 o
   2   0   9       1518.12       1602.91        22.19 o
   3   0   9       1893.75       1763.39        36.45 o
   4   0   9        696.39        711.66        12.76 o
   5   0   9          0.56          4.19         7.58 o
   6   0   9          4.22         10.55         5.94 o
   7   0   9         23.91         25.99         7.42 o
   8   0   9          3.28         15.67        10.93 o
  -9   1   9         33.82         39.58        11.84 o
  -8   1   9         15.96         23.10        10.16 o
  -7   1   9          0.37          2.64         9.35 o
  -6   1   9         30.89         33.50         8.48 o
  -5   1   9         38.39         32.69         5.62 o
  -4   1   9         31.04         35.12         5.22 o
  -3   1   9         19.56         20.38         3.84 o
  -2   1   9          3.14          3.87         2.98 o
  -1   1   9        525.63        489.16         5.64 o
   0   1   9        326.04        342.55         5.96 o
   1   1   9        398.25        400.80         5.97 o
   2   1   9        370.24        374.58         8.45 o
   3   1   9        668.60        662.28        11.46 o
   4   1   9        171.02        168.26         7.44 o
   5   1   9          2.14          5.68         5.45 o
   6   1   9         12.27         17.98         6.42 o
   7   1   9          5.14          4.27         6.74 o
   8   1   9          3.93          5.59         9.76 o
  -9   2   9          0.13         -1.89        10.50 o
  -8   2   9          8.43          2.37        10.91 o
  -7   2   9         13.66         12.68         8.82 o
  -6   2   9          6.55          7.02         5.68 o
  -5   2   9         28.14         31.07         5.98 o
  -4   2   9         48.90         58.13         5.92 o
  -3   2   9        177.65        183.07         5.53 o
  -2   2   9        263.79        267.86         5.59 o
  -1   2   9        165.62        165.24         4.31 o
   0   2   9        616.84        611.94         7.40 o
   1   2   9        545.28        555.02         5.20 o
   2   2   9        235.43        255.62         6.25 o
   3   2   9         17.45         20.17         4.66 o
   4   2   9        194.50        204.72         7.93 o
   5   2   9         47.21         43.64         6.04 o
   6   2   9          0.97          0.29         6.13 o
   7   2   9          0.62         -0.90         6.48 o
  -9   3   9          0.36          0.41         9.59 o
  -8   3   9         13.53         13.28        10.00 o
  -7   3   9         27.24         27.09         9.34 o
  -6   3   9         11.62          9.68         6.19 o
  -5   3   9          0.06          4.67         5.78 o
  -4   3   9         33.81         33.86         5.97 o
  -3   3   9        374.21        390.21         7.23 o
  -2   3   9        433.12        421.07         6.92 o
  -1   3   9       1765.81       1769.40        13.02 o
   0   3   9        530.95        518.78         7.03 o
   1   3   9          2.35          3.16         2.12 o
   2   3   9        352.84        363.00         6.93 o
   3   3   9        391.95        412.34         7.97 o
   4   3   9         36.37         44.11         5.35 o
   5   3   9        149.65        161.88         8.10 o
   6   3   9         37.96         35.51        11.47 o
   7   3   9         10.63         12.10        11.11 o
  -9   4   9          5.05         11.40        11.43 o
  -8   4   9         35.77         37.78        10.16 o
  -7   4   9         23.74         32.89        11.16 o
  -6   4   9          1.29          3.86         6.33 o
  -5   4   9         21.66         23.44         6.33 o
  -4   4   9         25.39         25.31         6.01 o
  -3   4   9         19.77         21.11         4.54 o
  -2   4   9         34.46         33.80         3.67 o
  -1   4   9       1222.89       1182.76        13.83 o
   0   4   9        422.88        420.00         6.19 o
   1   4   9        806.63        749.68         8.51 o
   2   4   9         13.58          8.38         5.86 o
   3   4   9        165.02        177.94         9.85 o
   4   4   9        189.76        206.08         9.55 o
   5   4   9        111.27        139.44        10.69 o
   6   4   9         12.33         14.56         9.23 o
  -9   5   9          4.74          3.06        12.27 o
  -8   5   9          0.95         -0.97        11.03 o
  -7   5   9         13.76         13.97         7.69 o
  -6   5   9         10.29          8.12         6.99 o
  -5   5   9          2.17          1.74         6.16 o
  -4   5   9         59.41         62.22         6.73 o
  -3   5   9         72.98         65.78         4.39 o
  -2   5   9        138.55        134.87         4.70 o
  -1   5   9        246.22        247.53         8.36 o
   0   5   9          1.80          3.16         3.43 o
   1   5   9         67.04         68.66         3.88 o
   2   5   9         52.58         60.11         6.85 o
   3   5   9        130.86        134.00         8.07 o
   4   5   9         65.78         77.57         7.87 o
   5   5   9         54.03         67.44         8.65 o
   6   5   9          4.25          0.50         8.08 o
  -9   6   9         16.29         20.24        11.21 o
  -8   6   9          7.50         22.14        11.58 o
  -7   6   9          0.44          2.54         7.60 o
  -6   6   9          2.63          6.37         6.61 o
  -5   6   9         18.54         17.56         6.65 o
  -4   6   9         30.53         27.67         5.26 o
  -3   6   9        119.29        111.51         4.93 o
  -2   6   9        135.23        133.33         4.88 o
  -1   6   9        356.79        326.28         7.40 o
   0   6   9        707.48        695.64         8.30 o
   1   6   9        557.83        589.56         7.86 o
   2   6   9        322.76        328.92        10.31 o
   3   6   9        113.41        124.37         8.33 o
   4   6   9         73.95         74.52         8.35 o
   5   6   9         15.03         15.95         8.02 o
   6   6   9          3.86          6.51        11.20 o
  -8   7   9         41.40         42.66        10.71 o
  -7   7   9          8.59          9.47         8.07 o
  -6   7   9         16.07         17.18         7.81 o
  -5   7   9         13.90         10.52         7.10 o
  -4   7   9          1.59          2.61         4.18 o
  -3   7   9         20.49         21.89         4.07 o
  -2   7   9        147.74        130.56         6.05 o
  -1   7   9        256.52        242.62         7.00 o
   0   7   9        323.47        333.05         7.65 o
   1   7   9        130.85        118.66         5.63 o
   2   7   9        256.81        266.21        10.58 o
   3   7   9        230.71        246.26        10.22 o
   4   7   9         18.16         24.27         7.62 o
   5   7   9         19.76         27.71         8.05 o
  -8   8   9          8.52          8.97         8.96 o
  -7   8   9         10.72         19.62         9.09 o
  -6   8   9          3.70          9.25         7.43 o
  -5   8   9         41.72         50.67         6.12 o
  -4   8   9          6.03          8.30         4.25 o
  -3   8   9         47.63         48.34         4.68 o
  -2   8   9         26.43         25.87         5.18 o
  -1   8   9         47.97         41.62         5.04 o
   0   8   9         47.95         41.33         4.87 o
   1   8   9        231.47        238.86         7.21 o
   2   8   9        193.41        199.13         9.82 o
   3   8   9         21.13         19.55         6.35 o
   4   8   9          1.60          2.81         6.56 o
   5   8   9          6.69          6.84         7.73 o
  -8   9   9          0.10         -1.87         9.67 o
  -7   9   9          1.08          1.18         8.70 o
  -6   9   9          3.84          8.48         8.60 o
  -5   9   9          1.72          2.35         4.92 o
  -4   9   9         72.31         67.59         5.17 o
  -3   9   9         24.41         28.24         5.50 o
  -2   9   9         30.26         26.92         5.15 o
  -1   9   9        130.18        114.65         6.18 o
   0   9   9        183.82        172.03         6.73 o
   1   9   9        200.66        188.01         7.13 o
   2   9   9        248.61        230.73        10.18 o
   3   9   9         28.23         15.13         7.34 o
   4   9   9          1.16          4.32        11.84 o
  -7  10   9          9.63          7.57         8.85 o
  -6  10   9          4.50         13.81         6.38 o
  -5  10   9          0.10          0.08         5.23 o
  -4  10   9          4.18          2.34         5.77 o
  -3  10   9         19.59         13.56         5.10 o
  -2  10   9         55.30         55.45         8.30 o
  -1  10   9         97.48        100.22         8.62 o
   0  10   9         80.64         84.27        12.07 o
   1  10   9         92.71         86.92        14.27 o
   2  10   9         54.13         51.84        13.96 o
   3  10   9         19.80          9.21        14.63 o
  -7  11   9         15.80         18.48        11.30 o
  -6  11   9         13.39         15.01         5.91 o
  -5  11   9          1.09          3.98         6.53 o
  -4  11   9          0.20          2.06         8.77 o
  -3  11   9          0.54          0.59         7.98 o
  -2  11   9         15.27         25.15         8.29 o
  -1  11   9         17.51         20.12         8.12 o
   0  11   9          2.30          6.72         7.43 o
   1  11   9          1.51          3.35        12.38 o
   2  11   9          9.56         11.36        14.75 o
  -6  12   9          2.53          6.75        10.62 o
  -5  12   9          0.08          1.90         9.39 o
  -4  12   9          0.73          7.86         9.14 o
  -3  12   9         12.74         16.46         9.06 o
  -2  12   9         46.58         37.33         8.75 o
  -1  12   9          2.49          5.20         8.43 o
   0  12   9          0.71          3.51         8.08 o
   1  12   9         16.75         19.54        15.40 o
  -3  13   9         17.53          8.24        12.75 o
  -2  13   9         72.54         53.54         9.67 o
  -1  13   9          0.66          4.41         9.87 o
   0  13   9          5.88          2.16        11.01 o
  -2 -14  10         11.20         14.03        10.15 o
  -1 -14  10          0.22          3.57        10.62 o
   0 -14  10          0.09         -0.02        10.59 o
  -3 -13  10         42.52         35.70         8.71 o
  -2 -13  10         31.04         21.89         9.67 o
  -1 -13  10         17.83         12.80         8.04 o
   0 -13  10          0.04         -1.56         8.44 o
   1 -13  10          0.15          2.18        15.42 o
   2 -13  10          0.06          2.71        15.80 o
   3 -13  10          0.39          1.70        14.97 o
   4 -13  10         12.67         13.02         7.80 o
   5 -13  10         18.29         23.01        15.27 o
  -4 -12  10         34.20         31.57         8.99 o
  -3 -12  10         59.59         55.52         8.96 o
  -2 -12  10         61.84         66.13         9.66 o
  -1 -12  10         28.16         18.60        10.39 o
   0 -12  10          9.39          7.61         8.02 o
   1 -12  10          0.01         -4.63        16.04 o
   2 -12  10          0.29         -3.85        16.64 o
   3 -12  10         17.54         18.17         8.83 o
   4 -12  10         17.29         20.28         8.93 o
   5 -12  10          8.76         14.28         9.37 o
  -5 -11  10          8.10         17.92        11.59 o
  -4 -11  10         15.02         20.78         9.67 o
  -3 -11  10          2.09         10.27         7.91 o
  -2 -11  10          1.35          5.19         6.93 o
  -1 -11  10         41.57         47.18         8.24 o
   0 -11  10          1.26         10.36        13.42 o
   1 -11  10          5.23         -3.94        15.36 o
   2 -11  10          0.07         -4.67        13.78 o
   3 -11  10         19.25         23.57         8.60 o
   4 -11  10         40.45         41.17         8.86 o
   5 -11  10         18.70         25.03         8.32 o
  -6 -10  10         18.61         24.52        12.78 o
  -5 -10  10         13.74         19.88         8.07 o
  -4 -10  10         34.23         45.63         7.75 o
  -3 -10  10         30.25         46.86         8.03 o
  -2 -10  10         27.49         37.44         7.56 o
  -1 -10  10         52.98         47.59         6.91 o
   0 -10  10          5.16          5.24         6.08 o
   1 -10  10         41.35         58.87        13.52 o
   2 -10  10         41.14         51.88         7.93 o
   3 -10  10         83.99         77.55         8.72 o
   4 -10  10        165.50        165.61        10.15 o
   5 -10  10         81.32         78.35        10.98 o
   6 -10  10          6.52          2.07        10.07 o
  -6  -9  10         18.94         31.38        10.92 o
  -5  -9  10         21.13         20.98         7.71 o
  -4  -9  10        104.84        107.48         8.64 o
  -3  -9  10         88.21        101.13         7.96 o
  -2  -9  10         35.72         36.30         6.85 o
  -1  -9  10         55.38         52.72         6.79 o
   0  -9  10         10.32          8.56         5.61 o
   1  -9  10          0.19         10.84        11.66 o
   2  -9  10          6.83         15.26         7.08 o
   3  -9  10         46.85         49.05         7.45 o
   4  -9  10        148.26        165.69         9.72 o
   5  -9  10         26.39         15.74         9.27 o
   6  -9  10          0.43          2.20         9.50 o
  -7  -8  10         10.34         15.24        12.64 o
  -6  -8  10         22.46         22.12        11.60 o
  -5  -8  10         58.32         59.28         8.11 o
  -4  -8  10         10.78          9.75         6.73 o
  -3  -8  10          7.45          3.76         6.18 o
  -2  -8  10          3.61          1.69         5.93 o
  -1  -8  10          7.10          5.39         5.57 o
   0  -8  10          0.06          0.57         5.07 o
   1  -8  10          6.29         14.61        10.35 o
   2  -8  10         12.64         15.83         7.00 o
   3  -8  10         83.75         87.29         7.72 o
   4  -8  10         47.71         37.99         7.39 o
   5  -8  10         39.05         34.04         9.50 o
   6  -8  10         44.25         47.00        10.23 o
   7  -8  10         19.50          5.35         9.48 o
  -7  -7  10         44.01         36.95        12.36 o
  -6  -7  10         65.22         72.74        11.65 o
  -5  -7  10         12.41          8.51         6.36 o
  -4  -7  10         75.64         67.64         6.98 o
  -3  -7  10         38.06         39.58         8.13 o
  -2  -7  10          1.47          3.68         6.61 o
  -1  -7  10         60.63         57.77         5.95 o
   0  -7  10         95.85         78.22         5.99 o
   1  -7  10          1.06          6.28         6.21 o
   2  -7  10         60.03         67.05         7.35 o
   3  -7  10        134.91        134.43         8.30 o
   4  -7  10        127.40        135.39         8.35 o
   5  -7  10         86.13         95.19        11.83 o
   6  -7  10         43.86         45.33        11.69 o
   7  -7  10         10.11          8.19        11.62 o
  -8  -6  10          2.83          5.42        10.11 o
  -7  -6  10         40.37         34.17        11.36 o
  -6  -6  10         78.33         82.71         8.84 o
  -5  -6  10        124.07        127.82         7.64 o
  -4  -6  10        209.05        200.87         8.30 o
  -3  -6  10        334.55        320.36         6.88 o
  -2  -6  10        407.83        395.15        10.29 o
  -1  -6  10        128.64        129.50         4.69 o
   0  -6  10        201.75        198.72         6.79 o
   1  -6  10        113.11         98.65         7.43 o
   2  -6  10        257.70        239.79         9.21 o
   3  -6  10         99.38        102.04         7.64 o
   4  -6  10          2.74          5.37         4.33 o
   5  -6  10         14.90         12.97         5.53 o
   6  -6  10         78.07         79.30        11.21 o
   7  -6  10          6.87         11.14        10.27 o
  -8  -5  10          0.39          7.14        12.00 o
  -7  -5  10         18.58         29.53        11.19 o
  -6  -5  10        137.76        150.70         8.70 o
  -5  -5  10        172.59        183.47         8.87 o
  -4  -5  10        257.51        251.57         6.56 o
  -3  -5  10         20.34         21.73         3.90 o
  -2  -5  10        113.28        106.46         4.63 o
  -1  -5  10        200.80        183.75         5.03 o
   0  -5  10         39.77         34.25         3.82 o
   1  -5  10          1.46          7.02         5.81 o
   2  -5  10        256.54        226.92        15.82 o
   3  -5  10         23.42         22.50         5.81 o
   4  -5  10        165.02        157.14         5.95 o
   5  -5  10        117.17        124.57         7.53 o
   6  -5  10         35.62         38.49         6.59 o
   7  -5  10          2.06          2.21         8.93 o
  -8  -4  10          3.65          8.38        11.86 o
  -7  -4  10         14.76         19.87         9.95 o
  -6  -4  10        210.07        201.81         8.61 o
  -5  -4  10        286.27        286.71         9.23 o
  -4  -4  10        132.38        121.84         5.40 o
  -3  -4  10        389.91        368.64         7.08 o
  -2  -4  10         42.43         35.27         3.85 o
  -1  -4  10        100.48         92.86         4.13 o
   0  -4  10        133.52        128.82         3.92 o
   1  -4  10         41.87         40.91         5.92 o
   2  -4  10        308.60        287.98        15.66 o
   3  -4  10         44.79         45.89         4.61 o
   4  -4  10         34.86         37.00         4.63 o
   5  -4  10        148.97        148.54         7.92 o
   6  -4  10        147.43        151.37         8.90 o
   7  -4  10         57.58         63.09         7.58 o
   8  -4  10         49.94         46.51         9.76 o
  -9  -3  10          1.82          7.64         9.99 o
  -8  -3  10         31.42         30.47        12.05 o
  -7  -3  10         64.89         71.13        11.55 o
  -6  -3  10        144.12        153.94        13.47 o
  -5  -3  10        268.81        269.98        10.22 o
  -4  -3  10        300.47        288.77         6.85 o
  -3  -3  10        540.01        500.55        10.16 o
  -2  -3  10        445.51        426.53         6.82 o
  -1  -3  10        168.69        162.14         3.49 o
   0  -3  10        371.71        378.22         8.74 o
   1  -3  10          0.87          1.64         4.78 o
   2  -3  10         63.78         64.78         4.60 o
   3  -3  10          2.03          5.94         3.92 o
   4  -3  10        172.32        186.15         8.11 o
   5  -3  10         43.87         41.69         6.52 o
   6  -3  10         44.92         51.88         6.97 o
   7  -3  10         65.49         65.07         8.11 o
   8  -3  10         27.33         22.69        10.27 o
  -9  -2  10          8.38         12.61        10.45 o
  -8  -2  10         34.65         36.78        11.06 o
  -7  -2  10          5.48         15.05        10.31 o
  -6  -2  10         21.77         28.15         5.82 o
  -5  -2  10        174.32        168.25        10.66 o
  -4  -2  10         58.23         50.23         7.50 o
  -3  -2  10        149.49        143.57         6.02 o
  -2  -2  10        201.73        199.52         4.28 o
  -1  -2  10         64.81         63.68         2.93 o
   0  -2  10          2.40          2.14         3.35 o
   1  -2  10         46.56         42.57         4.71 o
   2  -2  10          5.65          7.20         3.86 o
   3  -2  10         59.37         54.15         4.45 o
   4  -2  10         59.48         50.52         6.21 o
   5  -2  10         14.67         13.71         5.73 o
   6  -2  10         37.35         31.23         6.89 o
   7  -2  10          3.67         -0.24         6.65 o
   8  -2  10          5.55          8.68         9.45 o
  -9  -1  10         40.94         50.53        13.30 o
  -8  -1  10          2.46         11.57         9.66 o
  -7  -1  10         15.24         22.89         9.69 o
  -6  -1  10         80.53         81.14         9.82 o
  -5  -1  10         48.94         49.47         8.57 o
  -4  -1  10         20.64         25.59         7.19 o
  -3  -1  10         55.47         58.14         3.84 o
  -2  -1  10          0.82          1.33         2.91 o
  -1  -1  10          4.98          5.85         2.27 o
   0  -1  10         50.96         49.47         4.07 o
   1  -1  10        165.43        164.74         6.69 o
   2  -1  10        486.45        449.89         8.43 o
   3  -1  10        477.96        467.74         8.12 o
   4  -1  10         12.36         11.71         5.29 o
   5  -1  10         24.38         23.69         5.85 o
   6  -1  10         36.81         31.47         6.31 o
   7  -1  10         15.99         15.41         6.53 o
  -9   0  10         39.19         37.72        11.13 o
  -8   0  10          9.95         17.64         9.46 o
  -7   0  10         23.10         27.59        10.43 o
  -6   0  10        152.17        148.56        11.56 o
  -5   0  10        543.58        559.07         9.99 o
  -4   0  10        365.05        374.50         7.96 o
  -3   0  10         13.18         14.61         3.63 o
  -2   0  10        115.66        105.20         3.89 o
  -1   0  10        212.25        200.93        11.47 o
   0   0  10         10.48         12.85         3.79 o
   1   0  10         72.56         72.58         4.12 o
   2   0  10          4.77          2.15         5.09 o
   3   0  10         50.82         42.45         4.02 o
   4   0  10         49.19         44.10         5.92 o
   5   0  10          0.64          2.12         5.65 o
   6   0  10         57.99         64.55         6.92 o
   7   0  10         64.21         75.68         9.20 o
  -9   1  10          6.74          3.27         9.64 o
  -8   1  10         17.69         21.66        11.03 o
  -7   1  10        107.10        104.68        11.81 o
  -6   1  10         68.83         64.99         9.55 o
  -5   1  10        148.33        150.58         6.89 o
  -4   1  10         60.63         62.21         5.59 o
  -3   1  10         90.59         93.68         4.70 o
  -2   1  10        356.04        369.26         6.34 o
  -1   1  10        415.22        406.93        10.87 o
   0   1  10        407.77        414.91        16.13 o
   1   1  10         98.65         96.29         4.21 o
   2   1  10         83.35         76.10         5.62 o
   3   1  10         11.66         12.86         4.92 o
   4   1  10         70.13         63.19         9.09 o
   5   1  10         49.43         53.69         6.39 o
   6   1  10          0.31          3.79         6.12 o
   7   1  10          4.40          8.05         6.95 o
  -9   2  10          4.44          5.88         9.57 o
  -8   2  10         25.03         32.45         9.90 o
  -7   2  10         29.70         35.03        10.35 o
  -6   2  10         48.03         48.67         6.42 o
  -5   2  10        154.71        157.14         8.93 o
  -4   2  10        133.02        128.39         6.58 o
  -3   2  10        113.04        114.51         5.06 o
  -2   2  10        189.41        191.31         5.17 o
  -1   2  10          0.45          1.19         2.87 o
   0   2  10          4.55          5.22         5.34 o
   1   2  10         25.55         23.35         3.34 o
   2   2  10         45.23         33.90         4.18 o
   3   2  10          5.52          4.01         4.59 o
   4   2  10         50.98         47.42         5.66 o
   5   2  10          9.50          8.82         5.61 o
   6   2  10         49.99         48.55         7.07 o
   7   2  10         23.06         18.74        11.83 o
  -9   3  10          4.77          7.43         9.81 o
  -8   3  10         68.28         77.18        12.51 o
  -7   3  10        169.89        168.07        13.16 o
  -6   3  10        264.65        281.42         9.61 o
  -5   3  10        355.39        347.59        15.63 o
  -4   3  10        306.98        300.83         8.69 o
  -3   3  10        576.58        578.01         8.58 o
  -2   3  10         61.96         56.56         4.33 o
  -1   3  10          0.51          2.82         7.52 o
   0   3  10         90.55         89.06         4.05 o
   1   3  10          0.53          2.58         3.01 o
   2   3  10         33.12         24.08         3.77 o
   3   3  10          6.12          0.80         7.70 o
   4   3  10         66.93         60.29        10.38 o
   5   3  10         59.62         69.57        11.63 o
   6   3  10         34.45         29.45        10.72 o
  -9   4  10          0.14          0.47        11.34 o
  -8   4  10         69.30         61.72        11.43 o
  -7   4  10        228.47        220.42        10.08 o
  -6   4  10        184.84        204.07         9.14 o
  -5   4  10        221.04        228.37         8.84 o
  -4   4  10        339.00        323.89         7.71 o
  -3   4  10        612.28        597.59         9.06 o
  -2   4  10        682.63        668.43        14.87 o
  -1   4  10         12.92         10.32         3.91 o
   0   4  10         19.48         22.04         4.05 o
   1   4  10         54.86         60.33         5.10 o
   2   4  10          7.62         11.85         6.26 o
   3   4  10          9.09          6.03         6.29 o
   4   4  10         33.80         26.94         7.25 o
   5   4  10          2.81          1.97         9.98 o
   6   4  10         13.57         10.42         8.60 o
  -9   5  10          0.83          9.17        12.50 o
  -8   5  10         31.38         34.62        11.13 o
  -7   5  10        126.22        122.98         8.89 o
  -6   5  10         41.37         44.10         7.02 o
  -5   5  10         41.22         41.16         7.03 o
  -4   5  10         38.48         36.72         5.31 o
  -3   5  10        218.47        210.42         6.56 o
  -2   5  10        722.07        719.97         8.20 o
  -1   5  10          1.62          2.47         4.03 o
   0   5  10        279.79        255.93         6.39 o
   1   5  10          0.80          6.05         4.54 o
   2   5  10          6.40          4.26         5.97 o
   3   5  10          1.06          2.41         6.95 o
   4   5  10         16.32         15.77         7.38 o
   5   5  10         67.18         62.74         8.42 o
   6   5  10          9.22          6.81         7.26 o
  -9   6  10         10.30         16.52        11.12 o
  -8   6  10         21.82         27.97        12.19 o
  -7   6  10         33.89         34.66         7.88 o
  -6   6  10         25.88         30.58         7.48 o
  -5   6  10        162.37        160.22         8.92 o
  -4   6  10        174.41        189.27         7.19 o
  -3   6  10         22.49         18.08         3.92 o
  -2   6  10        188.28        178.45         6.65 o
  -1   6  10          8.13         10.84         4.37 o
   0   6  10          2.83         -1.00         3.95 o
   1   6  10         23.19         27.84         5.02 o
   2   6  10         28.96         24.12         6.64 o
   3   6  10         59.20         48.47         7.23 o
   4   6  10         15.75         17.38         6.98 o
   5   6  10         34.97         25.43         7.54 o
  -8   7  10         10.07          7.90         7.75 o
  -7   7  10         57.42         63.80         8.46 o
  -6   7  10         67.98         66.80         7.85 o
  -5   7  10         14.29         11.33         5.45 o
  -4   7  10         64.49         58.00         5.01 o
  -3   7  10        174.71        195.23         6.12 o
  -2   7  10        124.82        135.18         6.37 o
  -1   7  10        166.81        162.92         6.48 o
   0   7  10        134.33        140.65         6.03 o
   1   7  10          5.61          8.95         6.45 o
   2   7  10         27.10         30.50         7.01 o
   3   7  10          0.94          2.60         6.02 o
   4   7  10          1.89          2.62         6.89 o
   5   7  10          1.38         -1.42         7.55 o
  -8   8  10          6.33          7.28         9.47 o
  -7   8  10         26.78         29.79         8.34 o
  -6   8  10         41.71         54.08         9.58 o
  -5   8  10         12.23         17.57         5.74 o
  -4   8  10          4.26          7.48         4.56 o
  -3   8  10         35.81         36.73         5.49 o
  -2   8  10         59.19         61.55         5.63 o
  -1   8  10         41.19         39.31         5.17 o
   0   8  10         25.43         32.91         4.93 o
   1   8  10          1.11          0.03         6.72 o
   2   8  10          0.03          0.93         8.53 o
   3   8  10          0.95          4.18         7.11 o
   4   8  10          0.22          6.50         7.73 o
  -8   9  10         16.96         22.51         8.94 o
  -7   9  10         40.58         44.02         9.98 o
  -6   9  10         91.91         91.91         7.13 o
  -5   9  10         10.77         14.68         5.00 o
  -4   9  10          3.04          2.05         4.54 o
  -3   9  10         51.36         61.71         7.95 o
  -2   9  10        108.26        104.25         6.37 o
  -1   9  10         29.22         34.83         5.32 o
   0   9  10         43.91         50.74         5.52 o
   1   9  10         14.37         34.92         7.22 o
   2   9  10         29.03         20.58         6.94 o
   3   9  10          5.54          6.20         7.55 o
   4   9  10          6.36          8.59         8.50 o
  -7  10  10         41.31         44.33         8.77 o
  -6  10  10         57.17         58.37         7.11 o
  -5  10  10         36.62         38.60         5.36 o
  -4  10  10        116.41        128.18         7.74 o
  -3  10  10        124.45        117.37         6.96 o
  -2  10  10         36.89         30.18         7.62 o
  -1  10  10         51.43         54.66         7.78 o
   0  10  10         62.22         88.79        16.00 o
   1  10  10         15.35         20.22        11.97 o
   2  10  10          2.57          1.38        13.39 o
  -7  11  10         22.97         22.99        10.00 o
  -6  11  10         43.29         41.86         6.69 o
  -5  11  10         33.49         39.04         9.85 o
  -4  11  10         43.98         42.62         9.63 o
  -3  11  10         37.72         30.56         9.01 o
  -2  11  10          7.40         11.80         7.78 o
  -1  11  10          0.46          7.95        14.49 o
   0  11  10          1.08          2.49        14.78 o
   1  11  10          3.87         11.85        13.95 o
  -4  12  10         51.85         55.46         9.90 o
  -3  12  10          2.62          8.20         8.96 o
  -2  12  10          7.96         10.10         7.81 o
  -1  12  10          0.37          0.03         7.61 o
  -2  13  10          1.13          3.53         9.79 o
  -1  13  10          1.36         -0.80         9.82 o
  -3 -13  11         25.07         27.80         9.76 o
  -2 -13  11         77.06         68.25         9.45 o
  -1 -13  11         84.10         86.40        18.50 o
   0 -13  11        106.22        105.06        20.02 o
   1 -13  11         62.86         51.90        18.90 o
   2 -13  11          0.67          0.17        19.26 o
   3 -13  11          0.61         -3.54        18.59 o
   4 -13  11         17.87         13.57        17.34 o
  -4 -12  11         19.22         13.24         8.73 o
  -3 -12  11         36.27         37.53         8.84 o
  -2 -12  11         46.50         52.62         8.50 o
  -1 -12  11         35.58         32.79         8.36 o
   0 -12  11         51.27         49.21        16.53 o
   1 -12  11         22.55         13.07        17.38 o
   3 -12  11         19.18          9.81        17.65 o
   4 -12  11          9.88         16.16         8.97 o
  -5 -11  11         10.92          9.58         8.27 o
  -4 -11  11         35.10         34.35         8.63 o
  -3 -11  11         13.09         16.00         7.43 o
  -2 -11  11         74.50         67.96        10.71 o
  -1 -11  11        105.59        113.57        11.02 o
   0 -11  11         67.36         83.59        14.37 o
   1 -11  11         99.97        124.54        15.83 o
   2 -11  11         34.84         22.67        16.29 o
   3 -11  11          0.54          2.10         8.42 o
   4 -11  11          4.45          2.06         8.83 o
   5 -11  11         14.08         12.67        10.97 o
  -5 -10  11          9.43          7.62         8.20 o
  -4 -10  11         67.73         64.54         8.62 o
  -3 -10  11        106.83        107.28         8.59 o
  -2 -10  11         11.07         13.92         7.09 o
  -1 -10  11         70.10         78.46         7.64 o
   0 -10  11        242.71        259.83        17.29 o
   1 -10  11        276.08        278.42        16.72 o
   2 -10  11        248.10        279.18        17.00 o
   3 -10  11        165.30        165.14        11.11 o
   4 -10  11         47.09         42.29         9.33 o
   5 -10  11          7.50          4.54        10.14 o
  -6  -9  11          0.01          5.76        10.83 o
  -5  -9  11          2.17          4.03         7.21 o
  -4  -9  11         24.75         20.18         6.87 o
  -3  -9  11          0.73         -0.63         6.46 o
  -2  -9  11          1.55          7.74         5.89 o
  -1  -9  11         77.96         80.92         7.11 o
   0  -9  11        185.09        190.83        15.13 o
   1  -9  11        166.74        167.62        14.97 o
   2  -9  11        306.54        298.94        11.19 o
   3  -9  11        244.39        242.60        15.06 o
   4  -9  11         41.02         31.61         8.36 o
   5  -9  11          2.17         -1.09         8.72 o
   6  -9  11          3.53          3.20         9.02 o
  -7  -8  11          0.07          0.51         9.67 o
  -6  -8  11          0.70          1.78        10.71 o
  -5  -8  11          7.04          4.49         6.95 o
  -4  -8  11         17.16         18.19         6.64 o
  -3  -8  11         11.32         12.41         6.06 o
  -2  -8  11          3.86          1.56         5.46 o
  -1  -8  11         73.99         71.33         6.43 o
   0  -8  11        157.13        160.43        14.34 o
   1  -8  11        161.63        159.55        14.06 o
   2  -8  11        106.04        109.70         8.28 o
   3  -8  11        285.45        305.88        10.87 o
   4  -8  11         36.00         34.05         7.33 o
   5  -8  11         15.67         14.29        10.38 o
   6  -8  11          0.94         -1.92        11.13 o
  -7  -7  11          4.81          7.46        10.15 o
  -6  -7  11          6.91          8.71         8.20 o
  -5  -7  11         18.94         15.60         6.68 o
  -4  -7  11         68.76         63.42         8.32 o
  -3  -7  11         61.47         59.35         8.55 o
  -2  -7  11        246.30        243.85         8.70 o
  -1  -7  11        268.64        262.74         8.42 o
   0  -7  11        483.87        500.30        18.17 o
   1  -7  11        573.59        593.52        29.60 o
   2  -7  11        251.19        258.30        10.17 o
   3  -7  11        209.05        211.62         9.74 o
   4  -7  11        179.98        181.16         9.20 o
   5  -7  11         20.60         19.91        10.39 o
   6  -7  11          2.23         -0.25         8.96 o
  -7  -6  11          0.22         -2.27        11.00 o
  -6  -6  11         20.36         15.22         6.95 o
  -5  -6  11          0.23          4.05         5.90 o
  -4  -6  11          1.27          5.47         5.66 o
  -3  -6  11         72.80         68.97         4.64 o
  -2  -6  11        311.06        299.39         7.76 o
  -1  -6  11        552.91        530.13         9.19 o
   0  -6  11        113.91        115.42        11.16 o
   1  -6  11        274.04        272.08        11.24 o
   2  -6  11        407.28        399.03        10.89 o
   3  -6  11        196.72        203.72         8.95 o
   4  -6  11         61.80         70.42         8.22 o
   5  -6  11         43.66         43.71         6.47 o
   6  -6  11         21.24         31.21        11.29 o
   7  -6  11          1.57          9.14         9.80 o
  -8  -5  11          7.04          9.83        10.44 o
  -7  -5  11          3.52         12.03        10.96 o
  -6  -5  11          5.76          7.66         5.97 o
  -5  -5  11          4.59          4.78         4.29 o
  -4  -5  11          5.06          8.06         4.07 o
  -3  -5  11         24.15         21.43         3.90 o
  -2  -5  11        349.14        341.53         6.77 o
  -1  -5  11       1195.14       1190.36        12.84 o
   0  -5  11          6.49          4.70         4.82 o
   1  -5  11        806.49        814.12        13.51 o
   2  -5  11         16.41         16.02         5.91 o
   3  -5  11         90.75         86.68         7.34 o
   4  -5  11         87.67         91.63         5.59 o
   5  -5  11         45.70         51.06         6.65 o
   6  -5  11          1.15          1.20         6.61 o
   7  -5  11          0.01          2.34         9.36 o
  -8  -4  11          0.58          1.58         9.42 o
  -7  -4  11          3.44         12.90        10.51 o
  -6  -4  11         38.05         38.49         9.78 o
  -5  -4  11         27.72         29.46         4.70 o
  -4  -4  11        189.14        193.99         6.27 o
  -3  -4  11        329.90        328.29         6.96 o
  -2  -4  11        506.95        507.29        12.67 o
  -1  -4  11        409.48        402.55        10.94 o
   0  -4  11         38.22         38.15         4.59 o
   1  -4  11          1.67          4.82         5.44 o
   2  -4  11        138.11        147.20         7.12 o
   3  -4  11        111.07        112.48         6.75 o
   4  -4  11        197.79        216.78         8.85 o
   5  -4  11         35.03         39.11         6.48 o
   6  -4  11         13.29         13.59         6.74 o
   7  -4  11          3.46          2.00         6.24 o
  -8  -3  11          1.16          6.71        10.83 o
  -7  -3  11          0.84          6.02        10.00 o
  -6  -3  11          0.76         -1.03         5.88 o
  -5  -3  11         34.55         35.92         5.84 o
  -4  -3  11        132.06        142.28         5.72 o
  -3  -3  11        113.36        111.56         5.80 o
  -2  -3  11        411.19        401.06         6.79 o
  -1  -3  11        969.94        952.21         9.12 o
   0  -3  11        154.14        162.06         5.11 o
   1  -3  11        237.98        235.47         8.72 o
   2  -3  11        570.16        546.71        18.56 o
   3  -3  11         63.23         70.09         4.90 o
   4  -3  11         97.36        113.88         9.80 o
   5  -3  11         65.23         69.03         6.77 o
   6  -3  11         34.77         36.92         7.28 o
   7  -3  11          8.89          6.90         6.93 o
  -9  -2  11         23.35         40.50        13.18 o
  -8  -2  11         21.03         34.37        11.24 o
  -7  -2  11          3.86          3.69         5.80 o
  -6  -2  11         19.10         11.92         5.82 o
  -5  -2  11          0.15          7.25         7.81 o
  -4  -2  11          1.63          4.61         4.99 o
  -3  -2  11         87.07         96.52         5.46 o
  -2  -2  11        177.49        182.07         4.39 o
  -1  -2  11        154.87        161.03         6.00 o
   0  -2  11        477.76        475.76         8.93 o
   1  -2  11        273.13        287.23         8.14 o
   2  -2  11         72.31         69.29         4.82 o
   3  -2  11        174.82        175.38         5.85 o
   4  -2  11         72.29         82.50         6.72 o
   5  -2  11          2.37          2.93         5.65 o
   6  -2  11          2.15          3.80         6.32 o
   7  -2  11          9.40          9.19         6.75 o
  -9  -1  11         29.48         35.56        11.35 o
  -8  -1  11          0.83          8.91        10.99 o
  -7  -1  11          0.32          1.13         9.42 o
  -6  -1  11         13.94         13.25         8.31 o
  -5  -1  11        150.41        137.14        10.18 o
  -4  -1  11         11.10          5.90         4.81 o
  -3  -1  11          4.83         10.26         3.42 o
  -2  -1  11        452.76        455.28        10.62 o
  -1  -1  11        762.99        782.56        10.88 o
   0  -1  11        637.95        670.08        11.14 o
   1  -1  11        795.88        777.90        12.20 o
   2  -1  11        527.93        509.34         8.37 o
   3  -1  11         20.90         18.68         3.98 o
   4  -1  11         13.40         16.63         5.79 o
   5  -1  11         35.69         51.11         7.12 o
   6  -1  11          0.10          0.38         6.18 o
   7  -1  11          2.29          3.90         6.87 o
  -9   0  11         11.30         15.54        11.95 o
  -8   0  11          0.41         -4.00        10.73 o
  -7   0  11          0.54          0.98         9.09 o
  -6   0  11         13.92         24.25         8.80 o
  -5   0  11        101.99        104.03         9.33 o
  -4   0  11          0.38          0.27         3.82 o
  -3   0  11         24.67         28.31         3.77 o
  -2   0  11        773.10        791.60         8.06 o
  -1   0  11        523.28        532.26         9.94 o
   0   0  11       1067.33       1104.62        25.09 o
   1   0  11       1885.84       1834.94        14.27 o
   2   0  11        888.42        891.25        13.29 o
   3   0  11         14.49         26.81         3.84 o
   4   0  11          9.95         19.65         5.41 o
   5   0  11         36.98         37.37         6.24 o
   6   0  11         16.96         20.13         6.66 o
   7   0  11         36.23         44.34         7.55 o
  -9   1  11          2.06          4.58        11.24 o
  -8   1  11          5.07          5.87         9.05 o
  -7   1  11          1.39          0.99         8.40 o
  -6   1  11          0.08          0.74         7.80 o
  -5   1  11          6.16          3.57         5.15 o
  -4   1  11          1.22          4.19         4.03 o
  -3   1  11        158.46        148.82         5.28 o
  -2   1  11        102.29         95.09         4.29 o
  -1   1  11        330.82        332.70         9.66 o
   0   1  11        333.02        322.57         9.15 o
   1   1  11        390.75        413.49         6.76 o
   2   1  11        205.96        197.12         6.26 o
   3   1  11         25.54         24.60         5.23 o
   4   1  11         40.95         45.78         5.94 o
   5   1  11         15.83         18.44         5.98 o
   6   1  11          5.76          9.79         6.10 o
  -9   2  11          2.55          1.38        11.07 o
  -8   2  11          0.23          4.87        10.66 o
  -7   2  11          2.30          9.39         8.84 o
  -6   2  11          8.21          6.64         5.68 o
  -5   2  11         46.38         54.27         5.93 o
  -4   2  11         28.20         30.76         4.60 o
  -3   2  11         71.26         71.73         4.72 o
  -2   2  11        245.07        226.39         5.97 o
  -1   2  11        162.61        165.38         7.86 o
   0   2  11        142.31        155.54        10.05 o
   1   2  11        115.01        115.22         4.42 o
   2   2  11        296.43        321.15         7.22 o
   3   2  11         51.28         53.56         4.76 o
   4   2  11         14.15         16.96         5.40 o
   5   2  11          1.16          2.52         8.26 o
   6   2  11          3.59          6.61        10.62 o
  -9   3  11          9.00          3.96        11.62 o
  -8   3  11          4.71          3.98         9.13 o
  -7   3  11          0.30          1.91         6.80 o
  -6   3  11          9.35         10.47         6.32 o
  -5   3  11          8.74         15.43         6.11 o
  -4   3  11        107.47        102.78         5.73 o
  -3   3  11        790.12        789.28         9.85 o
  -2   3  11        296.83        291.98         6.58 o
  -1   3  11          9.11         13.38         5.98 o
   0   3  11        262.44        278.22         9.12 o
   1   3  11        215.15        224.75         7.17 o
   2   3  11         65.16         71.47         7.32 o
   3   3  11        256.37        303.33        21.90 o
   4   3  11         62.76         69.12         7.74 o
   5   3  11         53.80         66.32         8.43 o
   6   3  11         24.93         36.35        12.14 o
  -9   4  11         10.04         10.93        12.21 o
  -8   4  11          3.35          1.34        10.77 o
  -7   4  11         11.43         14.19         7.51 o
  -6   4  11          1.48          3.65         6.64 o
  -5   4  11          3.01          0.36         6.07 o
  -4   4  11          1.28          3.34         4.61 o
  -3   4  11        605.59        595.73         9.20 o
  -2   4  11        178.51        186.01         5.75 o
  -1   4  11        849.25        797.10        13.76 o
   0   4  11          9.42          5.98         6.02 o
   1   4  11        280.50        301.64         9.24 o
   2   4  11        197.79        217.81        11.95 o
   3   4  11        197.03        230.84        10.54 o
   4   4  11         46.92         62.45         8.44 o
   5   4  11         13.81         21.97         7.46 o
   6   4  11         31.02          8.50        10.18 o
  -9   5  11          3.47         -1.96        11.14 o
  -8   5  11          0.73          5.03        10.42 o
  -7   5  11          0.46         -0.31         7.47 o
  -6   5  11          0.64          2.38         6.45 o
  -5   5  11         20.81         22.05         5.39 o
  -4   5  11         31.72         39.00         5.36 o
  -3   5  11         68.19         66.53         5.31 o
  -2   5  11         13.29          9.81         3.57 o
  -1   5  11          3.56          0.71         4.06 o
   0   5  11         51.65         55.68         7.06 o
   1   5  11         73.71         67.70         8.39 o
   2   5  11         89.90        100.62         7.99 o
   3   5  11         95.07        101.37         8.30 o
   4   5  11          6.89          2.79         7.58 o
   5   5  11          4.50          9.82         8.30 o
  -8   6  11          0.53         -1.95        10.20 o
  -7   6  11          1.23          2.50         7.90 o
  -6   6  11         11.19         12.12         7.14 o
  -5   6  11         35.28         34.06         5.69 o
  -4   6  11         52.21         48.15         5.47 o
  -3   6  11        169.74        156.97         6.47 o
  -2   6  11        266.15        263.22         7.42 o
  -1   6  11        284.16        278.11         7.40 o
   0   6  11        390.21        384.01        11.50 o
   1   6  11        195.34        207.44         9.12 o
   2   6  11         84.11         95.78         8.48 o
   3   6  11         31.74         33.29         7.93 o
   4   6  11         19.30         25.00         7.78 o
   5   6  11         13.37         12.28         8.73 o
  -8   7  11          3.17          0.14         8.99 o
  -7   7  11          0.04          3.82         8.13 o
  -6   7  11          3.81          6.96         7.39 o
  -5   7  11          3.59          7.23         5.45 o
  -4   7  11         43.39         42.42         5.73 o
  -3   7  11        128.57        124.94         5.51 o
  -2   7  11        133.07        126.72         6.44 o
  -1   7  11        146.46        132.23         6.28 o
   0   7  11        272.70        271.37        10.41 o
   1   7  11        173.72        164.24         9.02 o
   2   7  11         48.17         53.27        11.35 o
   3   7  11         43.71         52.91         8.20 o
   4   7  11          9.46          9.45         8.16 o
  -8   8  11          2.41         -0.35        14.36 o
  -7   8  11          0.51          8.06         7.74 o
  -6   8  11          0.14          1.92         6.11 o
  -5   8  11          2.94          3.37         5.62 o
  -4   8  11          1.16          2.62         4.44 o
  -3   8  11         10.22          8.64         5.45 o
  -2   8  11         40.97         34.45         5.66 o
  -1   8  11        121.51        132.10         6.53 o
   0   8  11        166.08        159.01         9.24 o
   1   8  11         40.52         28.02         8.50 o
   2   8  11          0.63         -0.44         8.69 o
   3   8  11          6.87          9.35         7.56 o
   4   8  11          1.02          4.34        10.05 o
  -7   9  11          1.22          5.84         6.90 o
  -6   9  11          4.85          4.96         6.14 o
  -5   9  11          0.04          2.55         5.48 o
  -4   9  11         29.76         26.92         4.91 o
  -3   9  11         73.19         72.31         6.41 o
  -2   9  11         59.40         53.56         6.27 o
  -1   9  11        162.06        140.06         6.90 o
   0   9  11        229.23        217.99         9.87 o
   1   9  11         13.73          5.76        13.60 o
   2   9  11          0.78          0.58         6.76 o
   3   9  11         14.81          9.75         7.17 o
  -7  10  11          1.84          1.86         6.85 o
  -6  10  11          0.65          6.05         6.11 o
  -5  10  11          5.73          7.25         6.09 o
  -4  10  11         11.37          6.50         5.98 o
  -3  10  11         29.01         27.79         6.40 o
  -2  10  11         44.84         46.77         6.26 o
  -1  10  11         46.45         55.21        15.07 o
   0  10  11         44.78         48.99        15.53 o
   1  10  11         46.80         44.31        15.76 o
   2  10  11         37.19         29.36        15.47 o
  -6  11  11          3.07          7.27         6.52 o
  -4  11  11          4.18          6.11         7.78 o
  -3  11  11          9.83         12.70         8.48 o
  -2  11  11          2.68         -1.11         8.24 o
  -1  11  11          0.32          7.35        13.73 o
   0  11  11          8.19         14.09        15.89 o
  -4  12  11         31.20         21.83        12.00 o
  -3  12  11          0.15          8.44         9.75 o
  -2  12  11          0.58         -1.85         9.01 o
  -4 -12  12         18.13         21.61        10.66 o
  -3 -12  12         27.86         26.26         7.93 o
  -2 -12  12         12.97         35.71        14.19 o
  -1 -12  12          0.01         13.05        14.67 o
   0 -12  12          3.13          6.65        16.13 o
   1 -12  12         16.10          2.02        16.18 o
   2 -12  12          8.24         -1.13        16.94 o
   4 -12  12         14.02         17.25        15.15 o
  -5 -11  12          3.50          6.32         8.69 o
  -4 -11  12          3.82          4.53         8.15 o
  -3 -11  12         12.83          9.47         7.94 o
  -2 -11  12          0.29         10.35        14.07 o
  -1 -11  12          0.02          9.02        12.70 o
   0 -11  12          0.17         24.23        14.94 o
   1 -11  12          7.62         22.00        14.53 o
   2 -11  12         14.19          2.32        14.95 o
   3 -11  12         15.85         20.06         9.24 o
   4 -11  12         56.50         51.09         8.99 o
  -5 -10  12         10.64         15.46         8.40 o
  -4 -10  12          5.78          5.87         6.84 o
  -3 -10  12         41.54         33.98         7.25 o
  -2 -10  12         19.78         23.39        12.08 o
  -1 -10  12         16.16         12.35        12.30 o
   0 -10  12          9.11         17.14        13.16 o
   1 -10  12         38.25         53.03        14.34 o
   2 -10  12        198.13        257.51        17.85 o
   3 -10  12         87.94        101.33         9.80 o
   4 -10  12          0.44          5.86         8.48 o
   5 -10  12         25.75         14.68        11.35 o
  -6  -9  12         29.77         26.67        11.45 o
  -5  -9  12         20.54         26.44         7.73 o
  -4  -9  12         26.60         28.63         7.67 o
  -3  -9  12         30.55         28.69         7.56 o
  -2  -9  12          0.64          1.71        12.28 o
  -1  -9  12          3.30          1.05        12.03 o
   0  -9  12          3.74          3.56        10.52 o
   1  -9  12          9.12         16.49        12.35 o
   2  -9  12         72.80         94.08         9.16 o
   3  -9  12         17.34         18.35         7.52 o
   4  -9  12          1.81          1.44         8.01 o
   5  -9  12          9.28          5.10         8.75 o
  -6  -8  12          7.00         18.20        11.27 o
  -5  -8  12         10.43         16.45         7.47 o
  -4  -8  12          0.37         -1.43         6.46 o
  -3  -8  12          8.98          6.41         5.99 o
  -2  -8  12         40.83         33.41        12.10 o
   0  -8  12         19.31         24.88        12.34 o
   1  -8  12         29.64         24.24        10.43 o
   2  -8  12         18.17         20.27         7.54 o
   3  -8  12         48.57         52.16         7.78 o
   4  -8  12         30.87         33.44         7.59 o
   5  -8  12         18.09         22.38        11.38 o
   6  -8  12          6.43          2.60        10.94 o
  -7  -7  12          8.87          7.09         9.13 o
  -6  -7  12         24.26         21.41         8.77 o
  -5  -7  12         20.78         12.09         6.88 o
  -4  -7  12         29.22         22.29         6.49 o
  -3  -7  12         30.74         24.54         6.14 o
  -2  -7  12          0.24         -1.04         5.20 o
  -1  -7  12          4.12         -3.22        11.19 o
   0  -7  12          7.45          3.54        10.85 o
   1  -7  12         91.04         80.12        12.40 o
   2  -7  12         86.44         91.78         8.04 o
   3  -7  12         20.97         24.37         7.32 o
   4  -7  12         78.21         93.79         8.20 o
   5  -7  12         38.65         43.68        10.82 o
   6  -7  12         31.64         32.54        12.42 o
  -7  -6  12         22.59         23.16        11.59 o
  -6  -6  12         56.59         63.20         7.41 o
  -5  -6  12         81.67         73.02         7.01 o
  -4  -6  12        114.61        115.54         7.54 o
  -3  -6  12        159.18        154.40         7.60 o
  -2  -6  12          8.80          9.93         5.85 o
  -1  -6  12         36.14         36.05         5.98 o
   0  -6  12        209.58        211.35        13.15 o
   1  -6  12         13.92         19.58         9.05 o
   2  -6  12         18.81         16.99         6.32 o
   3  -6  12         42.72         48.22         7.16 o
   4  -6  12         42.17         40.54        11.03 o
   5  -6  12          2.77         -1.08         8.61 o
   6  -6  12         47.06         46.69        12.23 o
  -8  -5  12         26.71         28.88        11.15 o
  -7  -5  12         49.22         48.52        11.72 o
  -6  -5  12         71.53         79.25         7.51 o
  -5  -5  12         27.29         34.93         4.90 o
  -4  -5  12         98.90         92.46         5.47 o
  -3  -5  12         79.50         77.15         4.99 o
  -2  -5  12         18.06         22.64         5.39 o
  -1  -5  12         18.74         22.16         6.46 o
   0  -5  12        148.53        154.60         7.27 o
   1  -5  12         67.34         56.01         6.42 o
   2  -5  12         44.86         41.87         6.53 o
   3  -5  12         94.14         91.46         7.23 o
   4  -5  12        130.25        129.20         8.13 o
   5  -5  12          0.98          1.14         5.87 o
   6  -5  12         37.55         39.74         7.55 o
  -8  -4  12         41.60         45.04        12.01 o
  -7  -4  12         55.53         57.85        11.61 o
  -6  -4  12         45.71         58.27         6.80 o
  -5  -4  12         86.09         84.35         5.63 o
  -4  -4  12         30.26         26.79         4.47 o
  -3  -4  12        156.32        146.14         5.62 o
  -2  -4  12         88.63         84.96         6.40 o
  -1  -4  12         17.51         14.50         5.27 o
   0  -4  12        120.59        114.30         6.66 o
   1  -4  12         56.31         58.70         6.54 o
   2  -4  12         54.64         51.31         6.10 o
   3  -4  12         92.56         88.32        15.54 o
   4  -4  12        116.45        126.42         8.09 o
   5  -4  12        115.62        125.14         8.28 o
   6  -4  12        138.78        134.94         8.94 o
   7  -4  12         84.46         81.21        12.21 o
  -8  -3  12         22.98         22.38         9.89 o
  -7  -3  12         64.63         65.00         7.62 o
  -6  -3  12         69.94         71.24         6.82 o
  -5  -3  12        162.87        145.81         6.22 o
  -4  -3  12        148.18        139.86         5.85 o
  -3  -3  12         59.98         57.98         4.55 o
  -2  -3  12        144.80        146.85         7.39 o
  -1  -3  12         14.33          9.97         5.19 o
   0  -3  12        124.43        123.37         6.59 o
   1  -3  12         14.72         16.40         5.37 o
   2  -3  12         90.26         90.90         8.16 o
   3  -3  12         64.91         63.39         4.95 o
   4  -3  12         66.93         72.00         9.07 o
   5  -3  12         80.91         94.44         7.92 o
   6  -3  12         46.86         46.88         7.15 o
   7  -3  12         39.19         33.11         8.12 o
  -8  -2  12          9.05         16.55        11.42 o
  -7  -2  12         30.67         27.27         6.78 o
  -6  -2  12          3.27          3.15         5.97 o
  -5  -2  12         68.76         66.59         6.48 o
  -4  -2  12        113.66        104.41         6.44 o
  -3  -2  12         15.07         16.71         4.41 o
  -2  -2  12         93.05         97.22         9.19 o
  -1  -2  12        135.07        136.56         5.84 o
   0  -2  12         37.36         34.66         4.33 o
   1  -2  12         67.20         65.85         8.52 o
   2  -2  12         13.45         14.62         4.98 o
   3  -2  12          7.22          2.67         3.90 o
   4  -2  12         37.85         34.29         6.55 o
   5  -2  12          0.43          0.64         5.74 o
   6  -2  12          5.66          8.20         6.30 o
   7  -2  12         17.31         16.54         6.92 o
  -9  -1  12          0.27          6.82        11.72 o
  -8  -1  12          7.18         13.81        10.97 o
  -7  -1  12         56.33         73.46        11.00 o
  -6  -1  12         40.43         53.09         9.50 o
  -5  -1  12          4.28          7.45         5.32 o
  -4  -1  12          6.83          5.83         4.72 o
  -3  -1  12         14.06         13.51         4.19 o
  -2  -1  12          0.27          2.49         4.51 o
  -1  -1  12         24.27         24.45         4.99 o
   0  -1  12         26.44         23.01         5.38 o
   1  -1  12        340.82        318.28         7.28 o
   2  -1  12         27.59         21.88         4.06 o
   3  -1  12          2.83          6.04         3.87 o
   4  -1  12         54.74         50.62         6.52 o
   5  -1  12         52.67         50.79         6.83 o
   6  -1  12         65.79         83.47         8.10 o
   7  -1  12          3.44          8.45        10.63 o
  -9   0  12          5.40          8.40         9.51 o
  -8   0  12         48.70         60.18        12.17 o
  -7   0  12         72.54         70.12        10.99 o
  -6   0  12         53.79         51.39         8.93 o
  -5   0  12         51.25         63.84         6.59 o
  -4   0  12         42.20         46.27         5.62 o
  -3   0  12         82.39         79.94         4.60 o
  -2   0  12        233.32        228.50         7.82 o
  -1   0  12        133.85        120.65         7.03 o
   0   0  12          2.15          6.11         5.74 o
   1   0  12          4.69          5.65         4.24 o
   2   0  12          3.28          0.78         4.73 o
   3   0  12         16.66         15.11         5.38 o
   4   0  12         78.01         88.29         7.30 o
   5   0  12         40.75         39.68         6.79 o
   6   0  12         60.20         65.71         7.42 o
   7   0  12          0.44          2.48         9.14 o
  -9   1  12         10.00         18.45        10.71 o
  -8   1  12         15.31         18.47        10.84 o
  -7   1  12         67.43         69.23        10.44 o
  -6   1  12         37.09         37.74         9.00 o
  -5   1  12         27.82         31.79         5.90 o
  -4   1  12        179.78        179.62         8.87 o
  -3   1  12        194.34        179.78         5.51 o
  -2   1  12         69.23         70.44         6.49 o
  -1   1  12         94.97         89.87         6.87 o
   0   1  12        315.33        317.88         9.29 o
   1   1  12         27.71         39.32         4.45 o
   2   1  12         68.89         59.18         4.76 o
   3   1  12         14.93         14.43         5.02 o
   4   1  12          0.55          1.24         5.28 o
   5   1  12         13.03         15.29         6.18 o
   6   1  12          0.44          4.49        10.25 o
  -9   2  12         10.63         11.09        11.20 o
  -8   2  12         10.74         13.38         9.38 o
  -7   2  12         36.55         34.32         9.66 o
  -6   2  12         34.45         34.30         8.89 o
  -5   2  12         61.39         66.22         5.39 o
  -4   2  12         75.17         74.31         5.20 o
  -3   2  12          4.34          6.64         4.04 o
  -2   2  12         38.85         52.36         7.21 o
  -1   2  12         12.40          8.39         5.85 o
   0   2  12         90.84         76.65         6.68 o
   1   2  12          1.84          4.54         5.96 o
   2   2  12         23.64         26.19         6.34 o
   3   2  12         25.67         23.42         7.11 o
   4   2  12         56.12         52.52         7.88 o
   5   2  12         43.52         32.27        11.32 o
   6   2  12         24.35         20.82         9.32 o
  -9   3  12         31.42         30.71        11.42 o
  -8   3  12         53.42         67.84        12.55 o
  -7   3  12         66.31         74.92        10.95 o
  -6   3  12         95.97        104.03        13.28 o
  -5   3  12        297.71        304.04         8.29 o
  -4   3  12         58.14         65.33         5.36 o
  -3   3  12          8.01          3.48         4.15 o
  -2   3  12         72.36         64.61         6.93 o
  -1   3  12         11.80         10.38         6.53 o
   0   3  12         26.45         21.18         6.46 o
   1   3  12          6.09         10.53         6.44 o
   2   3  12         63.99         63.61         7.72 o
   3   3  12         56.97         52.78         7.55 o
   4   3  12         56.96         55.79         8.54 o
   5   3  12        111.84        103.36        10.28 o
  -9   4  12         40.44         27.28        10.48 o
  -8   4  12         40.13         38.53        11.25 o
  -7   4  12         39.89         43.21         8.06 o
  -6   4  12         49.25         54.86         7.28 o
  -5   4  12        245.15        246.25         7.72 o
  -4   4  12        432.58        411.68        10.07 o
  -3   4  12         35.67         38.65         7.17 o
  -2   4  12          4.83          6.44         6.34 o
  -1   4  12         15.94          7.52         6.72 o
   0   4  12          8.99          9.16         6.28 o
   1   4  12          1.09          1.92         4.92 o
   2   4  12         23.43         22.46         6.53 o
   3   4  12          0.26          4.40         7.08 o
   4   4  12          6.26          8.14         8.07 o
   5   4  12         47.02         53.22        10.03 o
  -8   5  12          6.03          4.22        10.27 o
  -7   5  12         18.96         16.70         7.55 o
  -6   5  12         39.59         49.57         7.14 o
  -5   5  12         72.83         68.91         6.04 o
  -4   5  12        209.35        198.83         7.12 o
  -3   5  12          6.58          4.78         7.11 o
  -2   5  12         73.45         58.09         7.62 o
  -1   5  12          0.06          2.00         6.86 o
   0   5  12          3.22          1.76         6.90 o
   1   5  12         12.43         26.28         6.91 o
   2   5  12         17.35         11.49         6.51 o
   3   5  12         73.24         65.58         7.94 o
   4   5  12         11.95         15.21         7.13 o
   5   5  12         18.72         19.97         9.73 o
  -8   6  12         11.56         10.36         8.39 o
  -7   6  12         18.91         15.17         7.53 o
  -6   6  12         23.22         24.90         6.29 o
  -5   6  12         37.30         28.00         5.38 o
  -4   6  12        126.95        137.06         6.84 o
  -3   6  12          7.10         10.06         6.88 o
  -2   6  12         17.98         21.99         4.83 o
  -1   6  12         78.82         90.10         7.96 o
   0   6  12         51.06         40.21         7.57 o
   1   6  12         60.37         57.17         7.65 o
   2   6  12          2.11          4.28         7.16 o
   3   6  12         34.71         26.85         7.89 o
   4   6  12         10.16         14.15         8.40 o
  -8   7  12         12.95         12.82        10.13 o
  -7   7  12         11.72         14.25         7.49 o
  -6   7  12         42.54         53.66         7.26 o
  -5   7  12         32.27         38.50         6.65 o
  -4   7  12         49.48         48.74         6.04 o
  -3   7  12        169.90        181.15         9.63 o
  -2   7  12         90.81        100.12         6.32 o
  -1   7  12          3.49          6.49         6.40 o
   0   7  12          0.09         -0.16         6.87 o
   1   7  12          9.78         12.97        11.81 o
   2   7  12          6.52         10.78         7.36 o
   3   7  12          0.11          5.21         7.76 o
   4   7  12          4.43          2.72        10.70 o
  -8   8  12         17.16         12.02        14.55 o
  -7   8  12          1.46          6.66         6.76 o
  -6   8  12          0.34          6.47         6.22 o
  -5   8  12         28.14         29.98         5.84 o
  -4   8  12         48.46         59.56         8.78 o
  -3   8  12         33.53         29.19         6.11 o
  -2   8  12         54.83         61.69         5.88 o
  -1   8  12          3.73          6.00         6.52 o
   0   8  12          1.28         -3.32         8.88 o
   2   8  12          1.58          4.11         8.98 o
   3   8  12          4.33          4.93         7.58 o
  -7   9  12          4.45          5.97         6.90 o
  -6   9  12          1.11          4.79         6.12 o
  -5   9  12         26.55         20.63         6.27 o
  -4   9  12         34.98         35.76         6.59 o
  -3   9  12         25.02         25.04         6.01 o
  -2   9  12         55.07         63.22         6.46 o
  -1   9  12         16.30         34.95         9.27 o
   0   9  12          6.74          8.33         6.83 o
   1   9  12          2.16          3.81        12.91 o
   2   9  12         12.94         20.63         7.70 o
   3   9  12         23.02         10.74         8.22 o
  -6  10  12         29.53         36.45         7.79 o
  -5  10  12         46.58         36.83         8.66 o
  -4  10  12         34.71         33.89         6.28 o
  -3  10  12         27.22         31.93         6.11 o
  -2  10  12         33.90         35.95         6.46 o
  -1  10  12         25.33         43.37        14.20 o
   0  10  12          0.41          8.80        12.17 o
  -4  11  12          1.17          4.14         9.29 o
  -3  11  12          0.42          0.48         8.80 o
  -2  11  12          0.21          3.29        16.01 o
  -3  12  12          0.16          8.69         9.88 o
  -1 -12  13         14.33         13.48        12.70 o
   0 -12  13          2.59         10.03        14.26 o
   3 -12  13          3.63          1.92        14.62 o
  -4 -11  13         18.21         20.30        13.55 o
  -3 -11  13         16.82         18.59        14.98 o
  -2 -11  13         28.59         54.81        15.42 o
  -1 -11  13         76.47         83.21        14.31 o
   0 -11  13         38.26         63.73        15.47 o
   1 -11  13          5.86         24.23        14.50 o
   2 -11  13         10.58         21.10        13.03 o
   3 -11  13         20.18         22.57        16.02 o
  -5 -10  13         13.39         10.29         7.34 o
  -4 -10  13          2.30         -0.26        13.09 o
  -3 -10  13         44.56         51.41        12.77 o
  -2 -10  13         83.91         95.05        14.09 o
  -1 -10  13        114.86        108.93        15.94 o
   0 -10  13        228.34        246.57        17.52 o
   1 -10  13        178.59        194.47        17.55 o
   2 -10  13         42.61         58.40        14.78 o
   3 -10  13         22.75         26.72        11.02 o
   4 -10  13         31.31         33.95         9.83 o
  -6  -9  13          4.72          2.78         9.13 o
  -5  -9  13          1.03         -0.20         7.71 o
  -3  -9  13          9.93         15.26        13.26 o
  -2  -9  13        103.67         96.28        15.22 o
  -1  -9  13        147.98        170.09        16.05 o
   0  -9  13        177.17        175.41        14.96 o
   1  -9  13        219.35        233.16        17.03 o
   2  -9  13         93.13        100.72        14.63 o
   3  -9  13          0.31          7.75         7.00 o
   4  -9  13          0.15          6.50        10.77 o
   5  -9  13         21.45          5.64        10.40 o
  -6  -8  13          4.20          4.62         7.18 o
  -5  -8  13          1.71          0.90         6.88 o
  -4  -8  13          3.08          1.51         6.30 o
  -3  -8  13         50.39         55.58        13.39 o
  -2  -8  13         60.74         54.74        13.10 o
  -1  -8  13         65.72         50.22        12.86 o
   0  -8  13         89.64         96.81        13.88 o
   1  -8  13        210.24        223.18        15.18 o
   2  -8  13         34.01         33.97         7.50 o
   3  -8  13          0.33          8.07         7.27 o
   4  -8  13         10.54         15.25        11.03 o
   5  -8  13          5.66          7.13        10.35 o
  -6  -7  13          4.91         16.77        10.26 o
  -5  -7  13          6.90          6.51         8.95 o
  -4  -7  13         78.26         79.75         7.25 o
  -3  -7  13         57.34         73.23        11.73 o
  -2  -7  13        158.44        167.57        13.25 o
  -1  -7  13        415.27        444.64        17.98 o
   0  -7  13        192.26        191.86        13.95 o
   1  -7  13        196.81        191.53        14.32 o
   2  -7  13        233.64        242.66        13.52 o
   3  -7  13         13.77         16.63         7.58 o
   4  -7  13          7.23          3.36         9.11 o
   5  -7  13          0.59          7.74        10.86 o
  -7  -6  13          1.40          3.85        10.69 o
  -6  -6  13          1.53          4.86         6.77 o
  -5  -6  13          4.92          8.82         5.98 o
  -4  -6  13        116.42        104.81         7.54 o
  -3  -6  13        279.67        308.82        15.81 o
  -2  -6  13         41.60         39.25         5.75 o
  -1  -6  13         59.93         63.97         5.99 o
   0  -6  13        162.76        151.80        11.89 o
   1  -6  13        198.59        193.53        13.55 o
   2  -6  13        109.50        102.31         8.09 o
   3  -6  13         79.36         84.19         8.22 o
   4  -6  13         61.38         60.74        10.41 o
   5  -6  13          8.59          5.13        10.90 o
   6  -6  13          0.01          0.81         9.81 o
  -6  -5  13          0.56          3.73         6.30 o
  -5  -5  13          2.51          0.62         5.92 o
  -4  -5  13        111.65        107.87         5.76 o
  -3  -5  13        354.19        362.02        10.07 o
  -2  -5  13          7.50          1.90         5.16 o
  -1  -5  13        273.24        258.15         8.79 o
   0  -5  13         17.26         22.79         8.92 o
   1  -5  13         63.24         61.12         6.77 o
   2  -5  13        120.27        110.88         7.90 o
   3  -5  13         66.16         61.31         7.36 o
   4  -5  13          2.09          0.54         9.46 o
   5  -5  13          1.30          4.73         6.50 o
   6  -5  13          0.19          8.47        11.31 o
  -8  -4  13          1.11          2.40        10.96 o
  -7  -4  13          0.06          3.59         6.40 o
  -6  -4  13         33.84         34.17         5.42 o
  -5  -4  13         70.82         69.36         5.52 o
  -4  -4  13        137.16        145.07         6.05 o
  -3  -4  13        285.72        290.72         9.55 o
  -2  -4  13          3.00          2.83         5.16 o
  -1  -4  13         20.10         21.23         5.74 o
   0  -4  13        113.83        101.35         6.90 o
   1  -4  13        137.91        148.90         7.93 o
   2  -4  13        134.45        139.29         7.51 o
   3  -4  13         74.94         72.96         6.95 o
   4  -4  13          0.34         -0.55         6.19 o
   5  -4  13          9.80         19.56         6.85 o
   6  -4  13          0.17          5.89         6.56 o
  -8  -3  13          2.09          6.09         9.20 o
  -7  -3  13          7.08          8.38         6.45 o
  -6  -3  13          8.81         11.88         5.13 o
  -5  -3  13         40.34         41.72         4.96 o
  -4  -3  13        128.16        130.33         5.86 o
  -3  -3  13        159.46        153.00         7.90 o
  -2  -3  13         86.93         77.99         6.60 o
  -1  -3  13        356.13        374.24        10.21 o
   0  -3  13        328.06        317.41         9.52 o
   1  -3  13         41.81         42.75         4.71 o
   2  -3  13        223.62        240.60         8.68 o
   3  -3  13         89.38         78.33         6.54 o
   4  -3  13         50.12         51.75         6.91 o
   5  -3  13         53.48         53.74         7.65 o
   6  -3  13          9.62         11.43         6.83 o
  -8  -2  13          1.72          2.60        10.85 o
  -7  -2  13          0.22          4.39         6.72 o
  -6  -2  13          0.17          2.37         6.03 o
  -5  -2  13          3.98          6.02         5.31 o
  -4  -2  13         39.18         39.55         5.53 o
  -3  -2  13        162.93        151.72        11.07 o
  -2  -2  13        177.98        176.87        11.18 o
  -1  -2  13         81.79         85.10         9.53 o
   0  -2  13        138.60        129.44         6.09 o
   1  -2  13        235.47        247.10         6.66 o
   2  -2  13         76.73         85.19         6.36 o
   3  -2  13         14.17         20.93         6.04 o
   4  -2  13         19.54         21.90         6.24 o
   5  -2  13          8.92          9.87         6.83 o
   6  -2  13          0.23          4.77         7.10 o
  -8  -1  13          5.36          3.62        10.44 o
  -7  -1  13         25.96         17.68         8.95 o
  -6  -1  13          6.81          6.26         6.29 o
  -5  -1  13          0.23         -0.24         5.24 o
  -4  -1  13        104.61        107.64         6.44 o
  -3  -1  13        182.01        181.84        11.99 o
  -2  -1  13        339.64        339.39        14.05 o
  -1  -1  13        789.97        810.32        25.49 o
   0  -1  13        406.98        418.82        12.75 o
   1  -1  13          8.24          8.92         4.89 o
   2  -1  13         21.67         21.27         4.18 o
   3  -1  13         33.50         34.62         6.07 o
   4  -1  13          0.50          2.41         5.42 o
   5  -1  13          0.15          1.64         6.05 o
   6  -1  13          8.65         11.17         6.82 o
  -8   0  13          1.00         -0.22        10.40 o
  -7   0  13          6.75          7.64         9.61 o
  -6   0  13          3.28          2.01         6.14 o
  -5   0  13         20.60         22.47         5.79 o
  -4   0  13        240.66        237.55        13.62 o
  -3   0  13        166.99        169.03        11.71 o
  -2   0  13        435.04        422.99        14.17 o
  -1   0  13        853.40        846.76        17.01 o
   0   0  13        556.99        554.40        11.52 o
   1   0  13         30.91         41.37         4.63 o
   2   0  13         16.70         27.08         5.51 o
   3   0  13         67.97         74.59         6.60 o
   4   0  13         53.55         73.88         7.38 o
   5   0  13         62.11         68.48         7.15 o
   6   0  13          4.94          7.75         9.63 o
  -8   1  13          0.74          2.80        10.25 o
  -7   1  13          0.22          2.59         9.35 o
  -6   1  13          0.09          2.26         5.88 o
  -5   1  13          2.54          1.68         5.62 o
  -4   1  13         27.47         27.62         9.23 o
  -3   1  13        138.90        151.50         7.74 o
  -2   1  13         96.25         92.60         7.98 o
  -1   1  13        253.82        266.30         9.20 o
   0   1  13        287.66        284.46        12.78 o
   1   1  13         28.09         31.09         4.49 o
   2   1  13         48.52         57.33         5.12 o
   3   1  13         33.41         38.57         7.11 o
   4   1  13          2.31         16.13        10.04 o
   5   1  13          9.46         28.78         9.88 o
  -8   2  13          0.24          1.26         8.88 o
  -7   2  13          3.27          7.78         9.39 o
  -6   2  13          3.97          5.42         6.28 o
  -5   2  13         79.80         73.98         6.72 o
  -4   2  13         34.15         34.68         6.88 o
  -3   2  13         47.81         51.22         6.72 o
  -2   2  13        145.40        156.69         8.27 o
  -1   2  13         36.23         34.15         6.74 o
   0   2  13        127.47        146.18        11.37 o
   1   2  13        113.68        116.69         8.04 o
   2   2  13         50.55         62.30         7.72 o
   3   2  13          1.08          3.34         6.92 o
   4   2  13          1.71         -1.57         6.52 o
   5   2  13          1.86          3.52        10.38 o
  -8   3  13          2.87          8.67        10.93 o
  -7   3  13          0.05          5.55         9.61 o
  -6   3  13          3.36          4.48         6.33 o
  -5   3  13        199.94        188.88         7.15 o
  -4   3  13        139.25        140.88         8.46 o
  -3   3  13          7.15         -0.25         9.97 o
  -2   3  13         48.56         59.26         7.20 o
  -1   3  13        254.77        273.13        10.05 o
   0   3  13        140.39        156.18         8.44 o
   1   3  13        134.20        161.54         9.21 o
   2   3  13         87.05         88.88         8.08 o
   3   3  13        156.28        165.86         9.39 o
   4   3  13         48.24         79.11         9.32 o
   5   3  13          4.20         11.45         8.74 o
  -8   4  13          5.44          8.02         9.26 o
  -7   4  13          0.44          2.02         9.70 o
  -6   4  13          1.59          5.89         5.35 o
  -5   4  13        182.01        172.84         7.24 o
  -4   4  13         40.99         40.06         7.40 o
  -3   4  13        259.21        226.48        10.14 o
  -2   4  13          1.29          2.91         6.76 o
  -1   4  13         84.14         83.56         7.99 o
   0   4  13        149.56        145.33         8.88 o
   1   4  13        324.05        365.86        17.08 o
   2   4  13         40.51         53.05         7.52 o
   3   4  13         15.86         32.03         7.62 o
   4   4  13         95.50        128.86        10.33 o
  -8   5  13          0.49          3.62        11.17 o
  -7   5  13          5.66          0.94         7.29 o
  -6   5  13          2.00          5.79         5.70 o
  -5   5  13         24.30         21.87         7.34 o
  -4   5  13          8.56          7.67         7.29 o
  -3   5  13         11.05          2.92         7.06 o
  -2   5  13         55.86         49.52         7.23 o
  -1   5  13        107.31        104.47         8.56 o
   0   5  13         47.98         63.67         7.99 o
   1   5  13         63.55         71.98        12.09 o
   2   5  13          0.50          2.51         6.40 o
   3   5  13         12.00         18.80         7.30 o
   4   5  13         25.96         33.42         7.81 o
  -8   6  13          0.38          2.07         9.40 o
  -7   6  13          2.72          3.01         5.99 o
  -6   6  13         14.22         14.15         6.04 o
  -5   6  13         51.70         48.38         8.97 o
  -4   6  13         77.08         70.42         8.29 o
  -3   6  13        119.72        116.41        13.98 o
  -2   6  13        199.66        204.99        10.21 o
  -1   6  13        109.39        109.50         8.64 o
   0   6  13         87.33        101.45         8.59 o
   1   6  13         58.08         53.04        12.54 o
   2   6  13         24.89         34.69         7.81 o
   3   6  13         29.62         29.84         8.61 o
   4   6  13         19.06          3.91        10.28 o
  -8   7  13          1.08          4.51        11.60 o
  -7   7  13          1.19          3.58         5.91 o
  -6   7  13          6.49         11.67         6.29 o
  -5   7  13         15.84          9.38         7.60 o
  -4   7  13         26.45         27.07         9.02 o
  -3   7  13         86.93         78.65         8.32 o
  -2   7  13        167.00        175.59         9.93 o
  -1   7  13        113.20        118.51         9.00 o
   0   7  13         70.15         67.16         8.41 o
   1   7  13         38.07         33.69        12.68 o
   2   7  13          5.12          5.31         6.75 o
   3   7  13         19.63         23.60         8.15 o
  -7   8  13          5.35          4.60         8.33 o
  -6   8  13          0.06          6.12         9.02 o
  -5   8  13         15.62          7.85         7.88 o
  -4   8  13         11.30         11.81         8.00 o
  -3   8  13         34.08         28.51         7.66 o
  -2   8  13        132.05        134.73         9.87 o
  -1   8  13         19.97         14.75         7.18 o
   0   8  13          5.18          1.70         7.36 o
   1   8  13         12.39          8.32        14.40 o
   2   8  13          5.03          3.00         7.05 o
   3   8  13          0.13          6.12        10.56 o
  -6   9  13          8.31          2.70         8.70 o
  -5   9  13          7.83         12.40        11.45 o
  -4   9  13         18.25         21.68         7.83 o
  -3   9  13         90.26         84.47         7.51 o
  -2   9  13         98.19         92.85        12.66 o
  -1   9  13         11.06         12.67         7.79 o
   0   9  13          2.70         -0.54        13.04 o
   1   9  13         13.95         11.83        15.99 o
  -5  10  13         14.62          7.44         7.93 o
  -4  10  13         15.33          9.74         7.85 o
  -3  10  13         12.89         13.98        13.07 o
  -2  10  13         33.03         24.07         8.20 o
  -1  10  13         38.47         52.02        14.23 o
  -4  11  13          1.06          2.53        11.42 o
  -2 -11  14          0.01          0.97        14.67 o
  -1 -11  14          0.01          6.13        12.17 o
   0 -11  14         11.76         19.30        15.08 o
   1 -11  14         15.98         32.31        15.46 o
   2 -11  14         11.62         15.56        13.71 o
   3 -11  14         31.31         14.56        16.08 o
  -4 -10  14          3.84         -1.76        14.54 o
  -3 -10  14          1.57          2.11        12.11 o
  -2 -10  14          1.55          1.83        11.74 o
  -1 -10  14          6.16          6.26        13.58 o
   0 -10  14         86.11        115.64        16.42 o
   1 -10  14         47.25         57.58        15.21 o
   2 -10  14          1.16         12.50        13.87 o
   3 -10  14         23.95         27.02        10.31 o
  -5  -9  14         10.44          8.45        12.91 o
  -4  -9  14          6.86          1.74        11.35 o
  -3  -9  14          8.00          3.93        13.64 o
  -2  -9  14          1.42          0.92        13.56 o
  -1  -9  14          0.32         -4.18        13.86 o
   0  -9  14         20.44         25.19        12.69 o
   1  -9  14          7.44         13.31        13.68 o
   2  -9  14          0.34          3.02        11.64 o
   3  -9  14          7.21         14.73         7.92 o
   4  -9  14         14.22         16.60        12.01 o
  -5  -8  14          6.87         -2.53        12.99 o
  -4  -8  14          9.39          7.65        12.13 o
  -3  -8  14          2.61         -1.90        12.64 o
  -2  -8  14          0.22          0.52        11.18 o
  -1  -8  14          1.61         -2.95        10.84 o
   0  -8  14          8.04          1.74        11.23 o
   1  -8  14         23.18         17.92        12.96 o
   2  -8  14         11.25         13.48         7.62 o
   3  -8  14         25.93         31.51         9.30 o
   4  -8  14          7.50         10.81        11.40 o
  -5  -7  14         11.20         11.50        11.85 o
  -4  -7  14          0.81          2.43        10.82 o
  -3  -7  14          9.98         21.54         9.88 o
  -2  -7  14          4.02         11.05        10.63 o
  -1  -7  14         38.85         38.51        11.95 o
   0  -7  14         13.74          5.66        11.80 o
   2  -7  14         64.64         69.53         8.22 o
   3  -7  14         19.75         22.47         7.70 o
   4  -7  14         43.53         36.08        12.00 o
   5  -7  14         61.78         68.32        11.96 o
  -7  -6  14         13.96         10.08         8.99 o
  -6  -6  14         33.66         30.49         7.07 o
  -5  -6  14         68.10         77.15        12.46 o
  -4  -6  14          5.43          8.36        10.55 o
  -3  -6  14         13.05         14.93         9.37 o
  -2  -6  14        227.99        220.53        14.46 o
  -1  -6  14          0.56          1.69         5.54 o
   0  -6  14         49.95         55.83        10.29 o
   1  -6  14         20.33         22.87         9.74 o
   2  -6  14         27.43         27.14         7.48 o
   3  -6  14         14.55         19.44         6.60 o
   4  -6  14         41.49         40.65        11.53 o
   5  -6  14         46.45         43.61        12.08 o
  -7  -5  14         10.34          7.21         9.01 o
  -6  -5  14         32.03         36.91         7.62 o
  -5  -5  14         48.09         46.32        11.59 o
  -4  -5  14          1.52          1.42         5.79 o
  -3  -5  14         11.90         11.66         5.63 o
  -2  -5  14         17.03         12.12         5.75 o
  -1  -5  14         43.72         44.56         6.12 o
   0  -5  14          4.14          3.33         8.34 o
   1  -5  14         79.30         91.50        10.87 o
   2  -5  14        102.35         96.01         8.05 o
   3  -5  14          8.88          8.25         6.54 o
   4  -5  14         63.10         54.30        10.27 o
   5  -5  14        144.61        148.05        14.53 o
  -8  -4  14         11.87         13.05        10.21 o
  -7  -4  14         18.14         15.15         6.77 o
  -6  -4  14         14.83         17.56         5.37 o
  -5  -4  14         52.04         47.81         7.24 o
  -4  -4  14         15.84         16.72         6.33 o
  -3  -4  14          0.26          1.40         5.37 o
  -2  -4  14          1.49         -0.55         5.83 o
  -1  -4  14         37.13         28.65         6.09 o
   0  -4  14         28.53         28.00         6.27 o
   1  -4  14         22.70         24.53         6.39 o
   2  -4  14        113.47        114.53         7.47 o
   3  -4  14        159.13        164.96         8.49 o
   4  -4  14        151.39        159.40        13.92 o
   5  -4  14        110.69        115.08         9.11 o
   6  -4  14         42.60         38.21        10.84 o
  -8  -3  14          7.49          9.68         7.14 o
  -7  -3  14         34.78         28.25         5.55 o
  -6  -3  14         48.58         40.98         5.85 o
  -5  -3  14         28.80         27.48         6.90 o
  -4  -3  14         69.75         68.84         8.39 o
  -3  -3  14         18.32         12.93         5.90 o
  -2  -3  14         40.31         38.18         6.73 o
  -1  -3  14         16.20         15.47         5.84 o
   0  -3  14         16.64         14.80         6.17 o
   1  -3  14         41.22         34.81         4.54 o
   2  -3  14         27.95         31.21         6.01 o
   3  -3  14         39.35         38.75         9.56 o
   4  -3  14         70.25         76.51         7.99 o
   5  -3  14         62.74         71.83         7.94 o
   6  -3  14         21.63         27.53         7.56 o
  -8  -2  14          4.65         10.46        10.53 o
  -7  -2  14         15.34         13.62         5.48 o
  -6  -2  14         17.75         10.45         5.01 o
  -5  -2  14          5.21          9.12         8.86 o
  -4  -2  14         50.29         55.96         9.47 o
  -3  -2  14         73.13         80.52        10.20 o
  -2  -2  14          0.36          0.94         7.47 o
  -1  -2  14          5.76          4.44         7.99 o
   0  -2  14          5.12          1.71         4.33 o
   1  -2  14          2.04          2.26         5.20 o
   2  -2  14         23.08         22.87         4.67 o
   3  -2  14          0.43         -1.42         7.54 o
   4  -2  14          2.33          4.09         6.49 o
   5  -2  14         12.72         11.41         6.35 o
   6  -2  14          2.59          6.41         9.70 o
  -8  -1  14          3.15          4.77        10.55 o
  -7  -1  14          3.86          6.66         6.61 o
  -6  -1  14         19.81         26.48         6.69 o
  -5  -1  14          1.55          0.85         8.33 o
  -4  -1  14          2.60          1.91         8.84 o
  -3  -1  14         29.26         34.95         9.61 o
  -2  -1  14          7.82          4.15         7.99 o
  -1  -1  14        219.18        224.70        10.91 o
   0  -1  14          1.03          5.87         5.50 o
   1  -1  14          1.82         -1.58         4.12 o
   2  -1  14         87.41         79.01         5.23 o
   3  -1  14         52.30         47.94         6.71 o
   4  -1  14         83.21         92.43         7.78 o
   5  -1  14          8.81          4.06         6.44 o
   6  -1  14          4.15          2.17         8.24 o
  -8   0  14         17.71         29.23        11.15 o
  -7   0  14          7.53         14.46         6.75 o
  -6   0  14          5.49          7.17         6.01 o
  -5   0  14         59.94         63.39        11.47 o
  -4   0  14         92.12         83.85        10.96 o
  -3   0  14         37.79         32.32         9.33 o
  -2   0  14         45.34         40.46         6.35 o
  -1   0  14         12.81          8.98         5.78 o
   0   0  14         15.74         12.64         5.58 o
   1   0  14         20.69         23.68         6.73 o
   2   0  14         33.62         32.41         4.51 o
   3   0  14         35.47         30.71         5.09 o
   4   0  14        100.50        125.87        13.15 o
   5   0  14          0.32          6.58         8.61 o
  -8   1  14          6.26          4.78         9.87 o
  -7   1  14         15.18          9.76         6.93 o
  -6   1  14         52.75         60.52        10.84 o
  -5   1  14         50.63         58.48        11.53 o
  -4   1  14         46.78         63.88        10.80 o
  -3   1  14         48.02         42.14         9.46 o
  -2   1  14         83.82         84.01         7.01 o
  -1   1  14         24.70         31.10         6.86 o
   0   1  14          0.13          1.14         5.90 o
   1   1  14          1.93          0.65         8.21 o
   2   1  14          5.71          2.88         9.04 o
   3   1  14          2.91          1.82         6.22 o
   4   1  14          0.30          7.57        10.19 o
   5   1  14         22.28         21.02         7.84 o
  -8   2  14          8.73          5.22         9.16 o
  -7   2  14         25.73         25.82         7.24 o
  -6   2  14         19.72         19.91        10.84 o
  -5   2  14          0.31         -1.21        10.04 o
  -4   2  14         28.02         31.40         9.14 o
  -3   2  14          0.58         -0.45         6.21 o
  -2   2  14         16.30          6.62         6.18 o
  -1   2  14          5.50          6.14         6.44 o
   0   2  14         23.19         29.33         6.73 o
   1   2  14         18.98         21.96        10.49 o
   2   2  14         38.28         30.23        11.09 o
   3   2  14         88.22         79.07         9.38 o
   4   2  14         39.81         33.47         8.24 o
  -8   3  14         15.08         18.59        11.23 o
  -7   3  14         82.52         88.93         8.99 o
  -6   3  14         48.81         58.65        11.56 o
  -5   3  14          0.32          2.50         9.65 o
  -4   3  14         31.64         31.40         7.35 o
  -3   3  14          4.94          3.27         7.13 o
  -2   3  14         25.14         23.05         7.00 o
  -1   3  14          3.40          5.24         6.53 o
   0   3  14         31.03         24.69         8.69 o
   1   3  14         25.11         29.08        10.82 o
   2   3  14         38.55         42.90         8.58 o
   3   3  14        117.22        101.53         8.82 o
   4   3  14         45.71         44.73         8.69 o
  -8   4  14         11.07         10.67         9.35 o
  -7   4  14         79.33         74.06        12.80 o
  -6   4  14        109.70        120.67        14.13 o
  -5   4  14         10.60         15.17         7.33 o
  -4   4  14          7.60         11.67         7.29 o
  -3   4  14          4.07          5.02        11.05 o
  -2   4  14          8.62         12.01         6.94 o
  -1   4  14         11.15         14.74         6.90 o
   0   4  14         11.43          9.18         7.82 o
   1   4  14          0.17          5.99         9.44 o
   2   4  14          0.16          5.26         7.68 o
   3   4  14         46.20         50.77         8.40 o
   4   4  14         42.98         36.34         8.53 o
  -8   5  14          5.70         -0.71        11.05 o
  -7   5  14         24.23         24.87        12.18 o
  -6   5  14         95.45         89.88        10.29 o
  -5   5  14          5.13          3.50         7.87 o
  -4   5  14         15.27         14.65         8.06 o
  -3   5  14          5.04         10.24         7.51 o
  -2   5  14          6.44          9.02         7.51 o
  -1   5  14          5.51          9.11         6.91 o
   0   5  14          1.23         -1.69         7.54 o
   1   5  14         22.76          7.73        12.70 o
   2   5  14         19.81         19.24         8.03 o
   3   5  14         21.94         14.30         7.10 o
  -7   6  14         11.31          9.43        12.37 o
  -6   6  14         19.16         22.79         8.22 o
  -5   6  14         13.33         16.04         8.39 o
  -4   6  14         36.09         44.68         8.13 o
  -3   6  14         35.25         41.19         7.65 o
  -2   6  14          7.50         11.16         7.40 o
  -1   6  14          6.13          4.56         6.96 o
   0   6  14          7.44          1.04         7.54 o
   1   6  14         29.34         11.24        13.88 o
   2   6  14          0.66         10.83        13.59 o
   3   6  14          9.16         12.60         8.47 o
  -7   7  14         10.13         20.12        14.25 o
  -6   7  14         30.26         35.22         9.26 o
  -5   7  14         63.44         67.67         9.80 o
  -4   7  14         49.42         45.67         9.24 o
  -3   7  14         13.32         13.46         7.75 o
  -2   7  14          0.62          6.02         7.75 o
  -1   7  14          6.91          6.96         7.40 o
   0   7  14          0.05          1.64         8.00 o
   1   7  14          0.61         -1.09        12.07 o
   2   7  14          1.80         -4.38        14.89 o
  -7   8  14          6.84          6.22        15.74 o
  -6   8  14         11.22          9.80         8.59 o
  -5   8  14         25.80         38.76         8.97 o
  -4   8  14         49.94         54.99         9.26 o
  -3   8  14          4.94          8.92         7.90 o
  -2   8  14          0.16          7.81         8.22 o
  -1   8  14         12.89          9.73         7.73 o
   0   8  14          0.10          3.47         7.29 o
   1   8  14          6.24          7.80        14.78 o
  -5   9  14         13.64         18.54         9.57 o
  -4   9  14         27.77         33.83         8.75 o
  -3   9  14         11.88         19.66         8.69 o
  -2   9  14          0.82         -1.53         7.92 o
  -1   9  14          1.20          6.65         7.51 o
  -4  10  14         17.52         19.47        11.12 o
  -3  10  14         21.17         25.89        10.96 o
  -2 -10  15        120.36        129.69        17.69 o
  -1 -10  15         80.76         73.97        14.70 o
   0 -10  15         45.28         34.75        15.00 o
   1 -10  15         25.59         21.67        12.40 o
   2 -10  15         10.84          9.48        11.89 o
   3 -10  15         12.44         26.67        13.43 o
  -4  -9  15         37.99         53.97        14.10 o
  -3  -9  15         29.96         20.93        14.15 o
  -2  -9  15         74.47         65.38        13.17 o
  -1  -9  15        171.43        185.13        16.19 o
   0  -9  15         55.54         44.40        14.96 o
   1  -9  15          0.57         -4.10        11.37 o
   2  -9  15          5.97         11.46        13.38 o
   3  -9  15         17.38         20.01         9.14 o
  -5  -8  15          7.14          3.61        12.91 o
  -4  -8  15         16.08          7.37        13.55 o
  -3  -8  15         57.93         42.02        13.78 o
  -2  -8  15         47.69         47.77        14.45 o
  -1  -8  15         79.78         78.06        15.26 o
   0  -8  15         45.23         29.64        13.96 o
   2  -8  15          2.22         -0.47        12.81 o
   3  -8  15          0.84          1.18         7.84 o
  -6  -7  15         20.62         10.65        11.39 o
  -5  -7  15         17.57         19.30        10.08 o
  -4  -7  15         29.75         31.32        10.47 o
  -3  -7  15        115.88        138.99        14.78 o
  -2  -7  15         81.20         91.04        12.10 o
  -1  -7  15        114.93        116.56        13.70 o
   0  -7  15        154.75        142.79        14.82 o
   1  -7  15         25.65         24.12        10.87 o
   2  -7  15         29.81         32.35         8.22 o
   3  -7  15          0.68          3.33         7.58 o
   4  -7  15         10.89         11.45        10.03 o
  -6  -6  15         27.62         20.43        10.00 o
  -5  -6  15         79.04         68.01        12.25 o
  -4  -6  15          8.32         18.73        10.94 o
  -3  -6  15         14.91         16.05         9.73 o
  -2  -6  15         50.01         74.06        12.34 o
  -1  -6  15        113.66        118.81         7.78 o
   0  -6  15         97.76        106.40        12.08 o
   1  -6  15         56.78         57.90        11.55 o
   2  -6  15         86.91         83.23         8.51 o
   3  -6  15         34.77         27.80         7.69 o
   4  -6  15          1.21          5.60         9.98 o
  -7  -5  15          0.95          2.57        10.43 o
  -6  -5  15         28.37         23.24        10.23 o
  -5  -5  15         88.65         72.82        13.10 o
  -4  -5  15          1.90          1.09         6.08 o
  -3  -5  15         91.35         69.44         8.79 o
  -2  -5  15          1.42          1.25         5.99 o
  -1  -5  15         55.22         48.68         6.30 o
   0  -5  15        147.95        155.55        13.12 o
   1  -5  15         55.19         56.27        10.97 o
   2  -5  15          3.52          0.82         6.53 o
   3  -5  15          6.57          9.78         9.43 o
   4  -5  15          2.06          0.99        10.22 o
   5  -5  15          0.27          0.90        11.24 o
  -7  -4  15          6.59          8.88         9.74 o
  -6  -4  15         36.79         35.27         7.46 o
  -5  -4  15         85.45         83.69         8.21 o
  -4  -4  15          2.81          1.60         6.42 o
  -3  -4  15          1.85         -0.68         5.89 o
  -2  -4  15        117.83        113.70         7.54 o
  -1  -4  15         40.70         41.85         6.91 o
   0  -4  15         38.70         37.77         6.52 o
   1  -4  15        114.40        111.50        10.81 o
   2  -4  15          9.16          9.27         6.24 o
   3  -4  15         12.50         22.10        10.58 o
   4  -4  15         10.65         14.07        10.98 o
  -7  -3  15         13.35          9.54         6.89 o
  -6  -3  15         16.51         21.84         7.33 o
  -5  -3  15         31.53         23.00         7.17 o
  -4  -3  15         48.04         51.18         6.98 o
  -3  -3  15         72.40         81.08         7.59 o
  -2  -3  15         74.73         74.31         7.17 o
  -1  -3  15        114.07        111.00         7.99 o
   0  -3  15        229.11        244.66         9.57 o
   1  -3  15         36.68         27.00         9.46 o
   2  -3  15         96.34        103.92         5.90 o
   3  -3  15        120.07        125.40        12.04 o
   4  -3  15          4.47          2.01         9.97 o
   5  -3  15          0.57         -0.07         6.91 o
  -8  -2  15          0.34          6.35         9.36 o
  -7  -2  15          0.27          1.12         7.12 o
  -6  -2  15          8.97          2.46         6.72 o
  -5  -2  15         31.42         22.92         9.95 o
  -4  -2  15         40.22         37.82        10.07 o
  -3  -2  15        114.94        135.08        11.71 o
  -2  -2  15        108.89        116.24        11.40 o
  -1  -2  15         45.37         51.51        10.94 o
   0  -2  15         80.80         80.73         7.59 o
   1  -2  15         45.56         45.49         7.22 o
   2  -2  15          5.39          9.64         4.52 o
   3  -2  15          5.53          5.09         7.76 o
   4  -2  15         10.69          8.47         9.18 o
   5  -2  15         18.15         18.60         7.58 o
  -8  -1  15          1.82          5.48        11.57 o
  -7  -1  15          0.05          1.40        10.49 o
  -6  -1  15         21.25         15.98        10.02 o
  -5  -1  15         43.70         44.54        11.30 o
  -4  -1  15         93.19         95.04        11.53 o
  -3  -1  15        244.43        259.73        14.42 o
  -2  -1  15        198.76        225.76        13.87 o
  -1  -1  15         23.28         28.28         9.12 o
   0  -1  15          8.25         11.25         5.76 o
   1  -1  15         14.01         17.19         5.66 o
   2  -1  15          9.17          9.14         4.67 o
   3  -1  15          0.31          1.56         8.30 o
   4  -1  15          1.05          2.98         6.25 o
   5  -1  15          5.35          5.41         9.83 o
  -8   0  15          1.35         -4.00        11.04 o
  -7   0  15          0.58          3.69        11.66 o
  -6   0  15         34.47         37.86        11.66 o
  -5   0  15         47.28         45.08        10.31 o
  -4   0  15        122.27        125.88        12.48 o
  -3   0  15        308.18        321.12        15.93 o
  -2   0  15        270.63        264.81        14.18 o
  -1   0  15         13.84         11.79         5.88 o
   0   0  15         10.50         20.44         6.22 o
   1   0  15         68.51         68.99         9.51 o
   2   0  15         60.41         65.52         7.40 o
   3   0  15         83.51         92.25        11.95 o
   4   0  15          1.76          6.38        10.50 o
   5   0  15         13.70         -1.78        11.83 o
  -7   1  15          2.24          2.18        11.16 o
  -6   1  15          8.73          8.29        11.32 o
  -5   1  15         17.37         15.55         9.36 o
  -4   1  15         32.13         32.96         9.44 o
  -3   1  15        100.26         85.49        10.72 o
  -2   1  15        109.43        112.47         7.80 o
  -1   1  15         28.66         26.80         6.55 o
   0   1  15         77.62         93.63         7.57 o
   1   1  15         36.42         42.76        10.34 o
   2   1  15          0.54         -1.10        10.38 o
   3   1  15         14.33         16.87         7.43 o
   4   1  15         10.37          5.32         7.69 o
  -7   2  15         11.14         17.93        12.48 o
  -6   2  15          2.89         -1.09        10.08 o
  -5   2  15         20.87         18.63         9.65 o
  -4   2  15         44.40         43.48        10.95 o
  -3   2  15         11.46         14.47         6.66 o
  -2   2  15         98.61         98.59         7.96 o
  -1   2  15         69.87         73.27         7.67 o
   0   2  15         25.59         29.92         7.24 o
   1   2  15         15.19         20.16        10.58 o
   2   2  15          1.83         11.84        10.09 o
   3   2  15          3.63          3.61         7.67 o
   4   2  15          0.20          3.66         9.69 o
  -7   3  15         67.07         67.53        12.28 o
  -6   3  15         28.96         23.79        11.93 o
  -5   3  15         20.33         21.70        11.64 o
  -4   3  15          8.52         13.64        10.48 o
  -3   3  15        103.56        110.79         8.73 o
  -2   3  15         81.46         72.44         7.96 o
  -1   3  15        107.79        120.08         9.09 o
   0   3  15        111.59        117.06        17.33 o
   1   3  15        137.63        162.48        13.45 o
   2   3  15         59.72         78.11        14.07 o
   3   3  15         24.47         36.08         8.71 o
  -7   4  15         29.00         12.26        12.66 o
  -6   4  15          9.84         15.39        10.37 o
  -5   4  15         64.29         39.49        12.10 o
  -4   4  15          0.53         -1.12         7.68 o
  -3   4  15         46.96         38.19         8.13 o
  -2   4  15        107.39        117.97         8.92 o
  -1   4  15        163.04        179.98         9.87 o
   0   4  15         10.86          8.46         7.08 o
   1   4  15         30.97         45.33        13.09 o
   2   4  15        129.40        194.27        16.69 o
   3   4  15         17.53         29.72         8.39 o
  -6   5  15          1.54          2.12        10.47 o
  -5   5  15          7.48          8.16         8.28 o
  -4   5  15         27.84         28.77         8.88 o
  -3   5  15         42.05         49.33         9.00 o
  -2   5  15         12.71         19.86         7.18 o
  -1   5  15         58.27         63.72         8.16 o
   0   5  15          4.22          2.29         6.87 o
   1   5  15          8.28          6.71        12.45 o
   2   5  15         32.83         56.27        12.80 o
   3   5  15          5.55          2.39         9.58 o
  -6   6  15         10.80         14.37         9.14 o
  -5   6  15         35.25         37.53         9.31 o
  -4   6  15         68.59         65.55         9.11 o
  -3   6  15         49.06         50.67         9.43 o
  -2   6  15         68.13         87.78         9.17 o
  -1   6  15         38.03         48.34         8.34 o
   0   6  15         11.33         17.17         8.51 o
   1   6  15         46.75         43.52        15.38 o
   2   6  15         24.35         16.44        13.00 o
  -6   7  15          5.13         18.62        13.02 o
  -5   7  15         18.37         21.25         9.74 o
  -4   7  15         59.65         58.19         9.80 o
  -3   7  15         47.50         53.70         9.31 o
  -2   7  15         33.95         38.26         8.38 o
  -1   7  15         27.09         30.39         8.56 o
   0   7  15          7.72          9.29         8.11 o
   1   7  15         13.36         10.48        14.53 o
  -6   8  15          0.28          0.57        13.83 o
  -5   8  15         18.18         14.88         9.04 o
  -4   8  15         66.22         66.50         9.79 o
  -3   8  15          3.01          3.85         8.43 o
  -2   8  15          3.14          6.52         8.46 o
  -1   8  15          8.76         12.41         8.59 o
   0   8  15          2.42         11.84        12.35 o
  -3   9  15         10.16          6.56        10.88 o
  -2   9  15          1.68          2.25         8.94 o
  -1   9  15         11.54          8.79        10.28 o
  -2  -9  16          5.64         11.57        14.93 o
  -1  -9  16          4.23         -1.70        14.85 o
   0  -9  16          1.64          5.53        14.10 o
   1  -9  16          5.64         -0.37        13.11 o
   2  -9  16          9.76          7.95        11.59 o
   3  -9  16         11.12         15.58        12.66 o
   0  -8  16          4.32         -4.24        13.16 o
   1  -8  16         15.15         11.28        11.26 o
   2  -8  16          4.14          8.42        13.30 o
   3  -8  16          6.23          9.24        12.66 o
  -5  -7  16          1.86         16.85        11.84 o
  -4  -7  16         10.49          4.83        11.33 o
  -3  -7  16          0.52          3.37        12.20 o
  -2  -7  16         11.84         19.55        10.35 o
  -1  -7  16          9.79          9.57        11.73 o
   0  -7  16         11.07          6.38        12.24 o
   1  -7  16         10.71          9.50        11.15 o
   2  -7  16         53.61         42.20        13.35 o
   3  -7  16         47.25         44.12        10.11 o
  -5  -6  16          8.10         15.64        10.73 o
  -4  -6  16         64.21         54.50        12.61 o
  -3  -6  16          2.02          3.52         9.58 o
  -2  -6  16          7.97          3.04        11.33 o
  -1  -6  16          4.11          6.19         9.82 o
   0  -6  16         31.36         52.33        10.61 o
   1  -6  16          2.42         -2.02        10.27 o
   2  -6  16         15.64          7.00        11.09 o
   3  -6  16         80.90         71.05        13.01 o
   4  -6  16         25.02         13.94        11.07 o
  -6  -5  16          1.59          1.79        10.19 o
  -5  -5  16          4.47         10.36        11.96 o
  -4  -5  16         17.53         16.31        11.73 o
  -3  -5  16         13.01         14.55         6.75 o
  -2  -5  16         10.72         10.33         6.09 o
  -1  -5  16         23.45         31.67         7.18 o
   0  -5  16         28.70         26.93        10.48 o
   1  -5  16          2.02          9.73         9.18 o
   2  -5  16         51.42         48.54         7.58 o
   3  -5  16        101.42        106.22        13.47 o
   4  -5  16         28.92         27.31        11.95 o
  -6  -4  16          5.96          8.83        11.41 o
  -5  -4  16          1.42          1.52         9.31 o
  -4  -4  16          0.04         -1.23         8.15 o
  -3  -4  16          8.24          7.03         6.06 o
  -2  -4  16          0.50         -1.54         6.61 o
  -1  -4  16          7.17          7.71         6.22 o
   0  -4  16         56.83         56.87        11.33 o
   1  -4  16         61.41         69.92        10.99 o
   2  -4  16        139.98        138.08         8.56 o
   3  -4  16        139.95        156.18        14.06 o
   4  -4  16         39.70         36.88        11.30 o
  -7  -3  16          6.34          4.88         7.74 o
  -6  -3  16         22.08         19.60         7.20 o
  -5  -3  16         14.82          6.97         6.85 o
  -4  -3  16         18.71         15.12         7.14 o
  -3  -3  16         10.97         10.94         6.43 o
  -2  -3  16          0.90          1.24         6.61 o
  -1  -3  16         18.06         17.53         6.72 o
   0  -3  16         10.26          9.71         6.39 o
   1  -3  16          8.83          5.72         9.57 o
   2  -3  16         38.15         40.06         6.68 o
   3  -3  16         48.21         54.59        10.75 o
   4  -3  16         28.60         27.89        10.86 o
  -7  -2  16          1.78          2.80         7.49 o
  -6  -2  16          7.52          5.91         8.00 o
  -5  -2  16         35.46         30.63         7.27 o
  -4  -2  16          9.43          8.47         6.56 o
  -3  -2  16          3.32          5.39         9.48 o
  -2  -2  16          0.09         -1.56         8.35 o
  -1  -2  16         12.32         12.05         6.36 o
   0  -2  16         10.46          8.70         5.93 o
   1  -2  16          4.69          2.35         8.67 o
   2  -2  16          0.91          3.09         4.71 o
   3  -2  16          5.06         -0.50         6.13 o
   4  -2  16          3.50          0.63         6.60 o
  -7  -1  16          0.30         12.80        12.06 o
  -6  -1  16         12.01          9.78        11.06 o
  -5  -1  16         29.48         26.97         9.75 o
  -4  -1  16          0.34          4.93         9.02 o
  -3  -1  16         22.01         21.72         9.53 o
  -2  -1  16          3.73          0.99         8.51 o
  -1  -1  16          4.60          1.25         7.93 o
   0  -1  16         39.41         34.14         6.81 o
   1  -1  16         17.11         14.29         6.06 o
   2  -1  16        116.18        123.99        12.13 o
   3  -1  16          7.44         -0.15        11.06 o
   4  -1  16         21.86         10.96        12.05 o
  -7   0  16         17.00         22.01        10.91 o
  -6   0  16         13.15         14.26        11.63 o
  -5   0  16         20.39         17.92        11.66 o
  -4   0  16         40.07         51.04        11.99 o
  -3   0  16          0.81          7.54         9.58 o
  -2   0  16          0.02          1.29         9.76 o
  -1   0  16          0.39         -1.68         9.30 o
   0   0  16         37.01         37.59         6.87 o
   1   0  16         25.53         23.26         6.24 o
   2   0  16         52.45         53.17        12.05 o
   3   0  16          1.44         -1.05        11.16 o
   4   0  16          1.06         -1.43        11.63 o
  -7   1  16         11.03          7.88        11.47 o
  -6   1  16         23.60         32.20        11.01 o
  -5   1  16          9.79          4.14        10.85 o
  -4   1  16         28.10         32.22        11.30 o
  -3   1  16         34.27         48.37        10.18 o
  -2   1  16          0.02          2.76         9.76 o
  -1   1  16          2.56          0.40         6.38 o
   0   1  16          0.12          0.83         6.35 o
   1   1  16          0.18          0.20        10.40 o
   2   1  16          4.72         -2.50        10.54 o
   3   1  16         19.87         11.30        12.20 o
   4   1  16          8.63          0.27        12.21 o
  -6   2  16         10.76         14.29        11.54 o
  -5   2  16          2.53         -2.65        11.31 o
  -4   2  16          6.18          6.66        11.15 o
  -3   2  16          0.92          0.07         8.82 o
  -2   2  16          1.27          6.25         7.01 o
  -1   2  16          1.34          2.09         6.70 o
   0   2  16         29.73         19.33         7.33 o
   1   2  16         80.03         77.52        12.06 o
   2   2  16         26.84         19.15        12.02 o
   3   2  16         18.64          7.16        11.17 o
  -6   3  16         12.55         18.97        12.12 o
  -5   3  16          4.42          2.93        10.07 o
  -4   3  16          7.85          9.57        10.33 o
  -3   3  16          0.17          4.00         7.94 o
  -2   3  16         15.11         16.31         7.67 o
  -1   3  16          8.38          7.74         7.59 o
   0   3  16          5.42          1.36         7.96 o
   1   3  16         76.18         62.87        11.64 o
   2   3  16         50.14         52.23        13.38 o
   3   3  16         27.24         17.64        13.81 o
  -6   4  16          1.48          1.84        12.17 o
  -5   4  16          0.16          0.27        11.69 o
  -4   4  16          5.61         13.70        11.76 o
  -3   4  16         18.29         20.74         8.18 o
  -2   4  16          1.50          7.83         8.22 o
  -1   4  16          1.96          6.71         7.34 o
   0   4  16          1.93          0.97         7.90 o
   1   4  16         35.37         23.51        13.96 o
   2   4  16         33.21         33.65        13.75 o
  -5   5  16          8.35         10.75        12.30 o
  -4   5  16          2.98          3.50         8.61 o
  -3   5  16          4.68          1.42         7.64 o
  -2   5  16          0.14          8.14         8.26 o
  -1   5  16          8.25          4.72         7.29 o
   0   5  16         11.15          6.85         8.38 o
   1   5  16          8.63          2.02        14.20 o
   2   5  16          6.52         15.33        12.13 o
  -5   6  16         11.07          7.57         8.56 o
  -4   6  16          0.94          2.68         8.18 o
  -3   6  16          0.08          3.87         8.91 o
  -2   6  16          5.88          3.28         8.12 o
  -1   6  16          3.33          5.15         7.44 o
   0   6  16          0.22         -0.81         7.79 o
   1   6  16         15.17          6.77        13.21 o
  -5   7  16          9.48         19.07        16.14 o
  -4   7  16          0.08          3.13         9.39 o
  -3   7  16         11.35          8.01         7.82 o
  -2   7  16          1.91          5.76         8.68 o
  -1   7  16          0.93         -0.01         8.78 o
   0   7  16          0.50          0.85        14.29 o
  -4   8  16          1.79          0.38        14.50 o
  -3   8  16          6.34          1.07        14.57 o
  -2   8  16          0.00          7.61        12.73 o
  -2  -8  17         32.63         13.98        14.64 o
  -1  -8  17          0.62         -1.82        14.60 o
   1  -8  17          0.43         -2.34        11.63 o
  -3  -7  17         31.73         48.61        13.43 o
  -2  -7  17         58.38         66.97        12.81 o
  -1  -7  17         23.50         32.97        13.45 o
   0  -7  17         32.93         14.64        13.76 o
  -4  -6  17          5.94         16.60        12.88 o
  -3  -6  17         45.66         58.53        13.28 o
  -2  -6  17         85.23         85.89        12.38 o
  -1  -6  17         31.89         31.58        12.25 o
   0  -6  17         58.72         58.53        12.64 o
   1  -6  17         42.94         39.05        13.12 o
   2  -6  17          1.95         -4.37        10.96 o
   3  -6  17          5.55          7.27         9.00 o
  -5  -5  17         23.60         10.72        10.76 o
  -4  -5  17          2.30         -0.16        10.12 o
  -3  -5  17         26.07         19.88        10.30 o
  -2  -5  17         47.66         43.13         7.30 o
  -1  -5  17         34.00         37.66         7.16 o
   0  -5  17         14.21         13.20        11.09 o
   1  -5  17          7.10          8.93        11.00 o
   2  -5  17          5.44         -2.37        12.46 o
   3  -5  17          2.74          3.12         8.84 o
  -5  -4  17          0.25         -1.78         7.06 o
  -4  -4  17         24.28         18.13         6.92 o
  -3  -4  17         21.89         18.16         8.02 o
  -2  -4  17         42.28         46.80         7.95 o
  -1  -4  17         48.49         44.69         7.12 o
   0  -4  17          5.84          6.69        10.12 o
   1  -4  17         31.89         37.16        11.42 o
   2  -4  17         19.11         38.02        10.60 o
   3  -4  17          0.02          4.35         8.97 o
  -6  -3  17          8.61          4.50         7.70 o
  -5  -3  17         14.28         11.42         7.62 o
  -4  -3  17         31.77         23.39         7.86 o
  -3  -3  17         40.96         39.20         7.74 o
  -2  -3  17         69.47         66.24         7.81 o
  -1  -3  17         41.25         45.06         7.89 o
   0  -3  17         92.42         88.72        11.71 o
   1  -3  17         69.74         77.08        11.96 o
   2  -3  17          8.85          6.52         8.25 o
   3  -3  17          8.86          4.68         9.73 o
   4  -3  17          0.15         -2.12         9.78 o
  -6  -2  17         10.44          2.09         7.20 o
  -5  -2  17         42.03         37.43         7.39 o
  -4  -2  17         23.41         18.58         7.19 o
  -3  -2  17         21.62         22.38         7.87 o
  -2  -2  17         69.09         72.50        14.26 o
  -1  -2  17         12.11         14.63         6.69 o
   0  -2  17          2.47          4.04         6.93 o
   1  -2  17         11.11         -1.09         9.84 o
  -6  -1  17         17.30         17.41        10.44 o
  -5  -1  17         68.61         52.65        12.13 o
  -4  -1  17         75.05         71.44        11.44 o
  -3  -1  17          4.45          2.61        10.49 o
  -2  -1  17          0.66          4.99        10.16 o
  -1  -1  17         13.08         11.54         8.92 o
   0  -1  17         22.63         28.74         7.47 o
   1  -1  17          0.69         -3.61         9.08 o
   2  -1  17          0.22         -2.17         9.47 o
   3  -1  17         13.26          8.22        11.49 o
   4  -1  17          0.08         -3.84        12.57 o
  -6   0  17         17.81          9.79        12.11 o
  -5   0  17         78.77         79.50        13.66 o
  -4   0  17         92.27         86.25        13.72 o
  -3   0  17          6.10          6.76         8.97 o
  -2   0  17         10.33          9.48         8.87 o
  -1   0  17         40.45         46.91        11.63 o
   0   0  17         34.00         41.15        10.06 o
   1   0  17         67.85         75.65         8.18 o
   2   0  17          0.49          3.29        10.19 o
   3   0  17         15.12          5.47        12.42 o
  -6   1  17         18.20         17.87        12.88 o
  -5   1  17         19.27         15.99        12.25 o
  -4   1  17         26.98         25.75        11.94 o
  -3   1  17         20.93         17.55        10.76 o
  -2   1  17         30.92         28.96        11.10 o
  -1   1  17         21.98         22.91         9.63 o
   0   1  17          6.75          8.12         8.78 o
   1   1  17         16.23         26.88        10.22 o
   2   1  17          5.70          7.03        11.79 o
   3   1  17          1.49          4.07        11.13 o
  -6   2  17          3.78          3.64        12.56 o
  -5   2  17          9.06         10.90        11.79 o
  -4   2  17         41.57         52.98        13.03 o
  -3   2  17         20.47         23.64        10.27 o
  -2   2  17         30.59         31.95        11.27 o
  -1   2  17         33.41         38.53         7.89 o
   0   2  17          1.02          9.77        11.40 o
   1   2  17          7.92         22.33        10.46 o
   2   2  17          2.70         15.50        12.98 o
  -5   3  17         16.74         20.25        10.40 o
  -4   3  17         50.25         52.82        12.12 o
  -3   3  17         63.67         67.11        12.69 o
  -2   3  17         30.22         36.07         8.02 o
  -1   3  17         79.05         74.27         9.82 o
   0   3  17         83.88         95.11         9.18 o
   1   3  17         28.84         38.46        12.36 o
   2   3  17          3.72         18.68        11.72 o
  -5   4  17         23.51         25.18        12.59 o
  -4   4  17         31.83         28.23        12.88 o
  -3   4  17         54.98         52.68        11.63 o
  -2   4  17         11.89          9.94         8.41 o
  -1   4  17         18.71         19.93         7.69 o
   0   4  17         67.19         88.55         9.88 o
   1   4  17         30.98         19.23        13.42 o
  -4   5  17          7.26          6.41        12.57 o
  -3   5  17         23.54         20.77         8.92 o
  -2   5  17          0.85          4.71         8.84 o
  -1   5  17         11.23         18.96         8.29 o
   0   5  17         40.96         50.61         9.44 o
  -4   6  17         28.08         24.43        15.67 o
  -3   6  17         20.42         20.52         8.92 o
  -2   6  17          7.07          9.01         7.93 o
  -1   6  17         29.39         19.21        12.69 o
  -4   7  17          7.01          2.07        14.37 o
  -3   7  17         12.88         16.23        15.86 o
  -2   7  17          5.25         23.51        14.86 o
   0  -7  18         22.04         10.04        13.24 o
   1  -7  18         23.31          8.32        14.10 o
   2  -7  18         29.62         10.23        12.08 o
  -2  -6  18          5.85         14.97        12.73 o
  -1  -6  18          2.09         14.80        11.63 o
   0  -6  18         10.27         10.92        10.55 o
   1  -6  18         62.38         46.47        12.70 o
  -3  -5  18          0.39         -0.50        12.17 o
  -2  -5  18         10.14          7.63         7.08 o
  -1  -5  18          0.12          5.65        10.32 o
   0  -5  18         14.58          8.01         9.61 o
   1  -5  18         65.29         56.20        11.43 o
   2  -5  18         37.52         21.93        11.47 o
  -4  -4  18          0.01          1.62         7.02 o
  -3  -4  18          4.92          3.75         7.42 o
  -2  -4  18          9.90         13.43         6.98 o
  -1  -4  18          7.51         10.87         6.69 o
   0  -4  18         84.62         81.67        12.41 o
   1  -4  18         81.49         81.39        12.73 o
   3  -4  18         24.18         24.48         9.75 o
  -6  -3  18          6.66         11.15        12.12 o
  -5  -3  18          3.98          1.73        11.15 o
  -4  -3  18          0.73         -1.75         9.95 o
  -3  -3  18          0.61          0.78         7.94 o
  -2  -3  18          2.89          3.14         7.66 o
  -1  -3  18          3.28          4.97         6.92 o
   0  -3  18         12.17          8.89        11.09 o
   1  -3  18         23.39         21.24        11.15 o
  -6  -2  18          4.27          2.08        11.63 o
  -5  -2  18          0.64         -1.97        11.27 o
  -4  -2  18          3.07          0.98         7.23 o
  -3  -2  18          6.92          3.42         7.67 o
  -2  -2  18          3.86         -0.73         6.99 o
  -1  -2  18          1.48          2.95         6.52 o
   0  -2  18          1.86         -1.41        10.83 o
   1  -2  18          2.42         -0.56         9.12 o
  -5  -1  18          0.85         -0.98        12.04 o
  -4  -1  18          1.03         -4.13         9.60 o
  -3  -1  18          0.02          0.79        10.48 o
  -2  -1  18          9.26          6.03         8.65 o
  -1  -1  18         20.75         10.46         7.05 o
   0  -1  18         81.02         72.79        11.14 o
   1  -1  18          0.70         -1.55         9.97 o
  -5   0  18          1.23          1.18        10.37 o
  -4   0  18          3.61          3.58        11.63 o
  -3   0  18          0.09         -0.38        10.81 o
  -2   0  18         17.39         11.73        11.39 o
  -1   0  18          0.34          2.49        11.57 o
   0   0  18         27.03         26.69         7.95 o
   1   0  18          8.68         -0.59         8.56 o
  -5   1  18          9.51          6.88        11.83 o
  -4   1  18          0.21         -3.47        11.87 o
  -3   1  18          1.53          2.00        11.55 o
  -2   1  18          0.10          4.04        10.19 o
  -1   1  18          1.85         -1.99        10.56 o
   0   1  18          2.56          3.13        11.78 o
   2   1  18          9.78         13.61        10.94 o
  -4   2  18          0.11          3.32        12.03 o
  -3   2  18          0.03          1.60        12.09 o
  -2   2  18          4.96          1.02        10.64 o
  -1   2  18         24.88         25.72        11.52 o
   0   2  18         17.45         19.34        12.54 o
   2   2  18          3.49         12.76        11.14 o
  -4   3  18          1.98          3.84        12.07 o
  -3   3  18          0.51          3.95        10.09 o
  -2   3  18          0.05          6.91        12.59 o
  -1   3  18         39.52         45.16        13.56 o
   0   3  18         32.07         26.50        12.26 o
   1   3  18         12.48         -0.74        12.58 o
  -1   4  18         11.40         13.40        14.03 o
   0   4  18         12.18         15.04        14.54 o
  -2   5  18          0.57          3.58        13.18 o
  -1   5  18          6.58          2.57        14.22 o
  -3   6  18          0.43          5.45        14.69 o
   0  -5  19          9.94         23.68        10.44 o
   1  -5  19          7.49         15.00         9.95 o
  -3  -4  19         11.32          5.76         9.67 o
  -2  -4  19         13.23          8.20         9.78 o
  -1  -4  19         29.01         29.46         7.41 o
   0  -4  19          7.36         17.31        11.78 o
   1  -4  19          0.92          6.08        11.58 o
  -5  -3  19          6.98         -0.60        11.33 o
  -4  -3  19         29.59         25.97        10.58 o
  -3  -3  19         23.08         17.20        10.23 o
  -2  -3  19         19.42         21.99         8.55 o
  -1  -3  19         30.07         33.28         8.33 o
   0  -3  19         21.02         14.16        11.76 o
   1  -3  19          8.27         10.59         9.22 o
  -4  -2  19         13.54         17.24        10.39 o
  -3  -2  19          3.32          0.63         7.07 o
  -2  -2  19         12.92         19.99         7.47 o
  -1  -2  19          4.38          5.49         7.13 o
   1  -2  19         44.33         20.77        11.34 o
  -4  -1  19          0.77          1.36         9.55 o
  -3  -1  19          4.38         -1.12         7.37 o
  -2  -1  19         10.08          3.66         8.42 o
  -1  -1  19          4.07          3.85         7.11 o
  -3   0  19         16.20         10.04        12.06 o
  -2   0  19         21.15         22.22        11.26 o
  -1   0  19         35.02         35.01        13.15 o
  -2   1  19          6.02         10.44        12.48 o
  -2  -4  20         23.81         22.83        11.75 o
                                                
